# Supplementary material for: Unified platform for genetic and serological detection of COVID-19 with single-molecule technology
Source: PLoS One. 2021 Jul 26;16(7):e0255096. doi: 10.1371/journal.pone.0255096 (PMC8312974; doi:10.1371/journal.pone.0255096)
Supplement: S1 Table — Coordinates corresponding to the reverse complement strand of the COVID-19 genome, probe length, sequence and Tm are indicated. (CSV) [file pone.0255096.s003.csv]

start	stop	length	seq	Tm
166	191	25	GCCTCGGTGAAAATGTGGTGGCTCTT	61.11538462
167	192	25	CCTCGGTGAAAATGTGGTGGCTCTTT	59.53846154
175	200	25	AAAATGTGGTGGCTCTTTCAAGTCCT	56.38461538
176	201	25	AAATGTGGTGGCTCTTTCAAGTCCTC	57.96153846
177	202	25	AATGTGGTGGCTCTTTCAAGTCCTCC	59.53846154
178	203	25	ATGTGGTGGCTCTTTCAAGTCCTCCC	61.11538462
179	204	25	TGTGGTGGCTCTTTCAAGTCCTCCCT	61.11538462
180	205	25	GTGGTGGCTCTTTCAAGTCCTCCCTA	61.11538462
181	206	25	TGGTGGCTCTTTCAAGTCCTCCCTAA	59.53846154
182	207	25	GGTGGCTCTTTCAAGTCCTCCCTAAT	59.53846154
183	208	25	GTGGCTCTTTCAAGTCCTCCCTAATG	59.53846154
184	209	25	TGGCTCTTTCAAGTCCTCCCTAATGT	57.96153846
185	210	25	GGCTCTTTCAAGTCCTCCCTAATGTT	57.96153846
186	211	25	GCTCTTTCAAGTCCTCCCTAATGTTA	56.38461538
187	212	25	CTCTTTCAAGTCCTCCCTAATGTTAC	56.38461538
189	214	25	CTTTCAAGTCCTCCCTAATGTTACAC	56.38461538
191	216	25	TTCAAGTCCTCCCTAATGTTACACAC	56.38461538
192	217	25	TCAAGTCCTCCCTAATGTTACACACT	56.38461538
193	218	25	CAAGTCCTCCCTAATGTTACACACTG	57.96153846
194	219	25	AAGTCCTCCCTAATGTTACACACTGA	56.38461538
195	220	25	AGTCCTCCCTAATGTTACACACTGAT	56.38461538
196	221	25	GTCCTCCCTAATGTTACACACTGATT	56.38461538
338	363	25	ATAGCCCATCTGCCTTGTGTGGTCTG	61.11538462
339	364	25	TAGCCCATCTGCCTTGTGTGGTCTGC	62.69230769
438	463	25	GCAGCAGGAAGAAGAGTCACAGTTTG	59.53846154
439	464	25	CAGCAGGAAGAAGAGTCACAGTTTGC	59.53846154
441	466	25	GCAGGAAGAAGAGTCACAGTTTGCTG	59.53846154
457	482	25	CAGTTTGCTGTTTCTTCTGTCTCTGC	57.96153846
458	483	25	AGTTTGCTGTTTCTTCTGTCTCTGCG	57.96153846
459	484	25	GTTTGCTGTTTCTTCTGTCTCTGCGG	59.53846154
460	485	25	TTTGCTGTTTCTTCTGTCTCTGCGGT	57.96153846
461	486	25	TTGCTGTTTCTTCTGTCTCTGCGGTA	57.96153846
462	487	25	TGCTGTTTCTTCTGTCTCTGCGGTAA	57.96153846
463	488	25	GCTGTTTCTTCTGTCTCTGCGGTAAG	59.53846154
464	489	25	CTGTTTCTTCTGTCTCTGCGGTAAGG	59.53846154
465	490	25	TGTTTCTTCTGTCTCTGCGGTAAGGC	59.53846154
466	491	25	GTTTCTTCTGTCTCTGCGGTAAGGCT	59.53846154
467	492	25	TTTCTTCTGTCTCTGCGGTAAGGCTT	57.96153846
468	493	25	TTCTTCTGTCTCTGCGGTAAGGCTTG	59.53846154
469	494	25	TCTTCTGTCTCTGCGGTAAGGCTTGA	59.53846154
470	495	25	CTTCTGTCTCTGCGGTAAGGCTTGAG	61.11538462
471	496	25	TTCTGTCTCTGCGGTAAGGCTTGAGT	59.53846154
472	497	25	TCTGTCTCTGCGGTAAGGCTTGAGTT	59.53846154
473	498	25	CTGTCTCTGCGGTAAGGCTTGAGTTT	59.53846154
474	499	25	TGTCTCTGCGGTAAGGCTTGAGTTTC	59.53846154
475	500	25	GTCTCTGCGGTAAGGCTTGAGTTTCA	59.53846154
476	501	25	TCTCTGCGGTAAGGCTTGAGTTTCAT	57.96153846
477	502	25	CTCTGCGGTAAGGCTTGAGTTTCATC	59.53846154
478	503	25	TCTGCGGTAAGGCTTGAGTTTCATCA	57.96153846
479	504	25	CTGCGGTAAGGCTTGAGTTTCATCAG	59.53846154
480	505	25	TGCGGTAAGGCTTGAGTTTCATCAGC	59.53846154
489	514	25	GCTTGAGTTTCATCAGCCTTCTTCTT	56.38461538
515	540	25	TTTGTCCTTTTTAGGCTCTGTTGGTG	56.38461538
516	541	25	TTGTCCTTTTTAGGCTCTGTTGGTGG	57.96153846
517	542	25	TGTCCTTTTTAGGCTCTGTTGGTGGG	59.53846154
518	543	25	GTCCTTTTTAGGCTCTGTTGGTGGGA	59.53846154
519	544	25	TCCTTTTTAGGCTCTGTTGGTGGGAA	57.96153846
520	545	25	CCTTTTTAGGCTCTGTTGGTGGGAAT	57.96153846
521	546	25	CTTTTTAGGCTCTGTTGGTGGGAATG	57.96153846
522	547	25	TTTTTAGGCTCTGTTGGTGGGAATGT	56.38461538
523	548	25	TTTTAGGCTCTGTTGGTGGGAATGTT	56.38461538
524	549	25	TTTAGGCTCTGTTGGTGGGAATGTTT	56.38461538
525	550	25	TTAGGCTCTGTTGGTGGGAATGTTTT	56.38461538
526	551	25	TAGGCTCTGTTGGTGGGAATGTTTTG	57.96153846
527	552	25	AGGCTCTGTTGGTGGGAATGTTTTGT	57.96153846
528	553	25	GGCTCTGTTGGTGGGAATGTTTTGTA	57.96153846
529	554	25	GCTCTGTTGGTGGGAATGTTTTGTAT	56.38461538
530	555	25	CTCTGTTGGTGGGAATGTTTTGTATG	56.38461538
531	556	25	TCTGTTGGTGGGAATGTTTTGTATGC	56.38461538
532	557	25	CTGTTGGTGGGAATGTTTTGTATGCG	57.96153846
533	558	25	TGTTGGTGGGAATGTTTTGTATGCGT	56.38461538
534	559	25	GTTGGTGGGAATGTTTTGTATGCGTC	57.96153846
535	560	25	TTGGTGGGAATGTTTTGTATGCGTCA	56.38461538
536	561	25	TGGTGGGAATGTTTTGTATGCGTCAA	56.38461538
537	562	25	GGTGGGAATGTTTTGTATGCGTCAAT	56.38461538
742	767	25	CAGTTCCTTGTCTGATTAGTTCCTGG	57.96153846
743	768	25	AGTTCCTTGTCTGATTAGTTCCTGGT	56.38461538
744	769	25	GTTCCTTGTCTGATTAGTTCCTGGTC	57.96153846
745	770	25	TTCCTTGTCTGATTAGTTCCTGGTCC	57.96153846
746	771	25	TCCTTGTCTGATTAGTTCCTGGTCCC	59.53846154
747	772	25	CCTTGTCTGATTAGTTCCTGGTCCCC	61.11538462
748	773	25	CTTGTCTGATTAGTTCCTGGTCCCCA	59.53846154
749	774	25	TTGTCTGATTAGTTCCTGGTCCCCAA	57.96153846
750	775	25	TGTCTGATTAGTTCCTGGTCCCCAAA	57.96153846
751	776	25	GTCTGATTAGTTCCTGGTCCCCAAAA	57.96153846
752	777	25	TCTGATTAGTTCCTGGTCCCCAAAAT	56.38461538
776	801	25	ATTTCCTTGGGTTTGTTCTGGACCAC	57.96153846
777	802	25	TTTCCTTGGGTTTGTTCTGGACCACG	59.53846154
862	887	25	TCTTAGAAGCCTCAGCAGCAGATTTC	57.96153846
867	892	25	GAAGCCTCAGCAGCAGATTTCTTAGT	57.96153846
868	893	25	AAGCCTCAGCAGCAGATTTCTTAGTG	57.96153846
869	894	25	AGCCTCAGCAGCAGATTTCTTAGTGA	57.96153846
870	895	25	GCCTCAGCAGCAGATTTCTTAGTGAC	59.53846154
871	896	25	CCTCAGCAGCAGATTTCTTAGTGACA	57.96153846
872	897	25	CTCAGCAGCAGATTTCTTAGTGACAG	57.96153846
873	898	25	TCAGCAGCAGATTTCTTAGTGACAGT	56.38461538
874	899	25	CAGCAGCAGATTTCTTAGTGACAGTT	56.38461538
876	901	25	GCAGCAGATTTCTTAGTGACAGTTTG	56.38461538
877	902	25	CAGCAGATTTCTTAGTGACAGTTTGG	56.38461538
878	903	25	AGCAGATTTCTTAGTGACAGTTTGGC	56.38461538
917	942	25	GCCTTTACCAGACATTTTGCTCTCAA	56.38461538
918	943	25	CCTTTACCAGACATTTTGCTCTCAAG	56.38461538
919	944	25	CTTTACCAGACATTTTGCTCTCAAGC	56.38461538
944	969	25	CTGGTTCAATCTGTCAAGCAGCAGCA	59.53846154
945	970	25	TGGTTCAATCTGTCAAGCAGCAGCAA	57.96153846
946	971	25	GGTTCAATCTGTCAAGCAGCAGCAAA	57.96153846
947	972	25	GTTCAATCTGTCAAGCAGCAGCAAAG	57.96153846
948	973	25	TTCAATCTGTCAAGCAGCAGCAAAGC	57.96153846
949	974	25	TCAATCTGTCAAGCAGCAGCAAAGCA	57.96153846
950	975	25	CAATCTGTCAAGCAGCAGCAAAGCAA	57.96153846
951	976	25	AATCTGTCAAGCAGCAGCAAAGCAAG	57.96153846
952	977	25	ATCTGTCAAGCAGCAGCAAAGCAAGA	57.96153846
953	978	25	TCTGTCAAGCAGCAGCAAAGCAAGAG	59.53846154
954	979	25	CTGTCAAGCAGCAGCAAAGCAAGAGC	61.11538462
955	980	25	TGTCAAGCAGCAGCAAAGCAAGAGCA	59.53846154
956	981	25	GTCAAGCAGCAGCAAAGCAAGAGCAG	61.11538462
957	982	25	TCAAGCAGCAGCAAAGCAAGAGCAGC	61.11538462
958	983	25	CAAGCAGCAGCAAAGCAAGAGCAGCA	61.11538462
959	984	25	AAGCAGCAGCAAAGCAAGAGCAGCAT	59.53846154
960	985	25	AGCAGCAGCAAAGCAAGAGCAGCATC	61.11538462
961	986	25	GCAGCAGCAAAGCAAGAGCAGCATCA	61.11538462
962	987	25	CAGCAGCAAAGCAAGAGCAGCATCAC	61.11538462
963	988	25	AGCAGCAAAGCAAGAGCAGCATCACC	61.11538462
964	989	25	GCAGCAAAGCAAGAGCAGCATCACCG	62.69230769
965	990	25	CAGCAAAGCAAGAGCAGCATCACCGC	62.69230769
966	991	25	AGCAAAGCAAGAGCAGCATCACCGCC	62.69230769
967	992	25	GCAAAGCAAGAGCAGCATCACCGCCA	62.69230769
968	993	25	CAAAGCAAGAGCAGCATCACCGCCAT	61.11538462
969	994	25	AAAGCAAGAGCAGCATCACCGCCATT	59.53846154
970	995	25	AAGCAAGAGCAGCATCACCGCCATTG	61.11538462
973	998	25	CAAGAGCAGCATCACCGCCATTGCCA	62.69230769
974	999	25	AAGAGCAGCATCACCGCCATTGCCAG	62.69230769
975	1000	25	AGAGCAGCATCACCGCCATTGCCAGC	64.26923077
976	1001	25	GAGCAGCATCACCGCCATTGCCAGCC	65.84615385
977	1002	25	AGCAGCATCACCGCCATTGCCAGCCA	64.26923077
978	1003	25	GCAGCATCACCGCCATTGCCAGCCAT	64.26923077
979	1004	25	CAGCATCACCGCCATTGCCAGCCATT	62.69230769
980	1005	25	AGCATCACCGCCATTGCCAGCCATTC	62.69230769
981	1006	25	GCATCACCGCCATTGCCAGCCATTCT	62.69230769
982	1007	25	CATCACCGCCATTGCCAGCCATTCTA	61.11538462
1009	1034	25	CAGGAGAAGTTCCCCTACTGCTGCCT	62.69230769
1010	1035	25	AGGAGAAGTTCCCCTACTGCTGCCTG	62.69230769
1011	1036	25	GGAGAAGTTCCCCTACTGCTGCCTGG	64.26923077
1012	1037	25	GAGAAGTTCCCCTACTGCTGCCTGGA	62.69230769
1013	1038	25	AGAAGTTCCCCTACTGCTGCCTGGAG	62.69230769
1014	1039	25	GAAGTTCCCCTACTGCTGCCTGGAGT	62.69230769
1015	1040	25	AAGTTCCCCTACTGCTGCCTGGAGTT	61.11538462
1016	1041	25	AGTTCCCCTACTGCTGCCTGGAGTTG	62.69230769
1017	1042	25	GTTCCCCTACTGCTGCCTGGAGTTGA	62.69230769
1018	1043	25	TTCCCCTACTGCTGCCTGGAGTTGAA	61.11538462
1019	1044	25	TCCCCTACTGCTGCCTGGAGTTGAAT	61.11538462
1065	1090	25	CGTGATGAGGAACGAGAAGAGGCTTG	61.11538462
1066	1091	25	GTGATGAGGAACGAGAAGAGGCTTGA	59.53846154
1067	1092	25	TGATGAGGAACGAGAAGAGGCTTGAC	59.53846154
1068	1093	25	GATGAGGAACGAGAAGAGGCTTGACT	59.53846154
1069	1094	25	ATGAGGAACGAGAAGAGGCTTGACTG	59.53846154
1070	1095	25	TGAGGAACGAGAAGAGGCTTGACTGC	61.11538462
1071	1096	25	GAGGAACGAGAAGAGGCTTGACTGCC	62.69230769
1072	1097	25	AGGAACGAGAAGAGGCTTGACTGCCG	62.69230769
1073	1098	25	GGAACGAGAAGAGGCTTGACTGCCGC	64.26923077
1074	1099	25	GAACGAGAAGAGGCTTGACTGCCGCC	64.26923077
1085	1110	25	GGCTTGACTGCCGCCTCTGCTCCCTT	65.84615385
1086	1111	25	GCTTGACTGCCGCCTCTGCTCCCTTC	65.84615385
1087	1112	25	CTTGACTGCCGCCTCTGCTCCCTTCT	64.26923077
1088	1113	25	TTGACTGCCGCCTCTGCTCCCTTCTG	64.26923077
1089	1114	25	TGACTGCCGCCTCTGCTCCCTTCTGC	65.84615385
1090	1115	25	GACTGCCGCCTCTGCTCCCTTCTGCG	67.42307692
1091	1116	25	ACTGCCGCCTCTGCTCCCTTCTGCGT	65.84615385
1092	1117	25	CTGCCGCCTCTGCTCCCTTCTGCGTA	65.84615385
1093	1118	25	TGCCGCCTCTGCTCCCTTCTGCGTAG	65.84615385
1094	1119	25	GCCGCCTCTGCTCCCTTCTGCGTAGA	65.84615385
1110	1135	25	TCTGCGTAGAAGCCTTTTGGCAATGT	57.96153846
1111	1136	25	CTGCGTAGAAGCCTTTTGGCAATGTT	57.96153846
1112	1137	25	TGCGTAGAAGCCTTTTGGCAATGTTG	57.96153846
1113	1138	25	GCGTAGAAGCCTTTTGGCAATGTTGT	57.96153846
1114	1139	25	CGTAGAAGCCTTTTGGCAATGTTGTT	56.38461538
1115	1140	25	GTAGAAGCCTTTTGGCAATGTTGTTC	56.38461538
1116	1141	25	TAGAAGCCTTTTGGCAATGTTGTTCC	56.38461538
1117	1142	25	AGAAGCCTTTTGGCAATGTTGTTCCT	56.38461538
1118	1143	25	GAAGCCTTTTGGCAATGTTGTTCCTT	56.38461538
1119	1144	25	AAGCCTTTTGGCAATGTTGTTCCTTG	56.38461538
1120	1145	25	AGCCTTTTGGCAATGTTGTTCCTTGA	56.38461538
1121	1146	25	GCCTTTTGGCAATGTTGTTCCTTGAG	57.96153846
1122	1147	25	CCTTTTGGCAATGTTGTTCCTTGAGG	57.96153846
1140	1165	25	CCTTGAGGAAGTTGTAGCACGATTGC	59.53846154
1164	1189	25	GCAGCATTGTTAGCAGGATTGCGGGT	61.11538462
1165	1190	25	CAGCATTGTTAGCAGGATTGCGGGTG	61.11538462
1166	1191	25	AGCATTGTTAGCAGGATTGCGGGTGC	61.11538462
1167	1192	25	GCATTGTTAGCAGGATTGCGGGTGCC	62.69230769
1168	1193	25	CATTGTTAGCAGGATTGCGGGTGCCA	61.11538462
1169	1194	25	ATTGTTAGCAGGATTGCGGGTGCCAA	59.53846154
1199	1224	25	ATCTTTTGGTGTATTCAAGGCTCCCT	56.38461538
1200	1225	25	TCTTTTGGTGTATTCAAGGCTCCCTC	57.96153846
1201	1226	25	CTTTTGGTGTATTCAAGGCTCCCTCA	57.96153846
1202	1227	25	TTTTGGTGTATTCAAGGCTCCCTCAG	57.96153846
1203	1228	25	TTTGGTGTATTCAAGGCTCCCTCAGT	57.96153846
1204	1229	25	TTGGTGTATTCAAGGCTCCCTCAGTT	57.96153846
1205	1230	25	TGGTGTATTCAAGGCTCCCTCAGTTG	59.53846154
1206	1231	25	GGTGTATTCAAGGCTCCCTCAGTTGC	61.11538462
1238	1263	25	TATGATGCCGTCTTTGTTAGCACCAT	56.38461538
1239	1264	25	ATGATGCCGTCTTTGTTAGCACCATA	56.38461538
1240	1265	25	TGATGCCGTCTTTGTTAGCACCATAG	57.96153846
1241	1266	25	GATGCCGTCTTTGTTAGCACCATAGG	59.53846154
1242	1267	25	ATGCCGTCTTTGTTAGCACCATAGGG	59.53846154
1243	1268	25	TGCCGTCTTTGTTAGCACCATAGGGA	59.53846154
1244	1269	25	GCCGTCTTTGTTAGCACCATAGGGAA	59.53846154
1245	1270	25	CCGTCTTTGTTAGCACCATAGGGAAG	59.53846154
1246	1271	25	CGTCTTTGTTAGCACCATAGGGAAGT	57.96153846
1247	1272	25	GTCTTTGTTAGCACCATAGGGAAGTC	57.96153846
1248	1273	25	TCTTTGTTAGCACCATAGGGAAGTCC	57.96153846
1249	1274	25	CTTTGTTAGCACCATAGGGAAGTCCA	57.96153846
1250	1275	25	TTTGTTAGCACCATAGGGAAGTCCAG	57.96153846
1251	1276	25	TTGTTAGCACCATAGGGAAGTCCAGC	59.53846154
1322	1347	25	ATCTTTCATTTTACCGTCACCACCAC	56.38461538
1323	1348	25	TCTTTCATTTTACCGTCACCACCACG	57.96153846
1324	1349	25	CTTTCATTTTACCGTCACCACCACGA	57.96153846
1325	1350	25	TTTCATTTTACCGTCACCACCACGAA	56.38461538
1326	1351	25	TTCATTTTACCGTCACCACCACGAAT	56.38461538
1380	1405	25	ATTTGGTCATCTGGACTGCTATTGGT	56.38461538
1381	1406	25	TTTGGTCATCTGGACTGCTATTGGTG	57.96153846
1382	1407	25	TTGGTCATCTGGACTGCTATTGGTGT	57.96153846
1383	1408	25	TGGTCATCTGGACTGCTATTGGTGTT	57.96153846
1384	1409	25	GGTCATCTGGACTGCTATTGGTGTTA	57.96153846
1454	1479	25	ATGTTGAGTGAGAGCGGTGAACCAAG	59.53846154
1455	1480	25	TGTTGAGTGAGAGCGGTGAACCAAGA	59.53846154
1456	1481	25	GTTGAGTGAGAGCGGTGAACCAAGAC	61.11538462
1457	1482	25	TTGAGTGAGAGCGGTGAACCAAGACG	61.11538462
1458	1483	25	TGAGTGAGAGCGGTGAACCAAGACGC	62.69230769
1459	1484	25	GAGTGAGAGCGGTGAACCAAGACGCA	62.69230769
1460	1485	25	AGTGAGAGCGGTGAACCAAGACGCAG	62.69230769
1461	1486	25	GTGAGAGCGGTGAACCAAGACGCAGT	62.69230769
1462	1487	25	TGAGAGCGGTGAACCAAGACGCAGTA	61.11538462
1463	1488	25	GAGAGCGGTGAACCAAGACGCAGTAT	61.11538462
1464	1489	25	AGAGCGGTGAACCAAGACGCAGTATT	59.53846154
1465	1490	25	GAGCGGTGAACCAAGACGCAGTATTA	59.53846154
1466	1491	25	AGCGGTGAACCAAGACGCAGTATTAT	57.96153846
1467	1492	25	GCGGTGAACCAAGACGCAGTATTATT	57.96153846
1468	1493	25	CGGTGAACCAAGACGCAGTATTATTG	57.96153846
1476	1501	25	CAAGACGCAGTATTATTGGGTAAACC	56.38461538
1479	1504	25	GACGCAGTATTATTGGGTAAACCTTG	56.38461538
1480	1505	25	ACGCAGTATTATTGGGTAAACCTTGG	56.38461538
1481	1506	25	CGCAGTATTATTGGGTAAACCTTGGG	57.96153846
1482	1507	25	GCAGTATTATTGGGTAAACCTTGGGG	57.96153846
1483	1508	25	CAGTATTATTGGGTAAACCTTGGGGC	57.96153846
1526	1551	25	CGCCCCACTGCGTTCTCCATTCTGGT	64.26923077
1527	1552	25	GCCCCACTGCGTTCTCCATTCTGGTT	62.69230769
1528	1553	25	CCCCACTGCGTTCTCCATTCTGGTTA	61.11538462
1529	1554	25	CCCACTGCGTTCTCCATTCTGGTTAC	61.11538462
1530	1555	25	CCACTGCGTTCTCCATTCTGGTTACT	59.53846154
1531	1556	25	CACTGCGTTCTCCATTCTGGTTACTG	59.53846154
1532	1557	25	ACTGCGTTCTCCATTCTGGTTACTGC	59.53846154
1533	1558	25	CTGCGTTCTCCATTCTGGTTACTGCC	61.11538462
1534	1559	25	TGCGTTCTCCATTCTGGTTACTGCCA	59.53846154
1554	1579	25	CTGCCAGTTGAATCTGAGGGTCCACC	62.69230769
1555	1580	25	TGCCAGTTGAATCTGAGGGTCCACCA	61.11538462
1556	1581	25	GCCAGTTGAATCTGAGGGTCCACCAA	61.11538462
1557	1582	25	CCAGTTGAATCTGAGGGTCCACCAAA	59.53846154
1558	1583	25	CAGTTGAATCTGAGGGTCCACCAAAC	59.53846154
1559	1584	25	AGTTGAATCTGAGGGTCCACCAAACG	59.53846154
1596	1621	25	GCATTTCGCTGATTTTGGGGTCCATT	57.96153846
1597	1622	25	CATTTCGCTGATTTTGGGGTCCATTA	56.38461538
1599	1624	25	TTTCGCTGATTTTGGGGTCCATTATC	56.38461538
1688	1713	25	AAGTCTTCATAGAACGAACAACGCAC	56.38461538
1689	1714	25	AGTCTTCATAGAACGAACAACGCACT	56.38461538
1690	1715	25	GTCTTCATAGAACGAACAACGCACTA	56.38461538
1691	1716	25	TCTTCATAGAACGAACAACGCACTAC	56.38461538
1692	1717	25	CTTCATAGAACGAACAACGCACTACA	56.38461538
1694	1719	25	TCATAGAACGAACAACGCACTACAAG	56.38461538
1695	1720	25	CATAGAACGAACAACGCACTACAAGA	56.38461538
1696	1721	25	ATAGAACGAACAACGCACTACAAGAC	56.38461538
1697	1722	25	TAGAACGAACAACGCACTACAAGACT	56.38461538
1698	1723	25	AGAACGAACAACGCACTACAAGACTA	56.38461538
1699	1724	25	GAACGAACAACGCACTACAAGACTAC	57.96153846
1700	1725	25	AACGAACAACGCACTACAAGACTACC	57.96153846
1701	1726	25	ACGAACAACGCACTACAAGACTACCC	59.53846154
1702	1727	25	CGAACAACGCACTACAAGACTACCCA	59.53846154
1703	1728	25	GAACAACGCACTACAAGACTACCCAA	57.96153846
1704	1729	25	AACAACGCACTACAAGACTACCCAAT	56.38461538
1793	1818	25	TACTGAATGGGTGATTTAGAACCAGC	56.38461538
1794	1819	25	ACTGAATGGGTGATTTAGAACCAGCC	57.96153846
1795	1820	25	CTGAATGGGTGATTTAGAACCAGCCT	57.96153846
1796	1821	25	TGAATGGGTGATTTAGAACCAGCCTC	57.96153846
1797	1822	25	GAATGGGTGATTTAGAACCAGCCTCA	57.96153846
1798	1823	25	AATGGGTGATTTAGAACCAGCCTCAT	56.38461538
1799	1824	25	ATGGGTGATTTAGAACCAGCCTCATC	57.96153846
1800	1825	25	TGGGTGATTTAGAACCAGCCTCATCC	59.53846154
1801	1826	25	GGGTGATTTAGAACCAGCCTCATCCA	59.53846154
1802	1827	25	GGTGATTTAGAACCAGCCTCATCCAC	59.53846154
1803	1828	25	GTGATTTAGAACCAGCCTCATCCACG	59.53846154
1804	1829	25	TGATTTAGAACCAGCCTCATCCACGC	59.53846154
1805	1830	25	GATTTAGAACCAGCCTCATCCACGCA	59.53846154
1806	1831	25	ATTTAGAACCAGCCTCATCCACGCAC	59.53846154
1807	1832	25	TTTAGAACCAGCCTCATCCACGCACA	59.53846154
1808	1833	25	TTAGAACCAGCCTCATCCACGCACAA	59.53846154
1809	1834	25	TAGAACCAGCCTCATCCACGCACAAT	59.53846154
1881	1906	25	TAGAATAGAAGTGAATAGGACACGGG	56.38461538
1882	1907	25	AGAATAGAAGTGAATAGGACACGGGT	56.38461538
1883	1908	25	GAATAGAAGTGAATAGGACACGGGTC	57.96153846
1884	1909	25	AATAGAAGTGAATAGGACACGGGTCA	56.38461538
1885	1910	25	ATAGAAGTGAATAGGACACGGGTCAT	56.38461538
1886	1911	25	TAGAAGTGAATAGGACACGGGTCATC	57.96153846
1887	1912	25	AGAAGTGAATAGGACACGGGTCATCA	57.96153846
1888	1913	25	GAAGTGAATAGGACACGGGTCATCAA	57.96153846
1889	1914	25	AAGTGAATAGGACACGGGTCATCAAC	57.96153846
1890	1915	25	AGTGAATAGGACACGGGTCATCAACT	57.96153846
1891	1916	25	GTGAATAGGACACGGGTCATCAACTA	57.96153846
1892	1917	25	TGAATAGGACACGGGTCATCAACTAC	57.96153846
1893	1918	25	GAATAGGACACGGGTCATCAACTACA	57.96153846
1894	1919	25	AATAGGACACGGGTCATCAACTACAT	56.38461538
1895	1920	25	ATAGGACACGGGTCATCAACTACATA	56.38461538
2009	2034	25	ATGTTCGTTTAGGCGTGACAAGTTTC	56.38461538
2010	2035	25	TGTTCGTTTAGGCGTGACAAGTTTCA	56.38461538
2011	2036	25	GTTCGTTTAGGCGTGACAAGTTTCAT	56.38461538
2228	2253	25	CTTGAACTTCCTCTTGTCTGATGAAC	56.38461538
2230	2255	25	TGAACTTCCTCTTGTCTGATGAACAG	56.38461538
2231	2256	25	GAACTTCCTCTTGTCTGATGAACAGT	56.38461538
2236	2261	25	TCCTCTTGTCTGATGAACAGTTTAGG	56.38461538
2237	2262	25	CCTCTTGTCTGATGAACAGTTTAGGT	56.38461538
2238	2263	25	CTCTTGTCTGATGAACAGTTTAGGTG	56.38461538
2291	2316	25	CGTGTTTTACGCCGTCAGGACAAGCA	61.11538462
2292	2317	25	GTGTTTTACGCCGTCAGGACAAGCAA	59.53846154
2293	2318	25	TGTTTTACGCCGTCAGGACAAGCAAA	57.96153846
2296	2321	25	TTTACGCCGTCAGGACAAGCAAAAGC	59.53846154
2297	2322	25	TTACGCCGTCAGGACAAGCAAAAGCA	59.53846154
2298	2323	25	TACGCCGTCAGGACAAGCAAAAGCAA	59.53846154
2299	2324	25	ACGCCGTCAGGACAAGCAAAAGCAAA	59.53846154
2300	2325	25	CGCCGTCAGGACAAGCAAAAGCAAAT	59.53846154
2382	2407	25	ATTGCCCTCGTATGTTCCAGAAGAGC	59.53846154
2383	2408	25	TTGCCCTCGTATGTTCCAGAAGAGCA	59.53846154
2384	2409	25	TGCCCTCGTATGTTCCAGAAGAGCAA	59.53846154
2385	2410	25	GCCCTCGTATGTTCCAGAAGAGCAAG	61.11538462
2386	2411	25	CCCTCGTATGTTCCAGAAGAGCAAGG	61.11538462
2387	2412	25	CCTCGTATGTTCCAGAAGAGCAAGGT	59.53846154
2388	2413	25	CTCGTATGTTCCAGAAGAGCAAGGTT	57.96153846
2389	2414	25	TCGTATGTTCCAGAAGAGCAAGGTTC	57.96153846
2462	2487	25	GCTCACAAGTAGCGAGTGTTATCAGT	57.96153846
2463	2488	25	CTCACAAGTAGCGAGTGTTATCAGTG	57.96153846
2464	2489	25	TCACAAGTAGCGAGTGTTATCAGTGC	57.96153846
2465	2490	25	CACAAGTAGCGAGTGTTATCAGTGCC	59.53846154
2466	2491	25	ACAAGTAGCGAGTGTTATCAGTGCCA	57.96153846
2467	2492	25	CAAGTAGCGAGTGTTATCAGTGCCAA	57.96153846
2468	2493	25	AAGTAGCGAGTGTTATCAGTGCCAAG	57.96153846
2469	2494	25	AGTAGCGAGTGTTATCAGTGCCAAGA	57.96153846
2470	2495	25	GTAGCGAGTGTTATCAGTGCCAAGAA	57.96153846
2471	2496	25	TAGCGAGTGTTATCAGTGCCAAGAAA	56.38461538
2472	2497	25	AGCGAGTGTTATCAGTGCCAAGAAAA	56.38461538
2473	2498	25	GCGAGTGTTATCAGTGCCAAGAAAAG	57.96153846
2474	2499	25	CGAGTGTTATCAGTGCCAAGAAAAGA	56.38461538
2733	2758	25	TATTGTCACTGCTACTGGAATGGTCT	56.38461538
2734	2759	25	ATTGTCACTGCTACTGGAATGGTCTG	57.96153846
2735	2760	25	TTGTCACTGCTACTGGAATGGTCTGT	57.96153846
2736	2761	25	TGTCACTGCTACTGGAATGGTCTGTG	59.53846154
2737	2762	25	GTCACTGCTACTGGAATGGTCTGTGT	59.53846154
2738	2763	25	TCACTGCTACTGGAATGGTCTGTGTT	57.96153846
2739	2764	25	CACTGCTACTGGAATGGTCTGTGTTT	57.96153846
2740	2765	25	ACTGCTACTGGAATGGTCTGTGTTTA	56.38461538
2770	2795	25	ATAGTTGCCAATCCTGTAGCGACTGT	57.96153846
2771	2796	25	TAGTTGCCAATCCTGTAGCGACTGTA	57.96153846
2772	2797	25	AGTTGCCAATCCTGTAGCGACTGTAT	57.96153846
2773	2798	25	GTTGCCAATCCTGTAGCGACTGTATG	59.53846154
2774	2799	25	TTGCCAATCCTGTAGCGACTGTATGC	59.53846154
2801	2826	25	GCAAAACCTGAGTCACCTGCTACACG	61.11538462
2802	2827	25	CAAAACCTGAGTCACCTGCTACACGC	61.11538462
2803	2828	25	AAAACCTGAGTCACCTGCTACACGCT	59.53846154
2804	2829	25	AAACCTGAGTCACCTGCTACACGCTG	61.11538462
2805	2830	25	AACCTGAGTCACCTGCTACACGCTGC	62.69230769
2806	2831	25	ACCTGAGTCACCTGCTACACGCTGCG	64.26923077
2807	2832	25	CCTGAGTCACCTGCTACACGCTGCGA	64.26923077
2808	2833	25	CTGAGTCACCTGCTACACGCTGCGAA	62.69230769
2809	2834	25	TGAGTCACCTGCTACACGCTGCGAAG	62.69230769
2810	2835	25	GAGTCACCTGCTACACGCTGCGAAGC	64.26923077
2849	2874	25	TAAGAAAGCGTTCGTGATGTAGCAAC	56.38461538
2850	2875	25	AAGAAAGCGTTCGTGATGTAGCAACA	56.38461538
2851	2876	25	AGAAAGCGTTCGTGATGTAGCAACAG	57.96153846
2852	2877	25	GAAAGCGTTCGTGATGTAGCAACAGT	57.96153846
2853	2878	25	AAAGCGTTCGTGATGTAGCAACAGTG	57.96153846
2854	2879	25	AAGCGTTCGTGATGTAGCAACAGTGA	57.96153846
2855	2880	25	AGCGTTCGTGATGTAGCAACAGTGAT	57.96153846
2856	2881	25	GCGTTCGTGATGTAGCAACAGTGATT	57.96153846
2857	2882	25	CGTTCGTGATGTAGCAACAGTGATTT	56.38461538
2858	2883	25	GTTCGTGATGTAGCAACAGTGATTTC	56.38461538
2867	2892	25	GTAGCAACAGTGATTTCTTTAGGCAG	56.38461538
2868	2893	25	TAGCAACAGTGATTTCTTTAGGCAGG	56.38461538
2869	2894	25	AGCAACAGTGATTTCTTTAGGCAGGT	56.38461538
2870	2895	25	GCAACAGTGATTTCTTTAGGCAGGTC	57.96153846
2871	2896	25	CAACAGTGATTTCTTTAGGCAGGTCC	57.96153846
2872	2897	25	AACAGTGATTTCTTTAGGCAGGTCCT	56.38461538
2873	2898	25	ACAGTGATTTCTTTAGGCAGGTCCTT	56.38461538
2874	2899	25	CAGTGATTTCTTTAGGCAGGTCCTTG	57.96153846
2875	2900	25	AGTGATTTCTTTAGGCAGGTCCTTGA	56.38461538
2876	2901	25	GTGATTTCTTTAGGCAGGTCCTTGAT	56.38461538
2877	2902	25	TGATTTCTTTAGGCAGGTCCTTGATG	56.38461538
2878	2903	25	GATTTCTTTAGGCAGGTCCTTGATGT	56.38461538
2879	2904	25	ATTTCTTTAGGCAGGTCCTTGATGTC	56.38461538
2880	2905	25	TTTCTTTAGGCAGGTCCTTGATGTCA	56.38461538
2881	2906	25	TTCTTTAGGCAGGTCCTTGATGTCAC	57.96153846
2882	2907	25	TCTTTAGGCAGGTCCTTGATGTCACA	57.96153846
2883	2908	25	CTTTAGGCAGGTCCTTGATGTCACAG	59.53846154
2884	2909	25	TTTAGGCAGGTCCTTGATGTCACAGC	59.53846154
2885	2910	25	TTAGGCAGGTCCTTGATGTCACAGCG	61.11538462
2886	2911	25	TAGGCAGGTCCTTGATGTCACAGCGT	61.11538462
2887	2912	25	AGGCAGGTCCTTGATGTCACAGCGTC	62.69230769
2888	2913	25	GGCAGGTCCTTGATGTCACAGCGTCC	64.26923077
2889	2914	25	GCAGGTCCTTGATGTCACAGCGTCCT	62.69230769
2890	2915	25	CAGGTCCTTGATGTCACAGCGTCCTA	61.11538462
2914	2939	25	TAGATGGTGTCCAGCAATACGAAGAT	56.38461538
2915	2940	25	AGATGGTGTCCAGCAATACGAAGATG	57.96153846
2916	2941	25	GATGGTGTCCAGCAATACGAAGATGT	57.96153846
2917	2942	25	ATGGTGTCCAGCAATACGAAGATGTC	57.96153846
2918	2943	25	TGGTGTCCAGCAATACGAAGATGTCC	59.53846154
2919	2944	25	GGTGTCCAGCAATACGAAGATGTCCA	59.53846154
2920	2945	25	GTGTCCAGCAATACGAAGATGTCCAC	59.53846154
2921	2946	25	TGTCCAGCAATACGAAGATGTCCACG	59.53846154
2922	2947	25	GTCCAGCAATACGAAGATGTCCACGA	59.53846154
2923	2948	25	TCCAGCAATACGAAGATGTCCACGAA	57.96153846
2924	2949	25	CCAGCAATACGAAGATGTCCACGAAG	59.53846154
2925	2950	25	CAGCAATACGAAGATGTCCACGAAGG	59.53846154
2926	2951	25	AGCAATACGAAGATGTCCACGAAGGA	57.96153846
2927	2952	25	GCAATACGAAGATGTCCACGAAGGAT	57.96153846
3070	3095	25	CGCAAACAGTCTGAAAGAAGCAATGA	56.38461538
3076	3101	25	CAGTCTGAAAGAAGCAATGAAGTAGC	56.38461538
3100	3125	25	GCTGAGCCACATCAAGCCTACAAGAC	61.11538462
3101	3126	25	CTGAGCCACATCAAGCCTACAAGACA	59.53846154
3102	3127	25	TGAGCCACATCAAGCCTACAAGACAA	57.96153846
3103	3128	25	GAGCCACATCAAGCCTACAAGACAAG	59.53846154
3104	3129	25	AGCCACATCAAGCCTACAAGACAAGC	59.53846154
3105	3130	25	GCCACATCAAGCCTACAAGACAAGCC	61.11538462
3106	3131	25	CCACATCAAGCCTACAAGACAAGCCA	59.53846154
3107	3132	25	CACATCAAGCCTACAAGACAAGCCAT	57.96153846
3108	3133	25	ACATCAAGCCTACAAGACAAGCCATT	56.38461538
3109	3134	25	CATCAAGCCTACAAGACAAGCCATTG	57.96153846
3110	3135	25	ATCAAGCCTACAAGACAAGCCATTGC	57.96153846
3111	3136	25	TCAAGCCTACAAGACAAGCCATTGCG	59.53846154
3112	3137	25	CAAGCCTACAAGACAAGCCATTGCGA	59.53846154
3113	3138	25	AAGCCTACAAGACAAGCCATTGCGAT	57.96153846
3114	3139	25	AGCCTACAAGACAAGCCATTGCGATA	57.96153846
3115	3140	25	GCCTACAAGACAAGCCATTGCGATAG	59.53846154
3116	3141	25	CCTACAAGACAAGCCATTGCGATAGC	59.53846154
3117	3142	25	CTACAAGACAAGCCATTGCGATAGCA	57.96153846
3169	3194	25	GTAAACAGCAGCAAGCACAAAACAAG	56.38461538
3170	3195	25	TAAACAGCAGCAAGCACAAAACAAGC	56.38461538
3629	3654	25	TACCTGTCTCTTCCGAAACGAATGAG	57.96153846
3630	3655	25	ACCTGTCTCTTCCGAAACGAATGAGT	57.96153846
3631	3656	25	CCTGTCTCTTCCGAAACGAATGAGTA	57.96153846
3698	3723	25	TAGTAGTCGTCGTCGGTTCATCATAA	56.38461538
3699	3724	25	AGTAGTCGTCGTCGGTTCATCATAAA	56.38461538
3700	3725	25	GTAGTCGTCGTCGGTTCATCATAAAT	56.38461538
3908	3933	25	CAACACAGTCTTTTACTCCAGATTCC	56.38461538
3909	3934	25	AACACAGTCTTTTACTCCAGATTCCC	56.38461538
3910	3935	25	ACACAGTCTTTTACTCCAGATTCCCA	56.38461538
3911	3936	25	CACAGTCTTTTACTCCAGATTCCCAT	56.38461538
3967	3992	25	TGTTCAGAAATAGGACTTGTTGTGCC	56.38461538
3968	3993	25	GTTCAGAAATAGGACTTGTTGTGCCA	56.38461538
3970	3995	25	TCAGAAATAGGACTTGTTGTGCCATC	56.38461538
3971	3996	25	CAGAAATAGGACTTGTTGTGCCATCA	56.38461538
3972	3997	25	AGAAATAGGACTTGTTGTGCCATCAC	56.38461538
3973	3998	25	GAAATAGGACTTGTTGTGCCATCACC	57.96153846
3974	3999	25	AAATAGGACTTGTTGTGCCATCACCT	56.38461538
3975	4000	25	AATAGGACTTGTTGTGCCATCACCTG	57.96153846
3976	4001	25	ATAGGACTTGTTGTGCCATCACCTGA	57.96153846
3977	4002	25	TAGGACTTGTTGTGCCATCACCTGAA	57.96153846
3978	4003	25	AGGACTTGTTGTGCCATCACCTGAAG	59.53846154
3982	4007	25	CTTGTTGTGCCATCACCTGAAGTAAT	56.38461538
3983	4008	25	TTGTTGTGCCATCACCTGAAGTAATG	56.38461538
3984	4009	25	TGTTGTGCCATCACCTGAAGTAATGA	56.38461538
3985	4010	25	GTTGTGCCATCACCTGAAGTAATGAC	57.96153846
3986	4011	25	TTGTGCCATCACCTGAAGTAATGACA	56.38461538
3987	4012	25	TGTGCCATCACCTGAAGTAATGACAA	56.38461538
3988	4013	25	GTGCCATCACCTGAAGTAATGACAAT	56.38461538
4108	4133	25	GAACGGCATTTCCAGCAAAGCCAAAG	59.53846154
4109	4134	25	AACGGCATTTCCAGCAAAGCCAAAGC	59.53846154
4110	4135	25	ACGGCATTTCCAGCAAAGCCAAAGCC	61.11538462
4111	4136	25	CGGCATTTCCAGCAAAGCCAAAGCCT	61.11538462
4112	4137	25	GGCATTTCCAGCAAAGCCAAAGCCTC	61.11538462
4113	4138	25	GCATTTCCAGCAAAGCCAAAGCCTCA	59.53846154
4114	4139	25	CATTTCCAGCAAAGCCAAAGCCTCAT	57.96153846
4115	4140	25	ATTTCCAGCAAAGCCAAAGCCTCATT	56.38461538
4116	4141	25	TTTCCAGCAAAGCCAAAGCCTCATTA	56.38461538
4117	4142	25	TTCCAGCAAAGCCAAAGCCTCATTAT	56.38461538
4118	4143	25	TCCAGCAAAGCCAAAGCCTCATTATT	56.38461538
4119	4144	25	CCAGCAAAGCCAAAGCCTCATTATTA	56.38461538
4183	4208	25	GCATAAAGATAGAGAAAAGGGGCTTC	56.38461538
4187	4212	25	AAAGATAGAGAAAAGGGGCTTCAAGG	56.38461538
4188	4213	25	AAGATAGAGAAAAGGGGCTTCAAGGC	57.96153846
4212	4237	25	GCCAGCAGCAACGAGCAAAAGGTGTG	62.69230769
4213	4238	25	CCAGCAGCAACGAGCAAAAGGTGTGA	61.11538462
4214	4239	25	CAGCAGCAACGAGCAAAAGGTGTGAG	61.11538462
4215	4240	25	AGCAGCAACGAGCAAAAGGTGTGAGT	59.53846154
4216	4241	25	GCAGCAACGAGCAAAAGGTGTGAGTA	59.53846154
4217	4242	25	CAGCAACGAGCAAAAGGTGTGAGTAA	57.96153846
4218	4243	25	AGCAACGAGCAAAAGGTGTGAGTAAA	56.38461538
4219	4244	25	GCAACGAGCAAAAGGTGTGAGTAAAC	57.96153846
4220	4245	25	CAACGAGCAAAAGGTGTGAGTAAACT	56.38461538
4221	4246	25	AACGAGCAAAAGGTGTGAGTAAACTG	56.38461538
4222	4247	25	ACGAGCAAAAGGTGTGAGTAAACTGT	56.38461538
4223	4248	25	CGAGCAAAAGGTGTGAGTAAACTGTT	56.38461538
4269	4294	25	GCAAACAAAGTGAACACCCTTGGAGA	57.96153846
4270	4295	25	CAAACAAAGTGAACACCCTTGGAGAG	57.96153846
4271	4296	25	AAACAAAGTGAACACCCTTGGAGAGT	56.38461538
4272	4297	25	AACAAAGTGAACACCCTTGGAGAGTG	57.96153846
4273	4298	25	ACAAAGTGAACACCCTTGGAGAGTGC	59.53846154
4274	4299	25	CAAAGTGAACACCCTTGGAGAGTGCT	59.53846154
4275	4300	25	AAAGTGAACACCCTTGGAGAGTGCTA	57.96153846
4301	4326	25	GTTGCCATCTCTTTTTGAGGGTTATG	56.38461538
4360	4385	25	GCAACGCCAACAATAAGCCATCCGAA	59.53846154
4361	4386	25	CAACGCCAACAATAAGCCATCCGAAA	57.96153846
4362	4387	25	AACGCCAACAATAAGCCATCCGAAAG	57.96153846
4363	4388	25	ACGCCAACAATAAGCCATCCGAAAGG	59.53846154
4364	4389	25	CGCCAACAATAAGCCATCCGAAAGGG	61.11538462
4365	4390	25	GCCAACAATAAGCCATCCGAAAGGGA	59.53846154
4366	4391	25	CCAACAATAAGCCATCCGAAAGGGAG	59.53846154
4367	4392	25	CAACAATAAGCCATCCGAAAGGGAGT	57.96153846
4368	4393	25	AACAATAAGCCATCCGAAAGGGAGTG	57.96153846
4369	4394	25	ACAATAAGCCATCCGAAAGGGAGTGA	57.96153846
4370	4395	25	CAATAAGCCATCCGAAAGGGAGTGAG	59.53846154
4371	4396	25	AATAAGCCATCCGAAAGGGAGTGAGG	59.53846154
4372	4397	25	ATAAGCCATCCGAAAGGGAGTGAGGC	61.11538462
4376	4401	25	GCCATCCGAAAGGGAGTGAGGCTTGT	62.69230769
4377	4402	25	CCATCCGAAAGGGAGTGAGGCTTGTA	61.11538462
4378	4403	25	CATCCGAAAGGGAGTGAGGCTTGTAT	59.53846154
4379	4404	25	ATCCGAAAGGGAGTGAGGCTTGTATC	59.53846154
4380	4405	25	TCCGAAAGGGAGTGAGGCTTGTATCG	61.11538462
4382	4407	25	CGAAAGGGAGTGAGGCTTGTATCGGT	61.11538462
4383	4408	25	GAAAGGGAGTGAGGCTTGTATCGGTA	59.53846154
4384	4409	25	AAAGGGAGTGAGGCTTGTATCGGTAT	57.96153846
4385	4410	25	AAGGGAGTGAGGCTTGTATCGGTATC	59.53846154
4386	4411	25	AGGGAGTGAGGCTTGTATCGGTATCG	61.11538462
4387	4412	25	GGGAGTGAGGCTTGTATCGGTATCGT	61.11538462
4388	4413	25	GGAGTGAGGCTTGTATCGGTATCGTT	59.53846154
4389	4414	25	GAGTGAGGCTTGTATCGGTATCGTTG	59.53846154
4390	4415	25	AGTGAGGCTTGTATCGGTATCGTTGC	59.53846154
4422	4447	25	GCGAACAAAATCTGAAGGAGTAGCAT	56.38461538
4423	4448	25	CGAACAAAATCTGAAGGAGTAGCATC	56.38461538
4424	4449	25	GAACAAAATCTGAAGGAGTAGCATCC	56.38461538
4438	4463	25	GGAGTAGCATCCTTGATTTCACCTTG	57.96153846
4439	4464	25	GAGTAGCATCCTTGATTTCACCTTGC	57.96153846
4456	4481	25	TCACCTTGCTTCAAAGTTACAGTTCC	56.38461538
4457	4482	25	CACCTTGCTTCAAAGTTACAGTTCCA	56.38461538
4548	4573	25	AGCACTGGCTCAGAGTCGTCTTCATC	61.11538462
4549	4574	25	GCACTGGCTCAGAGTCGTCTTCATCA	61.11538462
4550	4575	25	CACTGGCTCAGAGTCGTCTTCATCAA	59.53846154
4551	4576	25	ACTGGCTCAGAGTCGTCTTCATCAAA	57.96153846
4552	4577	25	CTGGCTCAGAGTCGTCTTCATCAAAT	57.96153846
4594	4619	25	AAGAACAACAGCCCTTGAGACAACTA	56.38461538
4595	4620	25	AGAACAACAGCCCTTGAGACAACTAC	57.96153846
4596	4621	25	GAACAACAGCCCTTGAGACAACTACA	57.96153846
4597	4622	25	AACAACAGCCCTTGAGACAACTACAG	57.96153846
4598	4623	25	ACAACAGCCCTTGAGACAACTACAGC	59.53846154
4599	4624	25	CAACAGCCCTTGAGACAACTACAGCA	59.53846154
4600	4625	25	AACAGCCCTTGAGACAACTACAGCAA	57.96153846
4601	4626	25	ACAGCCCTTGAGACAACTACAGCAAC	59.53846154
4602	4627	25	CAGCCCTTGAGACAACTACAGCAACT	59.53846154
4603	4628	25	AGCCCTTGAGACAACTACAGCAACTG	59.53846154
4604	4629	25	GCCCTTGAGACAACTACAGCAACTGG	61.11538462
4605	4630	25	CCCTTGAGACAACTACAGCAACTGGT	59.53846154
4606	4631	25	CCTTGAGACAACTACAGCAACTGGTC	59.53846154
4607	4632	25	CTTGAGACAACTACAGCAACTGGTCA	57.96153846
4608	4633	25	TTGAGACAACTACAGCAACTGGTCAT	56.38461538
4609	4634	25	TGAGACAACTACAGCAACTGGTCATA	56.38461538
4610	4635	25	GAGACAACTACAGCAACTGGTCATAC	57.96153846
4611	4636	25	AGACAACTACAGCAACTGGTCATACA	56.38461538
4612	4637	25	GACAACTACAGCAACTGGTCATACAG	57.96153846
4613	4638	25	ACAACTACAGCAACTGGTCATACAGC	57.96153846
4614	4639	25	CAACTACAGCAACTGGTCATACAGCA	57.96153846
4615	4640	25	AACTACAGCAACTGGTCATACAGCAA	56.38461538
4616	4641	25	ACTACAGCAACTGGTCATACAGCAAA	56.38461538
4617	4642	25	CTACAGCAACTGGTCATACAGCAAAG	57.96153846
4618	4643	25	TACAGCAACTGGTCATACAGCAAAGC	57.96153846
4619	4644	25	ACAGCAACTGGTCATACAGCAAAGCA	57.96153846
4620	4645	25	CAGCAACTGGTCATACAGCAAAGCAT	57.96153846
4621	4646	25	AGCAACTGGTCATACAGCAAAGCATA	56.38461538
4622	4647	25	GCAACTGGTCATACAGCAAAGCATAA	56.38461538
4827	4852	25	ATGCCAGAGATGTCACCTAAATCAAC	56.38461538
4828	4853	25	TGCCAGAGATGTCACCTAAATCAACA	56.38461538
5025	5050	25	TGTGTTACAAACCAGTGTGTGCCATT	56.38461538
5026	5051	25	GTGTTACAAACCAGTGTGTGCCATTT	56.38461538
5052	5077	25	GAAACAAAGACACCTTCACGAGGAAA	56.38461538
5053	5078	25	AAACAAAGACACCTTCACGAGGAAAG	56.38461538
5054	5079	25	AACAAAGACACCTTCACGAGGAAAGT	56.38461538
5055	5080	25	ACAAAGACACCTTCACGAGGAAAGTG	57.96153846
5097	5122	25	CAAATGGCAGGAGCAGTTGTGAAGTT	57.96153846
5098	5123	25	AAATGGCAGGAGCAGTTGTGAAGTTC	57.96153846
5099	5124	25	AATGGCAGGAGCAGTTGTGAAGTTCT	57.96153846
5100	5125	25	ATGGCAGGAGCAGTTGTGAAGTTCTT	57.96153846
5101	5126	25	TGGCAGGAGCAGTTGTGAAGTTCTTT	57.96153846
5102	5127	25	GGCAGGAGCAGTTGTGAAGTTCTTTT	57.96153846
5103	5128	25	GCAGGAGCAGTTGTGAAGTTCTTTTC	57.96153846
5104	5129	25	CAGGAGCAGTTGTGAAGTTCTTTTCT	56.38461538
5106	5131	25	GGAGCAGTTGTGAAGTTCTTTTCTTG	56.38461538
5109	5134	25	GCAGTTGTGAAGTTCTTTTCTTGTGC	56.38461538
5168	5193	25	ATGAGGTGCTGACTGAGGGAAGGACA	61.11538462
5169	5194	25	TGAGGTGCTGACTGAGGGAAGGACAT	61.11538462
5170	5195	25	GAGGTGCTGACTGAGGGAAGGACATA	61.11538462
5171	5196	25	AGGTGCTGACTGAGGGAAGGACATAA	59.53846154
5172	5197	25	GGTGCTGACTGAGGGAAGGACATAAG	61.11538462
5173	5198	25	GTGCTGACTGAGGGAAGGACATAAGA	59.53846154
5174	5199	25	TGCTGACTGAGGGAAGGACATAAGAT	57.96153846
5175	5200	25	GCTGACTGAGGGAAGGACATAAGATG	59.53846154
5176	5201	25	CTGACTGAGGGAAGGACATAAGATGA	57.96153846
5177	5202	25	TGACTGAGGGAAGGACATAAGATGAT	56.38461538
5178	5203	25	GACTGAGGGAAGGACATAAGATGATA	56.38461538
5179	5204	25	ACTGAGGGAAGGACATAAGATGATAG	56.38461538
5180	5205	25	CTGAGGGAAGGACATAAGATGATAGC	57.96153846
5181	5206	25	TGAGGGAAGGACATAAGATGATAGCC	57.96153846
5182	5207	25	GAGGGAAGGACATAAGATGATAGCCC	59.53846154
5188	5213	25	AGGACATAAGATGATAGCCCTTTCCA	56.38461538
5189	5214	25	GGACATAAGATGATAGCCCTTTCCAC	57.96153846
5190	5215	25	GACATAAGATGATAGCCCTTTCCACA	56.38461538
5244	5269	25	ACACACTCTGACATTTTAGTAGCAGC	56.38461538
5245	5270	25	CACACTCTGACATTTTAGTAGCAGCA	56.38461538
5247	5272	25	CACTCTGACATTTTAGTAGCAGCAAG	56.38461538
5259	5284	25	TTAGTAGCAGCAAGATTAGCAGAAGC	56.38461538
5368	5393	25	GCACTTCAGCCTCAACTTTGTCAAGA	57.96153846
5369	5394	25	CACTTCAGCCTCAACTTTGTCAAGAC	57.96153846
5370	5395	25	ACTTCAGCCTCAACTTTGTCAAGACG	57.96153846
5482	5507	25	GGTTGACCACATCTTGAAGTTTTCCA	56.38461538
5673	5698	25	GCACCAAAGGTCCAACCAGAAGTGAT	59.53846154
5674	5699	25	CACCAAAGGTCCAACCAGAAGTGATT	57.96153846
5675	5700	25	ACCAAAGGTCCAACCAGAAGTGATTG	57.96153846
5676	5701	25	CCAAAGGTCCAACCAGAAGTGATTGT	57.96153846
5677	5702	25	CAAAGGTCCAACCAGAAGTGATTGTA	56.38461538
5730	5755	25	GCAATCATTTCATCTGTGAGCAAAGG	56.38461538
5733	5758	25	ATCATTTCATCTGTGAGCAAAGGTGG	56.38461538
5734	5759	25	TCATTTCATCTGTGAGCAAAGGTGGC	57.96153846
5735	5760	25	CATTTCATCTGTGAGCAAAGGTGGCA	57.96153846
5736	5761	25	ATTTCATCTGTGAGCAAAGGTGGCAA	56.38461538
5737	5762	25	TTTCATCTGTGAGCAAAGGTGGCAAA	56.38461538
5738	5763	25	TTCATCTGTGAGCAAAGGTGGCAAAA	56.38461538
5739	5764	25	TCATCTGTGAGCAAAGGTGGCAAAAC	57.96153846
5740	5765	25	CATCTGTGAGCAAAGGTGGCAAAACA	57.96153846
5744	5769	25	TGTGAGCAAAGGTGGCAAAACAGTAA	56.38461538
5745	5770	25	GTGAGCAAAGGTGGCAAAACAGTAAG	57.96153846
5746	5771	25	TGAGCAAAGGTGGCAAAACAGTAAGG	57.96153846
5747	5772	25	GAGCAAAGGTGGCAAAACAGTAAGGC	59.53846154
5892	5917	25	AATGACCTCTTGCTTGGTTTTGATGG	56.38461538
5893	5918	25	ATGACCTCTTGCTTGGTTTTGATGGA	56.38461538
5894	5919	25	TGACCTCTTGCTTGGTTTTGATGGAT	56.38461538
6240	6265	25	GCACCAAGTGACATAGTGTAGGCAAT	57.96153846
6241	6266	25	CACCAAGTGACATAGTGTAGGCAATG	57.96153846
6242	6267	25	ACCAAGTGACATAGTGTAGGCAATGA	56.38461538
6243	6268	25	CCAAGTGACATAGTGTAGGCAATGAT	56.38461538
6244	6269	25	CAAGTGACATAGTGTAGGCAATGATG	56.38461538
6245	6270	25	AAGTGACATAGTGTAGGCAATGATGG	56.38461538
6246	6271	25	AGTGACATAGTGTAGGCAATGATGGA	56.38461538
6247	6272	25	GTGACATAGTGTAGGCAATGATGGAT	56.38461538
6422	6447	25	AGAACCTGTAGAATAAACACGCCAAG	56.38461538
6423	6448	25	GAACCTGTAGAATAAACACGCCAAGT	56.38461538
6425	6450	25	ACCTGTAGAATAAACACGCCAAGTAG	56.38461538
6426	6451	25	CCTGTAGAATAAACACGCCAAGTAGG	57.96153846
6427	6452	25	CTGTAGAATAAACACGCCAAGTAGGA	56.38461538
6428	6453	25	TGTAGAATAAACACGCCAAGTAGGAG	56.38461538
6429	6454	25	GTAGAATAAACACGCCAAGTAGGAGT	56.38461538
6432	6457	25	GAATAAACACGCCAAGTAGGAGTAAG	56.38461538
6435	6460	25	TAAACACGCCAAGTAGGAGTAAGTTG	56.38461538
6436	6461	25	AAACACGCCAAGTAGGAGTAAGTTGA	56.38461538
6437	6462	25	AACACGCCAAGTAGGAGTAAGTTGAT	56.38461538
6498	6523	25	ACATCCTGATAAAGAACAGCAACCTG	56.38461538
6499	6524	25	CATCCTGATAAAGAACAGCAACCTGG	57.96153846
6500	6525	25	ATCCTGATAAAGAACAGCAACCTGGT	56.38461538
6519	6544	25	ACCTGGTTAGAAGTATTTGTTCCTGG	56.38461538
6520	6545	25	CCTGGTTAGAAGTATTTGTTCCTGGT	56.38461538
6521	6546	25	CTGGTTAGAAGTATTTGTTCCTGGTG	56.38461538
6582	6607	25	ATGTCAAGAATCTCAAGTGTCTGTGG	56.38461538
6583	6608	25	TGTCAAGAATCTCAAGTGTCTGTGGA	56.38461538
6584	6609	25	GTCAAGAATCTCAAGTGTCTGTGGAT	56.38461538
6615	6640	25	ACAGCATCAGTAGTGTCAGCAATGTC	57.96153846
6616	6641	25	CAGCATCAGTAGTGTCAGCAATGTCT	57.96153846
6617	6642	25	AGCATCAGTAGTGTCAGCAATGTCTC	57.96153846
6618	6643	25	GCATCAGTAGTGTCAGCAATGTCTCT	57.96153846
6619	6644	25	CATCAGTAGTGTCAGCAATGTCTCTG	57.96153846
6620	6645	25	ATCAGTAGTGTCAGCAATGTCTCTGC	57.96153846
6621	6646	25	TCAGTAGTGTCAGCAATGTCTCTGCC	59.53846154
6622	6647	25	CAGTAGTGTCAGCAATGTCTCTGCCA	59.53846154
6623	6648	25	AGTAGTGTCAGCAATGTCTCTGCCAA	57.96153846
6624	6649	25	GTAGTGTCAGCAATGTCTCTGCCAAA	57.96153846
6625	6650	25	TAGTGTCAGCAATGTCTCTGCCAAAT	56.38461538
6674	6699	25	GTTAGACTCAGTAAGAACACCTGTGC	57.96153846
6675	6700	25	TTAGACTCAGTAAGAACACCTGTGCC	57.96153846
6676	6701	25	TAGACTCAGTAAGAACACCTGTGCCT	57.96153846
6677	6702	25	AGACTCAGTAAGAACACCTGTGCCTG	59.53846154
6678	6703	25	GACTCAGTAAGAACACCTGTGCCTGT	59.53846154
6753	6778	25	GACTTTTTAGGTCCACAAACAGTTGC	56.38461538
6755	6780	25	CTTTTTAGGTCCACAAACAGTTGCTG	56.38461538
6756	6781	25	TTTTTAGGTCCACAAACAGTTGCTGG	56.38461538
6757	6782	25	TTTTAGGTCCACAAACAGTTGCTGGT	56.38461538
6758	6783	25	TTTAGGTCCACAAACAGTTGCTGGTG	57.96153846
6759	6784	25	TTAGGTCCACAAACAGTTGCTGGTGC	59.53846154
7041	7066	25	ATAACGCAGCCTGTAAAATCATCTGG	56.38461538
7042	7067	25	TAACGCAGCCTGTAAAATCATCTGGT	56.38461538
7043	7068	25	AACGCAGCCTGTAAAATCATCTGGTA	56.38461538
7044	7069	25	ACGCAGCCTGTAAAATCATCTGGTAA	56.38461538
7045	7070	25	CGCAGCCTGTAAAATCATCTGGTAAT	56.38461538
7096	7121	25	CAGTTTGCCCTGGAGCGATTTGTCTG	61.11538462
7097	7122	25	AGTTTGCCCTGGAGCGATTTGTCTGA	59.53846154
7098	7123	25	GTTTGCCCTGGAGCGATTTGTCTGAC	61.11538462
7099	7124	25	TTTGCCCTGGAGCGATTTGTCTGACT	59.53846154
7100	7125	25	TTGCCCTGGAGCGATTTGTCTGACTT	59.53846154
7101	7126	25	TGCCCTGGAGCGATTTGTCTGACTTC	61.11538462
7102	7127	25	GCCCTGGAGCGATTTGTCTGACTTCA	61.11538462
7103	7128	25	CCCTGGAGCGATTTGTCTGACTTCAT	59.53846154
7104	7129	25	CCTGGAGCGATTTGTCTGACTTCATC	59.53846154
7105	7130	25	CTGGAGCGATTTGTCTGACTTCATCA	57.96153846
7106	7131	25	TGGAGCGATTTGTCTGACTTCATCAC	57.96153846
7107	7132	25	GGAGCGATTTGTCTGACTTCATCACC	59.53846154
7108	7133	25	GAGCGATTTGTCTGACTTCATCACCT	57.96153846
7109	7134	25	AGCGATTTGTCTGACTTCATCACCTC	57.96153846
7110	7135	25	GCGATTTGTCTGACTTCATCACCTCT	57.96153846
7111	7136	25	CGATTTGTCTGACTTCATCACCTCTA	56.38461538
7260	7285	25	CAGTTGCTGATTCTCTTCCTGTTCCA	57.96153846
7261	7286	25	AGTTGCTGATTCTCTTCCTGTTCCAA	56.38461538
7262	7287	25	GTTGCTGATTCTCTTCCTGTTCCAAG	57.96153846
7263	7288	25	TTGCTGATTCTCTTCCTGTTCCAAGC	57.96153846
7265	7290	25	GCTGATTCTCTTCCTGTTCCAAGCAT	57.96153846
7266	7291	25	CTGATTCTCTTCCTGTTCCAAGCATA	56.38461538
7438	7463	25	TACACTTTGTTTCTGAGAGAGGGTCA	56.38461538
7439	7464	25	ACACTTTGTTTCTGAGAGAGGGTCAA	56.38461538
7440	7465	25	CACTTTGTTTCTGAGAGAGGGTCAAG	57.96153846
7442	7467	25	CTTTGTTTCTGAGAGAGGGTCAAGTG	57.96153846
7443	7468	25	TTTGTTTCTGAGAGAGGGTCAAGTGC	57.96153846
7563	7588	25	GCTGTCCAACCTGAAGAAGAATCACC	59.53846154
7564	7589	25	CTGTCCAACCTGAAGAAGAATCACCA	57.96153846
7565	7590	25	TGTCCAACCTGAAGAAGAATCACCAG	57.96153846
7573	7598	25	CTGAAGAAGAATCACCAGGAGTCAAA	56.38461538
7801	7826	25	CTTCAAGGTCCATAAGAAAAGGCTGA	56.38461538
7802	7827	25	TTCAAGGTCCATAAGAAAAGGCTGAG	56.38461538
7803	7828	25	TCAAGGTCCATAAGAAAAGGCTGAGA	56.38461538
7804	7829	25	CAAGGTCCATAAGAAAAGGCTGAGAG	57.96153846
7805	7830	25	AAGGTCCATAAGAAAAGGCTGAGAGA	56.38461538
7806	7831	25	AGGTCCATAAGAAAAGGCTGAGAGAC	57.96153846
7807	7832	25	GGTCCATAAGAAAAGGCTGAGAGACA	57.96153846
7808	7833	25	GTCCATAAGAAAAGGCTGAGAGACAT	56.38461538
7865	7890	25	AACTCTGAACTCACTTTCCATCCAAC	56.38461538
7866	7891	25	ACTCTGAACTCACTTTCCATCCAACT	56.38461538
7867	7892	25	CTCTGAACTCACTTTCCATCCAACTT	56.38461538
7981	8006	25	TAACAATAAGTAGGGACTGGGTCTTC	56.38461538
7982	8007	25	AACAATAAGTAGGGACTGGGTCTTCG	57.96153846
8168	8193	25	GAAAGGTAAGAACAAGTCCTGAGTTG	56.38461538
8172	8197	25	GGTAAGAACAAGTCCTGAGTTGAATG	56.38461538
8217	8242	25	ACTTTGTCAGGGTAATAAACACCACG	56.38461538
8634	8659	25	TGCTTCAGATGATGACGCATTCACAT	56.38461538
8635	8660	25	GCTTCAGATGATGACGCATTCACATT	56.38461538
8647	8672	25	GACGCATTCACATTAGTAACAAAGGC	56.38461538
8649	8674	25	CGCATTCACATTAGTAACAAAGGCTG	56.38461538
8654	8679	25	TCACATTAGTAACAAAGGCTGTCCAC	56.38461538
8655	8680	25	CACATTAGTAACAAAGGCTGTCCACC	57.96153846
8656	8681	25	ACATTAGTAACAAAGGCTGTCCACCA	56.38461538
8657	8682	25	CATTAGTAACAAAGGCTGTCCACCAT	56.38461538
9010	9035	25	GCAACTCCTTTATCAGAACCAGCACC	59.53846154
9011	9036	25	CAACTCCTTTATCAGAACCAGCACCA	57.96153846
9012	9037	25	AACTCCTTTATCAGAACCAGCACCAA	56.38461538
9013	9038	25	ACTCCTTTATCAGAACCAGCACCAAA	56.38461538
9014	9039	25	CTCCTTTATCAGAACCAGCACCAAAA	56.38461538
9016	9041	25	CCTTTATCAGAACCAGCACCAAAATG	56.38461538
9112	9137	25	GCGACATTCATCATTATGCCTTTAGG	56.38461538
9200	9225	25	TGTAAAGATTAGGCATAGCAACACCC	56.38461538
9201	9226	25	GTAAAGATTAGGCATAGCAACACCCG	57.96153846
9403	9428	25	ACAGAACACACACACTTAGATGAACC	56.38461538
9404	9429	25	CAGAACACACACACTTAGATGAACCT	56.38461538
9405	9430	25	AGAACACACACACTTAGATGAACCTG	56.38461538
9406	9431	25	GAACACACACACTTAGATGAACCTGT	56.38461538
9409	9434	25	CACACACACTTAGATGAACCTGTTTG	56.38461538
9410	9435	25	ACACACACTTAGATGAACCTGTTTGC	56.38461538
9411	9436	25	CACACACTTAGATGAACCTGTTTGCG	57.96153846
9523	9548	25	AGTCCAATCAGTAGATGTAAACCACC	56.38461538
9524	9549	25	GTCCAATCAGTAGATGTAAACCACCT	56.38461538
9754	9779	25	TTGAACTGTGTTTTTACGGCTTCTCC	56.38461538
9755	9780	25	TGAACTGTGTTTTTACGGCTTCTCCA	56.38461538
9756	9781	25	GAACTGTGTTTTTACGGCTTCTCCAA	56.38461538
9805	9830	25	GCTTGTTTGGGACCTACAGATGGTTG	59.53846154
9806	9831	25	CTTGTTTGGGACCTACAGATGGTTGT	57.96153846
9907	9932	25	CTACCATCAAAAAAGACAGTGAGTGG	56.38461538
9910	9935	25	CCATCAAAAAAGACAGTGAGTGGTGC	57.96153846
9937	9962	25	CAAATCGTTTCAGTTGGTTTCTTGGC	56.38461538
9941	9966	25	TCGTTTCAGTTGGTTTCTTGGCTATG	56.38461538
9942	9967	25	CGTTTCAGTTGGTTTCTTGGCTATGT	56.38461538
9943	9968	25	GTTTCAGTTGGTTTCTTGGCTATGTC	56.38461538
9945	9970	25	TTCAGTTGGTTTCTTGGCTATGTCAG	56.38461538
9946	9971	25	TCAGTTGGTTTCTTGGCTATGTCAGT	56.38461538
9947	9972	25	CAGTTGGTTTCTTGGCTATGTCAGTC	57.96153846
9948	9973	25	AGTTGGTTTCTTGGCTATGTCAGTCA	56.38461538
9949	9974	25	GTTGGTTTCTTGGCTATGTCAGTCAT	56.38461538
10003	10028	25	GCTGGAGCATCTCTTTTGTAGTCCCA	59.53846154
10005	10030	25	TGGAGCATCTCTTTTGTAGTCCCAGA	57.96153846
10030	10055	25	ATCACAGTATTAGCAGCAATGTCCAC	56.38461538
10031	10056	25	TCACAGTATTAGCAGCAATGTCCACA	56.38461538
10032	10057	25	CACAGTATTAGCAGCAATGTCCACAC	57.96153846
10033	10058	25	ACAGTATTAGCAGCAATGTCCACACC	57.96153846
10034	10059	25	CAGTATTAGCAGCAATGTCCACACCC	59.53846154
10035	10060	25	AGTATTAGCAGCAATGTCCACACCCA	57.96153846
10036	10061	25	GTATTAGCAGCAATGTCCACACCCAA	57.96153846
10037	10062	25	TATTAGCAGCAATGTCCACACCCAAA	56.38461538
10038	10063	25	ATTAGCAGCAATGTCCACACCCAAAT	56.38461538
10220	10245	25	CTTCACCCTGTTGTCCATCAAAGTGT	57.96153846
10221	10246	25	TTCACCCTGTTGTCCATCAAAGTGTC	57.96153846
10222	10247	25	TCACCCTGTTGTCCATCAAAGTGTCC	59.53846154
10223	10248	25	CACCCTGTTGTCCATCAAAGTGTCCC	61.11538462
10224	10249	25	ACCCTGTTGTCCATCAAAGTGTCCCT	59.53846154
10225	10250	25	CCCTGTTGTCCATCAAAGTGTCCCTT	59.53846154
10226	10251	25	CCTGTTGTCCATCAAAGTGTCCCTTA	57.96153846
10227	10252	25	CTGTTGTCCATCAAAGTGTCCCTTAT	56.38461538
10286	10311	25	GAAGTCTTGTAAAAGTGTTCCAGAGG	56.38461538
10602	10627	25	TACATACAAACTGCCACCATCACAAC	56.38461538
10603	10628	25	ACATACAAACTGCCACCATCACAACC	57.96153846
10604	10629	25	CATACAAACTGCCACCATCACAACCA	57.96153846
10605	10630	25	ATACAAACTGCCACCATCACAACCAG	57.96153846
10606	10631	25	TACAAACTGCCACCATCACAACCAGG	59.53846154
10607	10632	25	ACAAACTGCCACCATCACAACCAGGC	61.11538462
10709	10734	25	TCCAAAATAGGCATACACCATCTGTG	56.38461538
10710	10735	25	CCAAAATAGGCATACACCATCTGTGA	56.38461538
10855	10880	25	GCTTTAGGGTTACCAATGTCGTGAAG	57.96153846
10856	10881	25	CTTTAGGGTTACCAATGTCGTGAAGA	56.38461538
10858	10883	25	TTAGGGTTACCAATGTCGTGAAGAAC	56.38461538
10859	10884	25	TAGGGTTACCAATGTCGTGAAGAACT	56.38461538
10860	10885	25	AGGGTTACCAATGTCGTGAAGAACTG	57.96153846
10861	10886	25	GGGTTACCAATGTCGTGAAGAACTGG	59.53846154
10862	10887	25	GGTTACCAATGTCGTGAAGAACTGGG	59.53846154
10863	10888	25	GTTACCAATGTCGTGAAGAACTGGGA	57.96153846
10864	10889	25	TTACCAATGTCGTGAAGAACTGGGAA	56.38461538
10865	10890	25	TACCAATGTCGTGAAGAACTGGGAAT	56.38461538
10921	10946	25	ATGTGTTGAACCTTTCTACAAGCCGC	57.96153846
10922	10947	25	TGTGTTGAACCTTTCTACAAGCCGCA	57.96153846
10923	10948	25	GTGTTGAACCTTTCTACAAGCCGCAT	57.96153846
10924	10949	25	TGTTGAACCTTTCTACAAGCCGCATT	56.38461538
10925	10950	25	GTTGAACCTTTCTACAAGCCGCATTA	56.38461538
11167	11192	25	AATCCAATAGAATGATGCCAACAGGC	56.38461538
11183	11208	25	GCCAACAGGCATAAGTGTCTGAAGCA	59.53846154
11184	11209	25	CCAACAGGCATAAGTGTCTGAAGCAG	59.53846154
11185	11210	25	CAACAGGCATAAGTGTCTGAAGCAGT	57.96153846
11186	11211	25	AACAGGCATAAGTGTCTGAAGCAGTG	57.96153846
11187	11212	25	ACAGGCATAAGTGTCTGAAGCAGTGG	59.53846154
11188	11213	25	CAGGCATAAGTGTCTGAAGCAGTGGA	59.53846154
11189	11214	25	AGGCATAAGTGTCTGAAGCAGTGGAA	57.96153846
11190	11215	25	GGCATAAGTGTCTGAAGCAGTGGAAA	57.96153846
11191	11216	25	GCATAAGTGTCTGAAGCAGTGGAAAA	56.38461538
11192	11217	25	CATAAGTGTCTGAAGCAGTGGAAAAG	56.38461538
11193	11218	25	ATAAGTGTCTGAAGCAGTGGAAAAGC	56.38461538
11194	11219	25	TAAGTGTCTGAAGCAGTGGAAAAGCA	56.38461538
11195	11220	25	AAGTGTCTGAAGCAGTGGAAAAGCAT	56.38461538
11301	11326	25	ATGTGCCCATAAGACAAATACGACTC	56.38461538
11302	11327	25	TGTGCCCATAAGACAAATACGACTCT	56.38461538
11303	11328	25	GTGCCCATAAGACAAATACGACTCTG	57.96153846
11304	11329	25	TGCCCATAAGACAAATACGACTCTGT	56.38461538
11719	11744	25	ATGTCCTTAGGTATGCCAGGTATGTC	57.96153846
11720	11745	25	TGTCCTTAGGTATGCCAGGTATGTCA	57.96153846
11721	11746	25	GTCCTTAGGTATGCCAGGTATGTCAA	57.96153846
11722	11747	25	TCCTTAGGTATGCCAGGTATGTCAAC	57.96153846
11723	11748	25	CCTTAGGTATGCCAGGTATGTCAACA	57.96153846
11724	11749	25	CTTAGGTATGCCAGGTATGTCAACAC	57.96153846
11725	11750	25	TTAGGTATGCCAGGTATGTCAACACA	56.38461538
11780	11805	25	CACTGAGGTGTGTAGGTGCCTGTGTA	61.11538462
11781	11806	25	ACTGAGGTGTGTAGGTGCCTGTGTAG	61.11538462
11782	11807	25	CTGAGGTGTGTAGGTGCCTGTGTAGG	62.69230769
11783	11808	25	TGAGGTGTGTAGGTGCCTGTGTAGGA	61.11538462
11784	11809	25	GAGGTGTGTAGGTGCCTGTGTAGGAT	61.11538462
11785	11810	25	AGGTGTGTAGGTGCCTGTGTAGGATG	61.11538462
11786	11811	25	GGTGTGTAGGTGCCTGTGTAGGATGT	61.11538462
11787	11812	25	GTGTGTAGGTGCCTGTGTAGGATGTA	59.53846154
11788	11813	25	TGTGTAGGTGCCTGTGTAGGATGTAA	57.96153846
11789	11814	25	GTGTAGGTGCCTGTGTAGGATGTAAC	59.53846154
11790	11815	25	TGTAGGTGCCTGTGTAGGATGTAACC	59.53846154
11791	11816	25	GTAGGTGCCTGTGTAGGATGTAACCC	61.11538462
11792	11817	25	TAGGTGCCTGTGTAGGATGTAACCCA	59.53846154
11793	11818	25	AGGTGCCTGTGTAGGATGTAACCCAG	61.11538462
11794	11819	25	GGTGCCTGTGTAGGATGTAACCCAGT	61.11538462
11795	11820	25	GTGCCTGTGTAGGATGTAACCCAGTG	61.11538462
11796	11821	25	TGCCTGTGTAGGATGTAACCCAGTGA	59.53846154
11797	11822	25	GCCTGTGTAGGATGTAACCCAGTGAT	59.53846154
11798	11823	25	CCTGTGTAGGATGTAACCCAGTGATT	57.96153846
11799	11824	25	CTGTGTAGGATGTAACCCAGTGATTA	56.38461538
11863	11888	25	GCTTGTAAAGTTGCCACATTCCTACG	57.96153846
11953	11978	25	ATGCCTACTTTTGCTCTGGTAATAGC	56.38461538
12325	12350	25	ATTTCAGCAGGACAACGCCGACAAGT	59.53846154
12326	12351	25	TTTCAGCAGGACAACGCCGACAAGTT	59.53846154
12327	12352	25	TTCAGCAGGACAACGCCGACAAGTTC	61.11538462
12328	12353	25	TCAGCAGGACAACGCCGACAAGTTCC	62.69230769
12329	12354	25	CAGCAGGACAACGCCGACAAGTTCCG	64.26923077
12330	12355	25	AGCAGGACAACGCCGACAAGTTCCGA	62.69230769
12331	12356	25	GCAGGACAACGCCGACAAGTTCCGAG	64.26923077
12332	12357	25	CAGGACAACGCCGACAAGTTCCGAGG	64.26923077
12333	12358	25	AGGACAACGCCGACAAGTTCCGAGGA	62.69230769
12417	12442	25	TAGTGTGCCCTTAGTTAGCAATGTGC	57.96153846
12418	12443	25	AGTGTGCCCTTAGTTAGCAATGTGCG	59.53846154
12419	12444	25	GTGTGCCCTTAGTTAGCAATGTGCGT	59.53846154
12420	12445	25	TGTGCCCTTAGTTAGCAATGTGCGTG	59.53846154
12421	12446	25	GTGCCCTTAGTTAGCAATGTGCGTGG	61.11538462
12422	12447	25	TGCCCTTAGTTAGCAATGTGCGTGGT	59.53846154
12423	12448	25	GCCCTTAGTTAGCAATGTGCGTGGTG	61.11538462
12424	12449	25	CCCTTAGTTAGCAATGTGCGTGGTGC	61.11538462
12634	12659	25	TTATCAAAACACTCTACACGAGCACG	56.38461538
12755	12780	25	CTATGCGAGCAGAAGGGTAGTAGAGA	59.53846154
12756	12781	25	TATGCGAGCAGAAGGGTAGTAGAGAG	59.53846154
12757	12782	25	ATGCGAGCAGAAGGGTAGTAGAGAGC	61.11538462
12786	12811	25	GCCAATAGCAAAATGACTCTTACCAG	56.38461538
12816	12841	25	AGGTGGTCCCTGGAGTGTAGAATACT	59.53846154
12817	12842	25	GGTGGTCCCTGGAGTGTAGAATACTT	59.53846154
12818	12843	25	GTGGTCCCTGGAGTGTAGAATACTTT	57.96153846
12819	12844	25	TGGTCCCTGGAGTGTAGAATACTTTT	56.38461538
12820	12845	25	GGTCCCTGGAGTGTAGAATACTTTTG	57.96153846
12821	12846	25	GTCCCTGGAGTGTAGAATACTTTTGC	57.96153846
12965	12990	25	ATGGCATTACTGTATGTGATGTCAGC	56.38461538
12966	12991	25	TGGCATTACTGTATGTGATGTCAGCA	56.38461538
12967	12992	25	GGCATTACTGTATGTGATGTCAGCAC	57.96153846
13029	13054	25	ACCTCGGTAAACAACAGCATCACCAT	57.96153846
13030	13055	25	CCTCGGTAAACAACAGCATCACCATA	57.96153846
13031	13056	25	CTCGGTAAACAACAGCATCACCATAG	57.96153846
13032	13057	25	TCGGTAAACAACAGCATCACCATAGT	56.38461538
13033	13058	25	CGGTAAACAACAGCATCACCATAGTC	57.96153846
13034	13059	25	GGTAAACAACAGCATCACCATAGTCA	56.38461538
13035	13060	25	GTAAACAACAGCATCACCATAGTCAC	56.38461538
13036	13061	25	TAAACAACAGCATCACCATAGTCACC	56.38461538
13037	13062	25	AAACAACAGCATCACCATAGTCACCT	56.38461538
13038	13063	25	AACAACAGCATCACCATAGTCACCTT	56.38461538
13039	13064	25	ACAACAGCATCACCATAGTCACCTTT	56.38461538
13040	13065	25	CAACAGCATCACCATAGTCACCTTTT	56.38461538
13042	13067	25	ACAGCATCACCATAGTCACCTTTTTC	56.38461538
13043	13068	25	CAGCATCACCATAGTCACCTTTTTCA	56.38461538
13306	13331	25	ATGTAATCACCAGCATTTGTCCAGTC	56.38461538
13307	13332	25	TGTAATCACCAGCATTTGTCCAGTCA	56.38461538
13308	13333	25	GTAATCACCAGCATTTGTCCAGTCAC	57.96153846
13309	13334	25	TAATCACCAGCATTTGTCCAGTCACA	56.38461538
13310	13335	25	AATCACCAGCATTTGTCCAGTCACAT	56.38461538
13353	13378	25	GTCAGTAACATTATCGCTACCAACAC	56.38461538
13413	13438	25	AGCACACAATGGAAAACTAATGGGTG	56.38461538
13414	13439	25	GCACACAATGGAAAACTAATGGGTGG	57.96153846
13415	13440	25	CACACAATGGAAAACTAATGGGTGGT	56.38461538
13468	13493	25	CCTCCTAAGTAAAGTTGAGTCACATC	56.38461538
13644	13669	25	GCAAAGAACACAAGCCCCAACAGCCT	61.11538462
13645	13670	25	CAAAGAACACAAGCCCCAACAGCCTG	61.11538462
13664	13689	25	CAGCCTGTAAGACTGTATGCGGTGTG	61.11538462
13665	13690	25	AGCCTGTAAGACTGTATGCGGTGTGT	59.53846154
13666	13691	25	GCCTGTAAGACTGTATGCGGTGTGTA	59.53846154
13691	13716	25	ACATAGCCTCATAAAACTCAGGTTCC	56.38461538
13692	13717	25	CATAGCCTCATAAAACTCAGGTTCCC	57.96153846
13693	13718	25	ATAGCCTCATAAAACTCAGGTTCCCA	56.38461538
13694	13719	25	TAGCCTCATAAAACTCAGGTTCCCAA	56.38461538
13695	13720	25	AGCCTCATAAAACTCAGGTTCCCAAT	56.38461538
13696	13721	25	GCCTCATAAAACTCAGGTTCCCAATA	56.38461538
13697	13722	25	CCTCATAAAACTCAGGTTCCCAATAC	56.38461538
13698	13723	25	CTCATAAAACTCAGGTTCCCAATACC	56.38461538
13711	13736	25	GGTTCCCAATACCTTGAAGTGTTATC	56.38461538
13838	13863	25	CCTGATTAGGATGTTTAGTAAGTGGG	56.38461538
14042	14067	25	CTTTAGTAAGGTCAGTCTCAGTCCAA	56.38461538
14043	14068	25	TTTAGTAAGGTCAGTCTCAGTCCAAC	56.38461538
14044	14069	25	TTAGTAAGGTCAGTCTCAGTCCAACA	56.38461538
14045	14070	25	TAGTAAGGTCAGTCTCAGTCCAACAT	56.38461538
14046	14071	25	AGTAAGGTCAGTCTCAGTCCAACATT	56.38461538
14047	14072	25	GTAAGGTCAGTCTCAGTCCAACATTT	56.38461538
14049	14074	25	AAGGTCAGTCTCAGTCCAACATTTTG	56.38461538
14050	14075	25	AGGTCAGTCTCAGTCCAACATTTTGC	57.96153846
14051	14076	25	GGTCAGTCTCAGTCCAACATTTTGCT	57.96153846
14052	14077	25	GTCAGTCTCAGTCCAACATTTTGCTT	56.38461538
14053	14078	25	TCAGTCTCAGTCCAACATTTTGCTTC	56.38461538
14054	14079	25	CAGTCTCAGTCCAACATTTTGCTTCA	56.38461538
14055	14080	25	AGTCTCAGTCCAACATTTTGCTTCAG	56.38461538
14056	14081	25	GTCTCAGTCCAACATTTTGCTTCAGA	56.38461538
14057	14082	25	TCTCAGTCCAACATTTTGCTTCAGAC	56.38461538
14058	14083	25	CTCAGTCCAACATTTTGCTTCAGACA	56.38461538
14160	14185	25	GCTATTGAAACACACAACAGCATCGT	56.38461538
14161	14186	25	CTATTGAAACACACAACAGCATCGTC	56.38461538
14163	14188	25	ATTGAAACACACAACAGCATCGTCAG	56.38461538
14164	14189	25	TTGAAACACACAACAGCATCGTCAGA	56.38461538
14165	14190	25	TGAAACACACAACAGCATCGTCAGAG	57.96153846
14166	14191	25	GAAACACACAACAGCATCGTCAGAGA	57.96153846
14167	14192	25	AAACACACAACAGCATCGTCAGAGAG	57.96153846
14168	14193	25	AACACACAACAGCATCGTCAGAGAGT	57.96153846
14169	14194	25	ACACACAACAGCATCGTCAGAGAGTA	57.96153846
14170	14195	25	CACACAACAGCATCGTCAGAGAGTAT	57.96153846
14171	14196	25	ACACAACAGCATCGTCAGAGAGTATC	57.96153846
14172	14197	25	CACAACAGCATCGTCAGAGAGTATCA	57.96153846
14173	14198	25	ACAACAGCATCGTCAGAGAGTATCAT	56.38461538
14174	14199	25	CAACAGCATCGTCAGAGAGTATCATC	57.96153846
14175	14200	25	AACAGCATCGTCAGAGAGTATCATCA	56.38461538
14176	14201	25	ACAGCATCGTCAGAGAGTATCATCAT	56.38461538
14177	14202	25	CAGCATCGTCAGAGAGTATCATCATT	56.38461538
14178	14203	25	AGCATCGTCAGAGAGTATCATCATTG	56.38461538
14179	14204	25	GCATCGTCAGAGAGTATCATCATTGA	56.38461538
14180	14205	25	CATCGTCAGAGAGTATCATCATTGAG	56.38461538
14386	14411	25	ACACTATTAGCATAAGCAGTTGTGGC	56.38461538
14387	14412	25	CACTATTAGCATAAGCAGTTGTGGCA	56.38461538
14389	14414	25	CTATTAGCATAAGCAGTTGTGGCATC	56.38461538
14391	14416	25	ATTAGCATAAGCAGTTGTGGCATCTC	56.38461538
14392	14417	25	TTAGCATAAGCAGTTGTGGCATCTCC	57.96153846
14393	14418	25	TAGCATAAGCAGTTGTGGCATCTCCT	57.96153846
14394	14419	25	AGCATAAGCAGTTGTGGCATCTCCTG	59.53846154
14395	14420	25	GCATAAGCAGTTGTGGCATCTCCTGA	59.53846154
14396	14421	25	CATAAGCAGTTGTGGCATCTCCTGAT	57.96153846
14606	14631	25	GATAATCCCAACCCATAAGGTGAGGG	59.53846154
14617	14642	25	CCCATAAGGTGAGGGTTTTCTACATC	57.96153846
14618	14643	25	CCATAAGGTGAGGGTTTTCTACATCA	56.38461538
14970	14995	25	TAGGTTGTTGACGATGACTTGGTTAG	56.38461538
14971	14996	25	AGGTTGTTGACGATGACTTGGTTAGC	57.96153846
14972	14997	25	GGTTGTTGACGATGACTTGGTTAGCA	57.96153846
14973	14998	25	GTTGTTGACGATGACTTGGTTAGCAT	56.38461538
15002	15027	25	TACAGCCACCATCGTAACAATCAAAG	56.38461538
15003	15028	25	ACAGCCACCATCGTAACAATCAAAGT	56.38461538
15004	15029	25	CAGCCACCATCGTAACAATCAAAGTA	56.38461538
15112	15137	25	CTGATAGCAGCATTACCATCCTGAGC	59.53846154
15113	15138	25	TGATAGCAGCATTACCATCCTGAGCA	57.96153846
15114	15139	25	GATAGCAGCATTACCATCCTGAGCAA	57.96153846
15115	15140	25	ATAGCAGCATTACCATCCTGAGCAAA	56.38461538
15116	15141	25	TAGCAGCATTACCATCCTGAGCAAAG	57.96153846
15117	15142	25	AGCAGCATTACCATCCTGAGCAAAGA	57.96153846
15118	15143	25	GCAGCATTACCATCCTGAGCAAAGAA	57.96153846
15119	15144	25	CAGCATTACCATCCTGAGCAAAGAAG	57.96153846
15120	15145	25	AGCATTACCATCCTGAGCAAAGAAGA	56.38461538
15121	15146	25	GCATTACCATCCTGAGCAAAGAAGAA	56.38461538
15122	15147	25	CATTACCATCCTGAGCAAAGAAGAAG	56.38461538
15124	15149	25	TTACCATCCTGAGCAAAGAAGAAGTG	56.38461538
15125	15150	25	TACCATCCTGAGCAAAGAAGAAGTGT	56.38461538
15126	15151	25	ACCATCCTGAGCAAAGAAGAAGTGTT	56.38461538
15127	15152	25	CCATCCTGAGCAAAGAAGAAGTGTTT	56.38461538
15178	15203	25	AAGAAACCCTTAGACACAGCAAAGTC	56.38461538
15179	15204	25	AGAAACCCTTAGACACAGCAAAGTCA	56.38461538
15180	15205	25	GAAACCCTTAGACACAGCAAAGTCAT	56.38461538
15182	15207	25	AACCCTTAGACACAGCAAAGTCATAG	56.38461538
15183	15208	25	ACCCTTAGACACAGCAAAGTCATAGA	56.38461538
15184	15209	25	CCCTTAGACACAGCAAAGTCATAGAA	56.38461538
15185	15210	25	CCTTAGACACAGCAAAGTCATAGAAG	56.38461538
15227	15252	25	CGGGTTTGACAGTTTGAAAAGCAACA	56.38461538
15323	15348	25	GCATAGCAGGGTCAGCAGCATACACA	61.11538462
15324	15349	25	CATAGCAGGGTCAGCAGCATACACAA	59.53846154
15325	15350	25	ATAGCAGGGTCAGCAGCATACACAAG	59.53846154
15326	15351	25	TAGCAGGGTCAGCAGCATACACAAGT	59.53846154
15327	15352	25	AGCAGGGTCAGCAGCATACACAAGTA	59.53846154
15328	15353	25	GCAGGGTCAGCAGCATACACAAGTAA	59.53846154
15329	15354	25	CAGGGTCAGCAGCATACACAAGTAAT	57.96153846
15413	15438	25	GCTCTCTGAAGTGGTATCCAGTTGAA	57.96153846
15414	15439	25	CTCTCTGAAGTGGTATCCAGTTGAAA	56.38461538
15415	15440	25	TCTCTGAAGTGGTATCCAGTTGAAAC	56.38461538
15477	15502	25	TAGTGGTCCAAAACTTGTAGGTGGGA	57.96153846
15478	15503	25	AGTGGTCCAAAACTTGTAGGTGGGAA	57.96153846
15479	15504	25	GTGGTCCAAAACTTGTAGGTGGGAAC	59.53846154
15480	15505	25	TGGTCCAAAACTTGTAGGTGGGAACA	57.96153846
15481	15506	25	GGTCCAAAACTTGTAGGTGGGAACAC	59.53846154
15482	15507	25	GTCCAAAACTTGTAGGTGGGAACACT	57.96153846
15483	15508	25	TCCAAAACTTGTAGGTGGGAACACTG	57.96153846
15484	15509	25	CCAAAACTTGTAGGTGGGAACACTGT	57.96153846
15485	15510	25	CAAAACTTGTAGGTGGGAACACTGTA	56.38461538
15486	15511	25	AAAACTTGTAGGTGGGAACACTGTAG	56.38461538
15487	15512	25	AAACTTGTAGGTGGGAACACTGTAGA	56.38461538
15488	15513	25	AACTTGTAGGTGGGAACACTGTAGAG	57.96153846
15489	15514	25	ACTTGTAGGTGGGAACACTGTAGAGA	57.96153846
15490	15515	25	CTTGTAGGTGGGAACACTGTAGAGAA	57.96153846
15491	15516	25	TTGTAGGTGGGAACACTGTAGAGAAT	56.38461538
15492	15517	25	TGTAGGTGGGAACACTGTAGAGAATA	56.38461538
15493	15518	25	GTAGGTGGGAACACTGTAGAGAATAA	56.38461538
15496	15521	25	GGTGGGAACACTGTAGAGAATAAAAC	56.38461538
15756	15781	25	AGAATCTACAACAGGAACTCCACTAC	56.38461538
15757	15782	25	GAATCTACAACAGGAACTCCACTACC	57.96153846
15758	15783	25	AATCTACAACAGGAACTCCACTACCT	56.38461538
15776	15801	25	CACTACCTGGCGTGGTTTGTATGAAA	57.96153846
15777	15802	25	ACTACCTGGCGTGGTTTGTATGAAAT	56.38461538
15778	15803	25	CTACCTGGCGTGGTTTGTATGAAATC	57.96153846
15779	15804	25	TACCTGGCGTGGTTTGTATGAAATCA	56.38461538
15780	15805	25	ACCTGGCGTGGTTTGTATGAAATCAC	57.96153846
15781	15806	25	CCTGGCGTGGTTTGTATGAAATCACC	59.53846154
15782	15807	25	CTGGCGTGGTTTGTATGAAATCACCG	59.53846154
15783	15808	25	TGGCGTGGTTTGTATGAAATCACCGA	57.96153846
15784	15809	25	GGCGTGGTTTGTATGAAATCACCGAA	57.96153846
15785	15810	25	GCGTGGTTTGTATGAAATCACCGAAA	56.38461538
15803	15828	25	CACCGAAATCATACCAGTTACCATTG	56.38461538
15805	15830	25	CCGAAATCATACCAGTTACCATTGAG	56.38461538
15852	15877	25	TACACCAACAATACCAGCATTTCGCA	56.38461538
15853	15878	25	ACACCAACAATACCAGCATTTCGCAT	56.38461538
16080	16105	25	GACGAGGTCTGCCATTGTGTATTTAG	57.96153846
16081	16106	25	ACGAGGTCTGCCATTGTGTATTTAGT	56.38461538
16082	16107	25	CGAGGTCTGCCATTGTGTATTTAGTA	56.38461538
16281	16306	25	TTCGTCCTTTTCTTGGAAGCGACAAC	57.96153846
16282	16307	25	TCGTCCTTTTCTTGGAAGCGACAACA	57.96153846
16283	16308	25	CGTCCTTTTCTTGGAAGCGACAACAA	57.96153846
16284	16309	25	GTCCTTTTCTTGGAAGCGACAACAAT	56.38461538
16487	16512	25	ATCACAACTACAGCCATAACCTTTCC	56.38461538
16488	16513	25	TCACAACTACAGCCATAACCTTTCCA	56.38461538
16489	16514	25	CACAACTACAGCCATAACCTTTCCAC	57.96153846
16490	16515	25	ACAACTACAGCCATAACCTTTCCACA	56.38461538
16491	16516	25	CAACTACAGCCATAACCTTTCCACAT	56.38461538
16493	16518	25	ACTACAGCCATAACCTTTCCACATAC	56.38461538
16494	16519	25	CTACAGCCATAACCTTTCCACATACC	57.96153846
16495	16520	25	TACAGCCATAACCTTTCCACATACCG	57.96153846
16496	16521	25	ACAGCCATAACCTTTCCACATACCGC	59.53846154
16497	16522	25	CAGCCATAACCTTTCCACATACCGCA	59.53846154
16498	16523	25	AGCCATAACCTTTCCACATACCGCAG	59.53846154
16499	16524	25	GCCATAACCTTTCCACATACCGCAGA	59.53846154
16500	16525	25	CCATAACCTTTCCACATACCGCAGAC	59.53846154
16501	16526	25	CATAACCTTTCCACATACCGCAGACG	59.53846154
16502	16527	25	ATAACCTTTCCACATACCGCAGACGG	59.53846154
16805	16830	25	TTTAGCAGCATCTACAGCAAAAGCAC	56.38461538
16806	16831	25	TTAGCAGCATCTACAGCAAAAGCACA	56.38461538
16807	16832	25	TAGCAGCATCTACAGCAAAAGCACAG	57.96153846
16808	16833	25	AGCAGCATCTACAGCAAAAGCACAGA	57.96153846
16809	16834	25	GCAGCATCTACAGCAAAAGCACAGAA	57.96153846
16810	16835	25	CAGCATCTACAGCAAAAGCACAGAAA	56.38461538
16811	16836	25	AGCATCTACAGCAAAAGCACAGAAAG	56.38461538
16812	16837	25	GCATCTACAGCAAAAGCACAGAAAGA	56.38461538
17099	17124	25	AAACCTACCTCCCTTTGTTGTGTTGT	56.38461538
17100	17125	25	AACCTACCTCCCTTTGTTGTGTTGTA	56.38461538
17105	17130	25	ACCTCCCTTTGTTGTGTTGTAGTAAG	56.38461538
17106	17131	25	CCTCCCTTTGTTGTGTTGTAGTAAGC	57.96153846
17336	17361	25	AACCTGTTGGATTTCCCACAATGCTG	57.96153846
17337	17362	25	ACCTGTTGGATTTCCCACAATGCTGA	57.96153846
17338	17363	25	CCTGTTGGATTTCCCACAATGCTGAT	57.96153846
17339	17364	25	CTGTTGGATTTCCCACAATGCTGATG	57.96153846
17340	17365	25	TGTTGGATTTCCCACAATGCTGATGC	57.96153846
17415	17440	25	GGTATGACAACCATTAGTTTGGCTGC	57.96153846
17416	17441	25	GTATGACAACCATTAGTTTGGCTGCT	56.38461538
17417	17442	25	TATGACAACCATTAGTTTGGCTGCTG	56.38461538
17418	17443	25	ATGACAACCATTAGTTTGGCTGCTGT	56.38461538
17419	17444	25	TGACAACCATTAGTTTGGCTGCTGTT	56.38461538
17424	17449	25	ACCATTAGTTTGGCTGCTGTTGTAAG	56.38461538
17425	17450	25	CCATTAGTTTGGCTGCTGTTGTAAGA	56.38461538
17426	17451	25	CATTAGTTTGGCTGCTGTTGTAAGAG	56.38461538
17427	17452	25	ATTAGTTTGGCTGCTGTTGTAAGAGG	56.38461538
17428	17453	25	TTAGTTTGGCTGCTGTTGTAAGAGGT	56.38461538
17429	17454	25	TAGTTTGGCTGCTGTTGTAAGAGGTA	56.38461538
17430	17455	25	AGTTTGGCTGCTGTTGTAAGAGGTAT	56.38461538
17431	17456	25	GTTTGGCTGCTGTTGTAAGAGGTATT	56.38461538
17434	17459	25	TGGCTGCTGTTGTAAGAGGTATTATG	56.38461538
17435	17460	25	GGCTGCTGTTGTAAGAGGTATTATGT	56.38461538
17560	17585	25	TAGTAACTTTTGCCCTCTTGTCCTCA	56.38461538
17561	17586	25	AGTAACTTTTGCCCTCTTGTCCTCAG	57.96153846
17562	17587	25	GTAACTTTTGCCCTCTTGTCCTCAGA	57.96153846
17563	17588	25	TAACTTTTGCCCTCTTGTCCTCAGAT	56.38461538
17715	17740	25	ACTTCAGAATCACCATTAGCAACAGC	56.38461538
17716	17741	25	CTTCAGAATCACCATTAGCAACAGCC	57.96153846
17717	17742	25	TTCAGAATCACCATTAGCAACAGCCT	56.38461538
17718	17743	25	TCAGAATCACCATTAGCAACAGCCTG	57.96153846
17719	17744	25	CAGAATCACCATTAGCAACAGCCTGC	59.53846154
17779	17804	25	ATGATGGAAGGGAACTAAACTCTGAG	56.38461538
17780	17805	25	TGATGGAAGGGAACTAAACTCTGAGG	57.96153846
17781	17806	25	GATGGAAGGGAACTAAACTCTGAGGC	59.53846154
17782	17807	25	ATGGAAGGGAACTAAACTCTGAGGCT	57.96153846
17783	17808	25	TGGAAGGGAACTAAACTCTGAGGCTA	57.96153846
17784	17809	25	GGAAGGGAACTAAACTCTGAGGCTAT	57.96153846
17811	17836	25	GCTTGTAAGGTTGCCCTGTTGTCCAG	61.11538462
17812	17837	25	CTTGTAAGGTTGCCCTGTTGTCCAGC	61.11538462
17813	17838	25	TTGTAAGGTTGCCCTGTTGTCCAGCA	59.53846154
17814	17839	25	TGTAAGGTTGCCCTGTTGTCCAGCAT	59.53846154
17815	17840	25	GTAAGGTTGCCCTGTTGTCCAGCATT	59.53846154
17816	17841	25	TAAGGTTGCCCTGTTGTCCAGCATTT	57.96153846
17817	17842	25	AAGGTTGCCCTGTTGTCCAGCATTTC	59.53846154
17818	17843	25	AGGTTGCCCTGTTGTCCAGCATTTCT	59.53846154
17819	17844	25	GGTTGCCCTGTTGTCCAGCATTTCTT	59.53846154
17820	17845	25	GTTGCCCTGTTGTCCAGCATTTCTTC	59.53846154
17821	17846	25	TTGCCCTGTTGTCCAGCATTTCTTCA	57.96153846
17822	17847	25	TGCCCTGTTGTCCAGCATTTCTTCAC	59.53846154
17823	17848	25	GCCCTGTTGTCCAGCATTTCTTCACA	59.53846154
17851	17876	25	GCTTGTTTATGTCTACAGCACCCTGC	59.53846154
17955	17980	25	TGTAACTGGACACATTGAGCCCACAA	57.96153846
18067	18092	25	CAGTGGCTACTTTGATACAAGGTTTG	56.38461538
18068	18093	25	AGTGGCTACTTTGATACAAGGTTTGC	56.38461538
18069	18094	25	GTGGCTACTTTGATACAAGGTTTGCC	57.96153846
18071	18096	25	GGCTACTTTGATACAAGGTTTGCCAC	57.96153846
18072	18097	25	GCTACTTTGATACAAGGTTTGCCACC	57.96153846
18073	18098	25	CTACTTTGATACAAGGTTTGCCACCA	56.38461538
18075	18100	25	ACTTTGATACAAGGTTTGCCACCAAC	56.38461538
18076	18101	25	CTTTGATACAAGGTTTGCCACCAACA	56.38461538
18077	18102	25	TTTGATACAAGGTTTGCCACCAACAC	56.38461538
18078	18103	25	TTGATACAAGGTTTGCCACCAACACC	57.96153846
18079	18104	25	TGATACAAGGTTTGCCACCAACACCC	59.53846154
18080	18105	25	GATACAAGGTTTGCCACCAACACCCA	59.53846154
18081	18106	25	ATACAAGGTTTGCCACCAACACCCAA	57.96153846
18082	18107	25	TACAAGGTTTGCCACCAACACCCAAC	59.53846154
18083	18108	25	ACAAGGTTTGCCACCAACACCCAACA	59.53846154
18084	18109	25	CAAGGTTTGCCACCAACACCCAACAA	59.53846154
18085	18110	25	AAGGTTTGCCACCAACACCCAACAAT	57.96153846
18130	18155	25	CATCTATGCTATTCTTGGGTGGGAGT	57.96153846
18131	18156	25	ATCTATGCTATTCTTGGGTGGGAGTA	56.38461538
18132	18157	25	TCTATGCTATTCTTGGGTGGGAGTAG	57.96153846
18133	18158	25	CTATGCTATTCTTGGGTGGGAGTAGT	57.96153846
18134	18159	25	TATGCTATTCTTGGGTGGGAGTAGTC	57.96153846
18135	18160	25	ATGCTATTCTTGGGTGGGAGTAGTCC	59.53846154
18209	18234	25	AACACCAAGAGTCAGTCTAAAGTAGC	56.38461538
18210	18235	25	ACACCAAGAGTCAGTCTAAAGTAGCG	57.96153846
18211	18236	25	CACCAAGAGTCAGTCTAAAGTAGCGG	59.53846154
18212	18237	25	ACCAAGAGTCAGTCTAAAGTAGCGGT	57.96153846
18213	18238	25	CCAAGAGTCAGTCTAAAGTAGCGGTT	57.96153846
18214	18239	25	CAAGAGTCAGTCTAAAGTAGCGGTTG	57.96153846
18215	18240	25	AAGAGTCAGTCTAAAGTAGCGGTTGA	56.38461538
18216	18241	25	AGAGTCAGTCTAAAGTAGCGGTTGAG	57.96153846
18217	18242	25	GAGTCAGTCTAAAGTAGCGGTTGAGT	57.96153846
18218	18243	25	AGTCAGTCTAAAGTAGCGGTTGAGTA	56.38461538
18219	18244	25	GTCAGTCTAAAGTAGCGGTTGAGTAA	56.38461538
18221	18246	25	CAGTCTAAAGTAGCGGTTGAGTAAAC	56.38461538
18229	18254	25	AGTAGCGGTTGAGTAAACAAAAGAGG	56.38461538
18230	18255	25	GTAGCGGTTGAGTAAACAAAAGAGGC	57.96153846
18524	18549	25	AGCACCATCATCATACACAGTTCTTG	56.38461538
18525	18550	25	GCACCATCATCATACACAGTTCTTGC	57.96153846
18526	18551	25	CACCATCATCATACACAGTTCTTGCT	56.38461538
18527	18552	25	ACCATCATCATACACAGTTCTTGCTG	56.38461538
18696	18721	25	GCTACAGTGGCAAGAGAAGGTAACAA	57.96153846
18697	18722	25	CTACAGTGGCAAGAGAAGGTAACAAA	56.38461538
18700	18725	25	CAGTGGCAAGAGAAGGTAACAAAAAC	56.38461538
18771	18796	25	GCAGACATAGCAATAATACCCATAGC	56.38461538
18932	18957	25	TTGGAAAGTAACACCTGAGCATTGTC	56.38461538
18933	18958	25	TGGAAAGTAACACCTGAGCATTGTCT	56.38461538
18934	18959	25	GGAAAGTAACACCTGAGCATTGTCTA	56.38461538
19074	19099	25	ATTCCAGTTTGAGCAGAAAGAGGTCC	57.96153846
19075	19100	25	TTCCAGTTTGAGCAGAAAGAGGTCCT	57.96153846
19076	19101	25	TCCAGTTTGAGCAGAAAGAGGTCCTA	57.96153846
19269	19294	25	GCTGCTTGTGCTGTTTGCCTGTCAAC	61.11538462
19285	19310	25	GCCTGTCAACAAAAGGTCCATAAAAG	56.38461538
19307	19332	25	AAAGTTACCTTCTAAGTCTGTGCCAG	56.38461538
19308	19333	25	AAGTTACCTTCTAAGTCTGTGCCAGC	57.96153846
19309	19334	25	AGTTACCTTCTAAGTCTGTGCCAGCA	57.96153846
19310	19335	25	GTTACCTTCTAAGTCTGTGCCAGCAT	57.96153846
19503	19528	25	GCTAACACTGAAAAAGTCTGTCCTGG	57.96153846
19504	19529	25	CTAACACTGAAAAAGTCTGTCCTGGT	56.38461538
19506	19531	25	AACACTGAAAAAGTCTGTCCTGGTTG	56.38461538
19507	19532	25	ACACTGAAAAAGTCTGTCCTGGTTGA	56.38461538
19508	19533	25	CACTGAAAAAGTCTGTCCTGGTTGAA	56.38461538
19510	19535	25	CTGAAAAAGTCTGTCCTGGTTGAATG	56.38461538
19511	19536	25	TGAAAAAGTCTGTCCTGGTTGAATGC	56.38461538
19512	19537	25	GAAAAAGTCTGTCCTGGTTGAATGCG	57.96153846
19513	19538	25	AAAAAGTCTGTCCTGGTTGAATGCGA	56.38461538
19514	19539	25	AAAAGTCTGTCCTGGTTGAATGCGAA	56.38461538
19515	19540	25	AAAGTCTGTCCTGGTTGAATGCGAAC	57.96153846
19516	19541	25	AAGTCTGTCCTGGTTGAATGCGAACA	57.96153846
19517	19542	25	AGTCTGTCCTGGTTGAATGCGAACAA	57.96153846
19518	19543	25	GTCTGTCCTGGTTGAATGCGAACAAA	57.96153846
19519	19544	25	TCTGTCCTGGTTGAATGCGAACAAAC	57.96153846
19520	19545	25	CTGTCCTGGTTGAATGCGAACAAACT	57.96153846
19521	19546	25	TGTCCTGGTTGAATGCGAACAAACTT	56.38461538
19522	19547	25	GTCCTGGTTGAATGCGAACAAACTTA	56.38461538
19547	19572	25	ATACTTAGGTGTCTTAGGATTGGCTG	56.38461538
19548	19573	25	TACTTAGGTGTCTTAGGATTGGCTGT	56.38461538
19549	19574	25	ACTTAGGTGTCTTAGGATTGGCTGTA	56.38461538
19550	19575	25	CTTAGGTGTCTTAGGATTGGCTGTAT	56.38461538
19551	19576	25	TTAGGTGTCTTAGGATTGGCTGTATC	56.38461538
19552	19577	25	TAGGTGTCTTAGGATTGGCTGTATCA	56.38461538
19553	19578	25	AGGTGTCTTAGGATTGGCTGTATCAA	56.38461538
19554	19579	25	GGTGTCTTAGGATTGGCTGTATCAAC	57.96153846
19555	19580	25	GTGTCTTAGGATTGGCTGTATCAACC	57.96153846
19556	19581	25	TGTCTTAGGATTGGCTGTATCAACCT	56.38461538
19557	19582	25	GTCTTAGGATTGGCTGTATCAACCTT	56.38461538
19603	19628	25	GCATAGAATGTCCAATAACCCTGAGT	56.38461538
19608	19633	25	GAATGTCCAATAACCCTGAGTTGAAC	56.38461538
19614	19639	25	CCAATAACCCTGAGTTGAACATTACC	56.38461538
19617	19642	25	ATAACCCTGAGTTGAACATTACCAGC	56.38461538
19618	19643	25	TAACCCTGAGTTGAACATTACCAGCC	57.96153846
19619	19644	25	AACCCTGAGTTGAACATTACCAGCCT	57.96153846
19620	19645	25	ACCCTGAGTTGAACATTACCAGCCTG	59.53846154
19621	19646	25	CCCTGAGTTGAACATTACCAGCCTGT	59.53846154
19622	19647	25	CCTGAGTTGAACATTACCAGCCTGTA	57.96153846
19796	19821	25	TACCATACAACCCTCAACTTTACCAG	56.38461538
19797	19822	25	ACCATACAACCCTCAACTTTACCAGA	56.38461538
19798	19823	25	CCATACAACCCTCAACTTTACCAGAT	56.38461538
19799	19824	25	CATACAACCCTCAACTTTACCAGATG	56.38461538
19800	19825	25	ATACAACCCTCAACTTTACCAGATGG	56.38461538
19801	19826	25	TACAACCCTCAACTTTACCAGATGGG	57.96153846
19802	19827	25	ACAACCCTCAACTTTACCAGATGGGA	57.96153846
19803	19828	25	CAACCCTCAACTTTACCAGATGGGAA	57.96153846
19804	19829	25	AACCCTCAACTTTACCAGATGGGAAT	56.38461538
19805	19830	25	ACCCTCAACTTTACCAGATGGGAATG	57.96153846
19806	19831	25	CCCTCAACTTTACCAGATGGGAATGC	59.53846154
19807	19832	25	CCTCAACTTTACCAGATGGGAATGCC	59.53846154
19808	19833	25	CTCAACTTTACCAGATGGGAATGCCA	57.96153846
19860	19885	25	GCTGAGGTGATAGAGGTTTGTGGTGG	61.11538462
19861	19886	25	CTGAGGTGATAGAGGTTTGTGGTGGT	59.53846154
19862	19887	25	TGAGGTGATAGAGGTTTGTGGTGGTT	57.96153846
19863	19888	25	GAGGTGATAGAGGTTTGTGGTGGTTG	59.53846154
19864	19889	25	AGGTGATAGAGGTTTGTGGTGGTTGG	59.53846154
19865	19890	25	GGTGATAGAGGTTTGTGGTGGTTGGT	59.53846154
19866	19891	25	GTGATAGAGGTTTGTGGTGGTTGGTA	57.96153846
19867	19892	25	TGATAGAGGTTTGTGGTGGTTGGTAA	56.38461538
19868	19893	25	GATAGAGGTTTGTGGTGGTTGGTAAA	56.38461538
19869	19894	25	ATAGAGGTTTGTGGTGGTTGGTAAAG	56.38461538
19870	19895	25	TAGAGGTTTGTGGTGGTTGGTAAAGA	56.38461538
19871	19896	25	AGAGGTTTGTGGTGGTTGGTAAAGAA	56.38461538
19872	19897	25	GAGGTTTGTGGTGGTTGGTAAAGAAC	57.96153846
19873	19898	25	AGGTTTGTGGTGGTTGGTAAAGAACA	56.38461538
19874	19899	25	GGTTTGTGGTGGTTGGTAAAGAACAT	56.38461538
19875	19900	25	GTTTGTGGTGGTTGGTAAAGAACATC	56.38461538
19877	19902	25	TTGTGGTGGTTGGTAAAGAACATCAG	56.38461538
19878	19903	25	TGTGGTGGTTGGTAAAGAACATCAGA	56.38461538
19879	19904	25	GTGGTGGTTGGTAAAGAACATCAGAA	56.38461538
19880	19905	25	TGGTGGTTGGTAAAGAACATCAGAAC	56.38461538
19900	19925	25	CAGAACCTGAGTTACTGAAGTCATTG	56.38461538
19902	19927	25	GAACCTGAGTTACTGAAGTCATTGAG	56.38461538
19904	19929	25	ACCTGAGTTACTGAAGTCATTGAGAG	56.38461538
19905	19930	25	CCTGAGTTACTGAAGTCATTGAGAGC	57.96153846
19906	19931	25	CTGAGTTACTGAAGTCATTGAGAGCC	57.96153846
19907	19932	25	TGAGTTACTGAAGTCATTGAGAGCCT	56.38461538
19908	19933	25	GAGTTACTGAAGTCATTGAGAGCCTT	56.38461538
19910	19935	25	GTTACTGAAGTCATTGAGAGCCTTTG	56.38461538
19911	19936	25	TTACTGAAGTCATTGAGAGCCTTTGC	56.38461538
19912	19937	25	TACTGAAGTCATTGAGAGCCTTTGCG	57.96153846
19913	19938	25	ACTGAAGTCATTGAGAGCCTTTGCGA	57.96153846
19914	19939	25	CTGAAGTCATTGAGAGCCTTTGCGAG	59.53846154
19915	19940	25	TGAAGTCATTGAGAGCCTTTGCGAGA	57.96153846
19916	19941	25	GAAGTCATTGAGAGCCTTTGCGAGAT	57.96153846
19917	19942	25	AAGTCATTGAGAGCCTTTGCGAGATG	57.96153846
19921	19946	25	CATTGAGAGCCTTTGCGAGATGACAA	57.96153846
19922	19947	25	ATTGAGAGCCTTTGCGAGATGACAAC	57.96153846
19923	19948	25	TTGAGAGCCTTTGCGAGATGACAACA	57.96153846
19924	19949	25	TGAGAGCCTTTGCGAGATGACAACAA	57.96153846
19925	19950	25	GAGAGCCTTTGCGAGATGACAACAAG	59.53846154
19926	19951	25	AGAGCCTTTGCGAGATGACAACAAGC	59.53846154
19927	19952	25	GAGCCTTTGCGAGATGACAACAAGCA	59.53846154
19928	19953	25	AGCCTTTGCGAGATGACAACAAGCAG	59.53846154
19929	19954	25	GCCTTTGCGAGATGACAACAAGCAGC	61.11538462
20030	20055	25	TTGCGTAAGAGGTAATAGCACATCAC	56.38461538
20031	20056	25	TGCGTAAGAGGTAATAGCACATCACT	56.38461538
20032	20057	25	GCGTAAGAGGTAATAGCACATCACTA	56.38461538
20033	20058	25	CGTAAGAGGTAATAGCACATCACTAC	56.38461538
20034	20059	25	GTAAGAGGTAATAGCACATCACTACG	56.38461538
20035	20060	25	TAAGAGGTAATAGCACATCACTACGC	56.38461538
20036	20061	25	AAGAGGTAATAGCACATCACTACGCA	56.38461538
20037	20062	25	AGAGGTAATAGCACATCACTACGCAA	56.38461538
20038	20063	25	GAGGTAATAGCACATCACTACGCAAC	57.96153846
20039	20064	25	AGGTAATAGCACATCACTACGCAACT	56.38461538
20040	20065	25	GGTAATAGCACATCACTACGCAACTT	56.38461538
20047	20072	25	GCACATCACTACGCAACTTTAGATAC	56.38461538
20233	20258	25	CTAAAGGTGTGAACATAACCATCCAC	56.38461538
20235	20260	25	AAAGGTGTGAACATAACCATCCACTG	56.38461538
20236	20261	25	AAGGTGTGAACATAACCATCCACTGA	56.38461538
20237	20262	25	AGGTGTGAACATAACCATCCACTGAA	56.38461538
20238	20263	25	GGTGTGAACATAACCATCCACTGAAT	56.38461538
20567	20592	25	TACAGCATCTACACCACAGAAAACTC	56.38461538
20568	20593	25	ACAGCATCTACACCACAGAAAACTCC	57.96153846
20569	20594	25	CAGCATCTACACCACAGAAAACTCCT	57.96153846
20570	20595	25	AGCATCTACACCACAGAAAACTCCTG	57.96153846
20571	20596	25	GCATCTACACCACAGAAAACTCCTGG	59.53846154
20665	20690	25	ATCTTTCACAAGTGCCGTGCCTACAG	59.53846154
20666	20691	25	TCTTTCACAAGTGCCGTGCCTACAGT	59.53846154
20667	20692	25	CTTTCACAAGTGCCGTGCCTACAGTA	59.53846154
20781	20806	25	CGTGTGTCAGGGCGTAAACTTTCATA	57.96153846
20782	20807	25	GTGTGTCAGGGCGTAAACTTTCATAA	56.38461538
20783	20808	25	TGTGTCAGGGCGTAAACTTTCATAAG	56.38461538
20784	20809	25	GTGTCAGGGCGTAAACTTTCATAAGC	57.96153846
20785	20810	25	TGTCAGGGCGTAAACTTTCATAAGCA	56.38461538
20786	20811	25	GTCAGGGCGTAAACTTTCATAAGCAA	56.38461538
20787	20812	25	TCAGGGCGTAAACTTTCATAAGCAAC	56.38461538
20788	20813	25	CAGGGCGTAAACTTTCATAAGCAACA	56.38461538
20789	20814	25	AGGGCGTAAACTTTCATAAGCAACAG	56.38461538
20790	20815	25	GGGCGTAAACTTTCATAAGCAACAGA	56.38461538
20992	21017	25	GCAAAAAGTCACCATTAGTTGTGCGT	56.38461538
21026	21051	25	GCCAGGCAAACCAGGCACGACAAAAC	62.69230769
21027	21052	25	CCAGGCAAACCAGGCACGACAAAACC	62.69230769
21028	21053	25	CAGGCAAACCAGGCACGACAAAACCC	62.69230769
21029	21054	25	AGGCAAACCAGGCACGACAAAACCCA	61.11538462
21030	21055	25	GGCAAACCAGGCACGACAAAACCCAC	62.69230769
21031	21056	25	GCAAACCAGGCACGACAAAACCCACT	61.11538462
21032	21057	25	CAAACCAGGCACGACAAAACCCACTT	59.53846154
21033	21058	25	AAACCAGGCACGACAAAACCCACTTC	59.53846154
21034	21059	25	AACCAGGCACGACAAAACCCACTTCT	59.53846154
21035	21060	25	ACCAGGCACGACAAAACCCACTTCTC	61.11538462
21036	21061	25	CCAGGCACGACAAAACCCACTTCTCT	61.11538462
21037	21062	25	CAGGCACGACAAAACCCACTTCTCTT	59.53846154
21038	21063	25	AGGCACGACAAAACCCACTTCTCTTG	59.53846154
21048	21073	25	AAACCCACTTCTCTTGTTATGACTGC	56.38461538
21104	21129	25	ATAACTACCACCACGCTGGCTAAACC	59.53846154
21105	21130	25	TAACTACCACCACGCTGGCTAAACCA	59.53846154
21106	21131	25	AACTACCACCACGCTGGCTAAACCAT	59.53846154
21184	21209	25	CACGAGTGACACCACCATCAATAGCC	61.11538462
21185	21210	25	ACGAGTGACACCACCATCAATAGCCT	59.53846154
21186	21211	25	CGAGTGACACCACCATCAATAGCCTT	59.53846154
21187	21212	25	GAGTGACACCACCATCAATAGCCTTG	59.53846154
21188	21213	25	AGTGACACCACCATCAATAGCCTTGT	57.96153846
21189	21214	25	GTGACACCACCATCAATAGCCTTGTA	57.96153846
21190	21215	25	TGACACCACCATCAATAGCCTTGTAT	56.38461538
21191	21216	25	GACACCACCATCAATAGCCTTGTATC	57.96153846
21192	21217	25	ACACCACCATCAATAGCCTTGTATCC	57.96153846
21193	21218	25	CACCACCATCAATAGCCTTGTATCCT	57.96153846
21194	21219	25	ACCACCATCAATAGCCTTGTATCCTA	56.38461538
21284	21309	25	AGCAGCAACAAAAAGGAACACAAGTG	56.38461538
21511	21536	25	CAATGTTGTGACTTTTTGCTACCTGC	56.38461538
21512	21537	25	AATGTTGTGACTTTTTGCTACCTGCG	56.38461538
21551	21576	25	CGCACTACAGTCAATACAAGCACCAA	57.96153846
21552	21577	25	GCACTACAGTCAATACAAGCACCAAG	57.96153846
21553	21578	25	CACTACAGTCAATACAAGCACCAAGG	57.96153846
21554	21579	25	ACTACAGTCAATACAAGCACCAAGGT	56.38461538
21555	21580	25	CTACAGTCAATACAAGCACCAAGGTC	57.96153846
21556	21581	25	TACAGTCAATACAAGCACCAAGGTCA	56.38461538
21557	21582	25	ACAGTCAATACAAGCACCAAGGTCAC	57.96153846
21558	21583	25	CAGTCAATACAAGCACCAAGGTCACG	59.53846154
21559	21584	25	AGTCAATACAAGCACCAAGGTCACGG	59.53846154
21560	21585	25	GTCAATACAAGCACCAAGGTCACGGG	61.11538462
21561	21586	25	TCAATACAAGCACCAAGGTCACGGGG	61.11538462
21562	21587	25	CAATACAAGCACCAAGGTCACGGGGT	61.11538462
21630	21655	25	CAACTATCGCCAGTAACTTCTATGTC	56.38461538
21632	21657	25	ACTATCGCCAGTAACTTCTATGTCAG	56.38461538
21633	21658	25	CTATCGCCAGTAACTTCTATGTCAGA	56.38461538
21636	21661	25	TCGCCAGTAACTTCTATGTCAGATTG	56.38461538
21637	21662	25	CGCCAGTAACTTCTATGTCAGATTGA	56.38461538
21700	21725	25	CTACATCTGAATCAACAAACCCTTGC	56.38461538
21701	21726	25	TACATCTGAATCAACAAACCCTTGCC	56.38461538
21702	21727	25	ACATCTGAATCAACAAACCCTTGCCG	57.96153846
21703	21728	25	CATCTGAATCAACAAACCCTTGCCGA	57.96153846
21704	21729	25	ATCTGAATCAACAAACCCTTGCCGAG	57.96153846
21705	21730	25	TCTGAATCAACAAACCCTTGCCGAGC	59.53846154
21879	21904	25	GCAACTTCCGCACTATCACCAACATC	59.53846154
21880	21905	25	CAACTTCCGCACTATCACCAACATCA	57.96153846
21881	21906	25	AACTTCCGCACTATCACCAACATCAG	57.96153846
21882	21907	25	ACTTCCGCACTATCACCAACATCAGA	57.96153846
21883	21908	25	CTTCCGCACTATCACCAACATCAGAC	59.53846154
21884	21909	25	TTCCGCACTATCACCAACATCAGACA	57.96153846
21885	21910	25	TCCGCACTATCACCAACATCAGACAC	59.53846154
21886	21911	25	CCGCACTATCACCAACATCAGACACT	59.53846154
21887	21912	25	CGCACTATCACCAACATCAGACACTA	57.96153846
21888	21913	25	GCACTATCACCAACATCAGACACTAA	56.38461538
21891	21916	25	CTATCACCAACATCAGACACTAATGC	56.38461538
21892	21917	25	TATCACCAACATCAGACACTAATGCC	56.38461538
21893	21918	25	ATCACCAACATCAGACACTAATGCCT	56.38461538
21894	21919	25	TCACCAACATCAGACACTAATGCCTG	57.96153846
22159	22184	25	CACTATCAACGATGTAAGAAGACTGG	56.38461538
22161	22186	25	CTATCAACGATGTAAGAAGACTGGTC	56.38461538
22163	22188	25	ATCAACGATGTAAGAAGACTGGTCAG	56.38461538
22207	22232	25	TAAACTGTAGTGACAAGTCTCTCGCA	56.38461538
22208	22233	25	AAACTGTAGTGACAAGTCTCTCGCAA	56.38461538
22209	22234	25	AACTGTAGTGACAAGTCTCTCGCAAC	57.96153846
22210	22235	25	ACTGTAGTGACAAGTCTCTCGCAACT	57.96153846
22308	22333	25	AAGCCTTTACCTCCATTAGCATAGAC	56.38461538
22309	22334	25	AGCCTTTACCTCCATTAGCATAGACA	56.38461538
22310	22335	25	GCCTTTACCTCCATTAGCATAGACAT	56.38461538
22821	22846	25	GAGTTCAAATAGCCTTCTCTGTAACC	56.38461538
22823	22848	25	GTTCAAATAGCCTTCTCTGTAACCAG	56.38461538
22880	22905	25	TAAAACACCTAAAGCAGCGGTTGAGT	56.38461538
22881	22906	25	AAAACACCTAAAGCAGCGGTTGAGTA	56.38461538
22882	22907	25	AAACACCTAAAGCAGCGGTTGAGTAG	57.96153846
22883	22908	25	AACACCTAAAGCAGCGGTTGAGTAGA	57.96153846
22884	22909	25	ACACCTAAAGCAGCGGTTGAGTAGAT	57.96153846
22885	22910	25	CACCTAAAGCAGCGGTTGAGTAGATT	57.96153846
22886	22911	25	ACCTAAAGCAGCGGTTGAGTAGATTA	56.38461538
23458	23483	25	CGTCTTTCTGTATGGTAGGATTTTCC	56.38461538
23475	23500	25	GGATTTTCCACTACTTCTTCAGAGAC	56.38461538
23478	23503	25	TTTTCCACTACTTCTTCAGAGACTGG	56.38461538
23479	23504	25	TTTCCACTACTTCTTCAGAGACTGGT	56.38461538
23480	23505	25	TTCCACTACTTCTTCAGAGACTGGTT	56.38461538
23481	23506	25	TCCACTACTTCTTCAGAGACTGGTTT	56.38461538
23482	23507	25	CCACTACTTCTTCAGAGACTGGTTTT	56.38461538
23512	23537	25	CTTCGCAGGCAAGATTATCCATTCCC	59.53846154
23513	23538	25	TTCGCAGGCAAGATTATCCATTCCCT	57.96153846
23573	23598	25	TGATGTTTCAACTGGTTTTGTGCTCC	56.38461538
23574	23599	25	GATGTTTCAACTGGTTTTGTGCTCCA	56.38461538
24053	24078	25	AGGACCTTTGTATTCTGAGGACTTTG	56.38461538
24054	24079	25	GGACCTTTGTATTCTGAGGACTTTGT	56.38461538
24204	24229	25	GCAGGTGGTGCTGACATCATAACAAA	57.96153846
24205	24230	25	CAGGTGGTGCTGACATCATAACAAAA	56.38461538
24206	24231	25	AGGTGGTGCTGACATCATAACAAAAG	56.38461538
24207	24232	25	GGTGGTGCTGACATCATAACAAAAGG	57.96153846
24208	24233	25	GTGGTGCTGACATCATAACAAAAGGT	56.38461538
24209	24234	25	TGGTGCTGACATCATAACAAAAGGTG	56.38461538
24210	24235	25	GGTGCTGACATCATAACAAAAGGTGA	56.38461538
24211	24236	25	GTGCTGACATCATAACAAAAGGTGAC	56.38461538
24213	24238	25	GCTGACATCATAACAAAAGGTGACTC	56.38461538
24214	24239	25	CTGACATCATAACAAAAGGTGACTCC	56.38461538
24216	24241	25	GACATCATAACAAAAGGTGACTCCTG	56.38461538
24447	24472	25	GTTTCTCTAACATCACCTAACTCACC	56.38461538
24450	24475	25	TCTCTAACATCACCTAACTCACCTAC	56.38461538
24451	24476	25	CTCTAACATCACCTAACTCACCTACT	56.38461538
24452	24477	25	TCTAACATCACCTAACTCACCTACTG	56.38461538
24453	24478	25	CTAACATCACCTAACTCACCTACTGT	56.38461538
24454	24479	25	TAACATCACCTAACTCACCTACTGTC	56.38461538
24455	24480	25	AACATCACCTAACTCACCTACTGTCT	56.38461538
24456	24481	25	ACATCACCTAACTCACCTACTGTCTT	56.38461538
24457	24482	25	CATCACCTAACTCACCTACTGTCTTA	56.38461538
24519	24544	25	GCTTCACCAGCCCTTGCTCTGTAATA	59.53846154
24520	24545	25	CTTCACCAGCCCTTGCTCTGTAATAA	57.96153846
24521	24546	25	TTCACCAGCCCTTGCTCTGTAATAAG	57.96153846
24522	24547	25	TCACCAGCCCTTGCTCTGTAATAAGC	59.53846154
24537	24562	25	CTGTAATAAGCATCTTGTAGAGCAGG	56.38461538
24539	24564	25	GTAATAAGCATCTTGTAGAGCAGGTG	56.38461538
24540	24565	25	TAATAAGCATCTTGTAGAGCAGGTGG	56.38461538
24541	24566	25	AATAAGCATCTTGTAGAGCAGGTGGA	56.38461538
24542	24567	25	ATAAGCATCTTGTAGAGCAGGTGGAT	56.38461538
24543	24568	25	TAAGCATCTTGTAGAGCAGGTGGATT	56.38461538
24544	24569	25	AAGCATCTTGTAGAGCAGGTGGATTA	56.38461538
25187	25212	25	TGTAACAGCATCAGGTGAAGAAACAG	56.38461538
25188	25213	25	GTAACAGCATCAGGTGAAGAAACAGA	56.38461538
25191	25216	25	ACAGCATCAGGTGAAGAAACAGAAAC	56.38461538
25192	25217	25	CAGCATCAGGTGAAGAAACAGAAACT	56.38461538
25193	25218	25	AGCATCAGGTGAAGAAACAGAAACTG	56.38461538
25325	25350	25	AAGTGTGTTGATAAGTGACGCTACAG	56.38461538
25326	25351	25	AGTGTGTTGATAAGTGACGCTACAGT	56.38461538
25327	25352	25	GTGTGTTGATAAGTGACGCTACAGTT	56.38461538
25328	25353	25	TGTGTTGATAAGTGACGCTACAGTTG	56.38461538
25329	25354	25	GTGTTGATAAGTGACGCTACAGTTGT	56.38461538
25378	25403	25	TAGCACCATAATCAACCACACCCTCT	57.96153846
25379	25404	25	AGCACCATAATCAACCACACCCTCTT	57.96153846
25380	25405	25	GCACCATAATCAACCACACCCTCTTG	59.53846154
25381	25406	25	CACCATAATCAACCACACCCTCTTGT	57.96153846
25382	25407	25	ACCATAATCAACCACACCCTCTTGTA	56.38461538
25383	25408	25	CCATAATCAACCACACCCTCTTGTAT	56.38461538
25444	25469	25	CTATGGCTTTAGTTTCCACACAGACA	56.38461538
25445	25470	25	TATGGCTTTAGTTTCCACACAGACAG	56.38461538
25446	25471	25	ATGGCTTTAGTTTCCACACAGACAGG	57.96153846
25447	25472	25	TGGCTTTAGTTTCCACACAGACAGGC	59.53846154
25448	25473	25	GGCTTTAGTTTCCACACAGACAGGCA	59.53846154
25449	25474	25	GCTTTAGTTTCCACACAGACAGGCAT	57.96153846
25450	25475	25	CTTTAGTTTCCACACAGACAGGCATT	56.38461538
25600	25625	25	TAAGCACTGTCTTTGCCTCCTCTACA	57.96153846
25700	25725	25	TAGCATTTCAGTAGTGCCACCAGCCT	59.53846154
25701	25726	25	AGCATTTCAGTAGTGCCACCAGCCTT	59.53846154
25702	25727	25	GCATTTCAGTAGTGCCACCAGCCTTT	59.53846154
25703	25728	25	CATTTCAGTAGTGCCACCAGCCTTTT	57.96153846
25704	25729	25	ATTTCAGTAGTGCCACCAGCCTTTTT	56.38461538
25705	25730	25	TTTCAGTAGTGCCACCAGCCTTTTTA	56.38461538
25706	25731	25	TTCAGTAGTGCCACCAGCCTTTTTAG	57.96153846
25707	25732	25	TCAGTAGTGCCACCAGCCTTTTTAGT	57.96153846
25708	25733	25	CAGTAGTGCCACCAGCCTTTTTAGTA	57.96153846
25709	25734	25	AGTAGTGCCACCAGCCTTTTTAGTAG	57.96153846
25710	25735	25	GTAGTGCCACCAGCCTTTTTAGTAGG	59.53846154
25711	25736	25	TAGTGCCACCAGCCTTTTTAGTAGGT	57.96153846
25712	25737	25	AGTGCCACCAGCCTTTTTAGTAGGTA	57.96153846
25713	25738	25	GTGCCACCAGCCTTTTTAGTAGGTAT	57.96153846
25752	25777	25	AAAACACCCTCTTGAACAACATCACC	56.38461538
25753	25778	25	AAACACCCTCTTGAACAACATCACCC	57.96153846
25754	25779	25	AACACCCTCTTGAACAACATCACCCA	57.96153846
25755	25780	25	ACACCCTCTTGAACAACATCACCCAC	59.53846154
25756	25781	25	CACCCTCTTGAACAACATCACCCACT	59.53846154
25757	25782	25	ACCCTCTTGAACAACATCACCCACTA	57.96153846
25758	25783	25	CCCTCTTGAACAACATCACCCACTAT	57.96153846
26112	26137	25	GCTAAGTAGACATTTGTGCGAACAGT	56.38461538
26120	26145	25	GACATTTGTGCGAACAGTATCTACAC	56.38461538
26127	26152	25	GTGCGAACAGTATCTACACAAACTCT	56.38461538
26163	26188	25	ATAGGGTCAGCACCAAAAATACCAGC	57.96153846
26297	26322	25	ACAGTGTTTAGCAAGATTGTGTCCGC	57.96153846
26298	26323	25	CAGTGTTTAGCAAGATTGTGTCCGCT	57.96153846
26299	26324	25	AGTGTTTAGCAAGATTGTGTCCGCTT	56.38461538
26300	26325	25	GTGTTTAGCAAGATTGTGTCCGCTTA	56.38461538
26635	26660	25	TAGTAGTTGTCTGATTGTCCTCACTG	56.38461538
26636	26661	25	AGTAGTTGTCTGATTGTCCTCACTGC	57.96153846
26637	26662	25	GTAGTTGTCTGATTGTCCTCACTGCC	59.53846154
26638	26663	25	TAGTTGTCTGATTGTCCTCACTGCCG	59.53846154
26639	26664	25	AGTTGTCTGATTGTCCTCACTGCCGT	59.53846154
26640	26665	25	GTTGTCTGATTGTCCTCACTGCCGTC	61.11538462
26641	26666	25	TTGTCTGATTGTCCTCACTGCCGTCT	59.53846154
26642	26667	25	TGTCTGATTGTCCTCACTGCCGTCTT	59.53846154
26643	26668	25	GTCTGATTGTCCTCACTGCCGTCTTG	61.11538462
26644	26669	25	TCTGATTGTCCTCACTGCCGTCTTGT	59.53846154
26645	26670	25	CTGATTGTCCTCACTGCCGTCTTGTT	59.53846154
26646	26671	25	TGATTGTCCTCACTGCCGTCTTGTTG	59.53846154
26647	26672	25	GATTGTCCTCACTGCCGTCTTGTTGA	59.53846154
26648	26673	25	ATTGTCCTCACTGCCGTCTTGTTGAC	59.53846154
26649	26674	25	TTGTCCTCACTGCCGTCTTGTTGACC	61.11538462
26650	26675	25	TGTCCTCACTGCCGTCTTGTTGACCA	61.11538462
26651	26676	25	GTCCTCACTGCCGTCTTGTTGACCAA	61.11538462
26702	26727	25	CCAATCTTCTTCTTGCTCTTCTTCAG	56.38461538
26703	26728	25	CAATCTTCTTCTTGCTCTTCTTCAGG	56.38461538
26706	26731	25	TCTTCTTCTTGCTCTTCTTCAGGTTG	56.38461538
26707	26732	25	CTTCTTCTTGCTCTTCTTCAGGTTGA	56.38461538
26724	26749	25	TCAGGTTGAAGAGCAGCAGAAGTGGC	61.11538462
26725	26750	25	CAGGTTGAAGAGCAGCAGAAGTGGCA	61.11538462
26726	26751	25	AGGTTGAAGAGCAGCAGAAGTGGCAC	61.11538462
26727	26752	25	GGTTGAAGAGCAGCAGAAGTGGCACC	62.69230769
26728	26753	25	GTTGAAGAGCAGCAGAAGTGGCACCA	61.11538462
26729	26754	25	TTGAAGAGCAGCAGAAGTGGCACCAA	59.53846154
26730	26755	25	TGAAGAGCAGCAGAAGTGGCACCAAA	59.53846154
26731	26756	25	GAAGAGCAGCAGAAGTGGCACCAAAT	59.53846154
26807	26832	25	TGATGGCTCAAACTCTTCTTCTTCAC	56.38461538
26808	26833	25	GATGGCTCAAACTCTTCTTCTTCACA	56.38461538
26811	26836	25	GGCTCAAACTCTTCTTCTTCACAATC	56.38461538
26827	26852	25	CTTCACAATCACCTTCTTCTTCATCC	56.38461538
26829	26854	25	TCACAATCACCTTCTTCTTCATCCTC	56.38461538
26830	26855	25	CACAATCACCTTCTTCTTCATCCTCA	56.38461538
26832	26857	25	CAATCACCTTCTTCTTCATCCTCATC	56.38461538
26834	26859	25	ATCACCTTCTTCTTCATCCTCATCTG	56.38461538
26835	26860	25	TCACCTTCTTCTTCATCCTCATCTGG	57.96153846
26836	26861	25	CACCTTCTTCTTCATCCTCATCTGGA	57.96153846
26837	26862	25	ACCTTCTTCTTCATCCTCATCTGGAG	57.96153846
26852	26877	25	CTCATCTGGAGGGTAGAAAGAACAAT	56.38461538
26854	26879	25	CATCTGGAGGGTAGAAAGAACAATAC	56.38461538
26928	26953	25	GTAGCCATACTCCACTCATCTAAATC	56.38461538
26935	26960	25	TACTCCACTCATCTAAATCAATGCCC	56.38461538
26936	26961	25	ACTCCACTCATCTAAATCAATGCCCA	56.38461538
26937	26962	25	CTCCACTCATCTAAATCAATGCCCAG	57.96153846
26938	26963	25	TCCACTCATCTAAATCAATGCCCAGT	56.38461538
26941	26966	25	ACTCATCTAAATCAATGCCCAGTGGT	56.38461538
26942	26967	25	CTCATCTAAATCAATGCCCAGTGGTG	57.96153846
26943	26968	25	TCATCTAAATCAATGCCCAGTGGTGT	56.38461538
26944	26969	25	CATCTAAATCAATGCCCAGTGGTGTA	56.38461538
26946	26971	25	TCTAAATCAATGCCCAGTGGTGTAAG	56.38461538
26947	26972	25	CTAAATCAATGCCCAGTGGTGTAAGT	56.38461538
26989	27014	25	GCAAAGTTTTTATGACAGCATCTGCC	56.38461538
26994	27019	25	GTTTTTATGACAGCATCTGCCACAAC	56.38461538
26996	27021	25	TTTTATGACAGCATCTGCCACAACAC	56.38461538
26997	27022	25	TTTATGACAGCATCTGCCACAACACA	56.38461538
26998	27023	25	TTATGACAGCATCTGCCACAACACAG	57.96153846
26999	27024	25	TATGACAGCATCTGCCACAACACAGG	59.53846154
27000	27025	25	ATGACAGCATCTGCCACAACACAGGC	61.11538462
27001	27026	25	TGACAGCATCTGCCACAACACAGGCG	62.69230769
27002	27027	25	GACAGCATCTGCCACAACACAGGCGA	62.69230769
27003	27028	25	ACAGCATCTGCCACAACACAGGCGAA	61.11538462
27004	27029	25	CAGCATCTGCCACAACACAGGCGAAC	62.69230769
27005	27030	25	AGCATCTGCCACAACACAGGCGAACT	61.11538462
27006	27031	25	GCATCTGCCACAACACAGGCGAACTC	62.69230769
27007	27032	25	CATCTGCCACAACACAGGCGAACTCA	61.11538462
27008	27033	25	ATCTGCCACAACACAGGCGAACTCAT	59.53846154
27009	27034	25	TCTGCCACAACACAGGCGAACTCATT	59.53846154
27010	27035	25	CTGCCACAACACAGGCGAACTCATTT	59.53846154
27011	27036	25	TGCCACAACACAGGCGAACTCATTTA	57.96153846
27012	27037	25	GCCACAACACAGGCGAACTCATTTAC	59.53846154
27013	27038	25	CCACAACACAGGCGAACTCATTTACT	57.96153846
27014	27039	25	CACAACACAGGCGAACTCATTTACTT	56.38461538
27015	27040	25	ACAACACAGGCGAACTCATTTACTTC	56.38461538
27016	27041	25	CAACACAGGCGAACTCATTTACTTCT	56.38461538
27017	27042	25	AACACAGGCGAACTCATTTACTTCTG	56.38461538
27148	27173	25	TCACAGTGTCATCACCAAAAGTAACC	56.38461538
27149	27174	25	CACAGTGTCATCACCAAAAGTAACCT	56.38461538
27546	27571	25	GCTCCACCAATAATGATAGAGTCAGC	57.96153846
27547	27572	25	CTCCACCAATAATGATAGAGTCAGCA	56.38461538
27548	27573	25	TCCACCAATAATGATAGAGTCAGCAC	56.38461538
27549	27574	25	CCACCAATAATGATAGAGTCAGCACA	56.38461538
27550	27575	25	CACCAATAATGATAGAGTCAGCACAC	56.38461538
27556	27581	25	TAATGATAGAGTCAGCACACAAAGCC	56.38461538
27557	27582	25	AATGATAGAGTCAGCACACAAAGCCA	56.38461538
27558	27583	25	ATGATAGAGTCAGCACACAAAGCCAA	56.38461538
27559	27584	25	TGATAGAGTCAGCACACAAAGCCAAA	56.38461538
27560	27585	25	GATAGAGTCAGCACACAAAGCCAAAA	56.38461538
27698	27723	25	TTCCCAACCGTCTCTAAGAAACTCTA	56.38461538
27699	27724	25	TCCCAACCGTCTCTAAGAAACTCTAC	57.96153846
27700	27725	25	CCCAACCGTCTCTAAGAAACTCTACA	57.96153846
27701	27726	25	CCAACCGTCTCTAAGAAACTCTACAC	57.96153846
27702	27727	25	CAACCGTCTCTAAGAAACTCTACACC	57.96153846
27703	27728	25	AACCGTCTCTAAGAAACTCTACACCT	56.38461538
27704	27729	25	ACCGTCTCTAAGAAACTCTACACCTT	56.38461538
27705	27730	25	CCGTCTCTAAGAAACTCTACACCTTC	57.96153846
27706	27731	25	CGTCTCTAAGAAACTCTACACCTTCC	57.96153846
27707	27732	25	GTCTCTAAGAAACTCTACACCTTCCT	56.38461538
27735	27760	25	AACTTCTCTTCAAGCCAATCAAGGAC	56.38461538
27736	27761	25	ACTTCTCTTCAAGCCAATCAAGGACG	57.96153846
27737	27762	25	CTTCTCTTCAAGCCAATCAAGGACGG	59.53846154
27738	27763	25	TTCTCTTCAAGCCAATCAAGGACGGG	59.53846154
27739	27764	25	TCTCTTCAAGCCAATCAAGGACGGGT	59.53846154
27740	27765	25	CTCTTCAAGCCAATCAAGGACGGGTT	59.53846154
27741	27766	25	TCTTCAAGCCAATCAAGGACGGGTTT	57.96153846
27742	27767	25	CTTCAAGCCAATCAAGGACGGGTTTG	59.53846154
27780	27805	25	ACAGTGCCAAAGATGTTAGTTAGCCA	56.38461538
27781	27806	25	CAGTGCCAAAGATGTTAGTTAGCCAC	57.96153846
27783	27808	25	GTGCCAAAGATGTTAGTTAGCCACTG	57.96153846
27784	27809	25	TGCCAAAGATGTTAGTTAGCCACTGC	57.96153846
27785	27810	25	GCCAAAGATGTTAGTTAGCCACTGCG	59.53846154
27786	27811	25	CCAAAGATGTTAGTTAGCCACTGCGA	57.96153846
27787	27812	25	CAAAGATGTTAGTTAGCCACTGCGAA	56.38461538
27788	27813	25	AAAGATGTTAGTTAGCCACTGCGAAG	56.38461538
27789	27814	25	AAGATGTTAGTTAGCCACTGCGAAGT	56.38461538
27790	27815	25	AGATGTTAGTTAGCCACTGCGAAGTC	57.96153846
27791	27816	25	GATGTTAGTTAGCCACTGCGAAGTCA	57.96153846
27792	27817	25	ATGTTAGTTAGCCACTGCGAAGTCAA	56.38461538
27793	27818	25	TGTTAGTTAGCCACTGCGAAGTCAAC	57.96153846
27798	27823	25	GTTAGCCACTGCGAAGTCAACTGAAC	59.53846154
27799	27824	25	TTAGCCACTGCGAAGTCAACTGAACA	57.96153846
27800	27825	25	TAGCCACTGCGAAGTCAACTGAACAA	57.96153846
27801	27826	25	AGCCACTGCGAAGTCAACTGAACAAC	59.53846154
27802	27827	25	GCCACTGCGAAGTCAACTGAACAACA	59.53846154
27803	27828	25	CCACTGCGAAGTCAACTGAACAACAC	59.53846154
27804	27829	25	CACTGCGAAGTCAACTGAACAACACC	59.53846154
27805	27830	25	ACTGCGAAGTCAACTGAACAACACCA	57.96153846
27806	27831	25	CTGCGAAGTCAACTGAACAACACCAC	59.53846154
27807	27832	25	TGCGAAGTCAACTGAACAACACCACC	59.53846154
27808	27833	25	GCGAAGTCAACTGAACAACACCACCT	59.53846154
27809	27834	25	CGAAGTCAACTGAACAACACCACCTG	59.53846154
27810	27835	25	GAAGTCAACTGAACAACACCACCTGT	57.96153846
27811	27836	25	AAGTCAACTGAACAACACCACCTGTA	56.38461538
27812	27837	25	AGTCAACTGAACAACACCACCTGTAA	56.38461538
27813	27838	25	GTCAACTGAACAACACCACCTGTAAT	56.38461538
27814	27839	25	TCAACTGAACAACACCACCTGTAATG	56.38461538
27815	27840	25	CAACTGAACAACACCACCTGTAATGT	56.38461538
27817	27842	25	ACTGAACAACACCACCTGTAATGTAG	56.38461538
27818	27843	25	CTGAACAACACCACCTGTAATGTAGG	57.96153846
27819	27844	25	TGAACAACACCACCTGTAATGTAGGC	57.96153846
27972	27997	25	TGAGCAGTTTCAAGAGTGCGGGAGAA	59.53846154
28044	28069	25	GGACTCAGTATTGATTTCTGTTCACC	56.38461538
28181	28206	25	AGCACTTGTGGAAGCAGAAAAAGATG	56.38461538
28182	28207	25	GCACTTGTGGAAGCAGAAAAAGATGC	57.96153846
28183	28208	25	CACTTGTGGAAGCAGAAAAAGATGCC	57.96153846
28184	28209	25	ACTTGTGGAAGCAGAAAAAGATGCCA	56.38461538
28185	28210	25	CTTGTGGAAGCAGAAAAAGATGCCAA	56.38461538
28300	28325	25	TAAGACCTTCGGAACCTTCTCCAACA	57.96153846
28301	28326	25	AAGACCTTCGGAACCTTCTCCAACAA	57.96153846
28302	28327	25	AGACCTTCGGAACCTTCTCCAACAAC	59.53846154
28303	28328	25	GACCTTCGGAACCTTCTCCAACAACA	59.53846154
28304	28329	25	ACCTTCGGAACCTTCTCCAACAACAC	59.53846154
28305	28330	25	CCTTCGGAACCTTCTCCAACAACACC	61.11538462
28306	28331	25	CTTCGGAACCTTCTCCAACAACACCT	59.53846154
28307	28332	25	TTCGGAACCTTCTCCAACAACACCTG	59.53846154
28308	28333	25	TCGGAACCTTCTCCAACAACACCTGT	59.53846154
28309	28334	25	CGGAACCTTCTCCAACAACACCTGTA	59.53846154
28310	28335	25	GGAACCTTCTCCAACAACACCTGTAT	57.96153846
28311	28336	25	GAACCTTCTCCAACAACACCTGTATG	57.96153846
28312	28337	25	AACCTTCTCCAACAACACCTGTATGG	57.96153846
28313	28338	25	ACCTTCTCCAACAACACCTGTATGGT	57.96153846
28314	28339	25	CCTTCTCCAACAACACCTGTATGGTT	57.96153846
28315	28340	25	CTTCTCCAACAACACCTGTATGGTTA	56.38461538
28316	28341	25	TTCTCCAACAACACCTGTATGGTTAC	56.38461538
28362	28387	25	CGTGGAACCCAATAGGCACACTTGTT	59.53846154
28363	28388	25	GTGGAACCCAATAGGCACACTTGTTA	57.96153846
28364	28389	25	TGGAACCCAATAGGCACACTTGTTAT	56.38461538
28365	28390	25	GGAACCCAATAGGCACACTTGTTATG	57.96153846
28366	28391	25	GAACCCAATAGGCACACTTGTTATGG	57.96153846
28367	28392	25	AACCCAATAGGCACACTTGTTATGGC	57.96153846
28368	28393	25	ACCCAATAGGCACACTTGTTATGGCA	57.96153846
28369	28394	25	CCCAATAGGCACACTTGTTATGGCAA	57.96153846
28370	28395	25	CCAATAGGCACACTTGTTATGGCAAC	57.96153846
28371	28396	25	CAATAGGCACACTTGTTATGGCAACC	57.96153846
28372	28397	25	AATAGGCACACTTGTTATGGCAACCA	56.38461538
28373	28398	25	ATAGGCACACTTGTTATGGCAACCAA	56.38461538
28374	28399	25	TAGGCACACTTGTTATGGCAACCAAC	57.96153846
28388	28413	25	ATGGCAACCAACATAAGAGAACACAC	56.38461538
28389	28414	25	TGGCAACCAACATAAGAGAACACACA	56.38461538
28390	28415	25	GGCAACCAACATAAGAGAACACACAG	57.96153846
28391	28416	25	GCAACCAACATAAGAGAACACACAGC	57.96153846
28392	28417	25	CAACCAACATAAGAGAACACACAGCC	57.96153846
28393	28418	25	AACCAACATAAGAGAACACACAGCCT	56.38461538
28394	28419	25	ACCAACATAAGAGAACACACAGCCTC	57.96153846
28395	28420	25	CCAACATAAGAGAACACACAGCCTCC	59.53846154
28396	28421	25	CAACATAAGAGAACACACAGCCTCCA	57.96153846
28397	28422	25	AACATAAGAGAACACACAGCCTCCAA	56.38461538
28398	28423	25	ACATAAGAGAACACACAGCCTCCAAA	56.38461538
28399	28424	25	CATAAGAGAACACACAGCCTCCAAAG	57.96153846
28400	28425	25	ATAAGAGAACACACAGCCTCCAAAGG	57.96153846
28416	28441	25	CCTCCAAAGGCAATAGTGCGACCACC	62.69230769
28417	28442	25	CTCCAAAGGCAATAGTGCGACCACCC	62.69230769
28418	28443	25	TCCAAAGGCAATAGTGCGACCACCCT	61.11538462
28423	28448	25	AGGCAATAGTGCGACCACCCTTACGA	61.11538462
28424	28449	25	GGCAATAGTGCGACCACCCTTACGAA	61.11538462
28425	28450	25	GCAATAGTGCGACCACCCTTACGAAG	61.11538462
28426	28451	25	CAATAGTGCGACCACCCTTACGAAGA	59.53846154
28427	28452	25	AATAGTGCGACCACCCTTACGAAGAA	57.96153846
28428	28453	25	ATAGTGCGACCACCCTTACGAAGAAT	57.96153846
28429	28454	25	TAGTGCGACCACCCTTACGAAGAATG	59.53846154
28430	28455	25	AGTGCGACCACCCTTACGAAGAATGG	61.11538462
28437	28462	25	CCACCCTTACGAAGAATGGTTTTCAA	56.38461538
28438	28463	25	CACCCTTACGAAGAATGGTTTTCAAG	56.38461538
28439	28464	25	ACCCTTACGAAGAATGGTTTTCAAGC	56.38461538
28440	28465	25	CCCTTACGAAGAATGGTTTTCAAGCC	57.96153846
28441	28466	25	CCTTACGAAGAATGGTTTTCAAGCCA	56.38461538
28442	28467	25	CTTACGAAGAATGGTTTTCAAGCCAG	56.38461538
28460	28485	25	CAAGCCAGATTCATTATGGTATTCGG	56.38461538
28461	28486	25	AAGCCAGATTCATTATGGTATTCGGC	56.38461538
28462	28487	25	AGCCAGATTCATTATGGTATTCGGCA	56.38461538
28463	28488	25	GCCAGATTCATTATGGTATTCGGCAA	56.38461538
28464	28489	25	CCAGATTCATTATGGTATTCGGCAAG	56.38461538
28471	28496	25	CATTATGGTATTCGGCAAGACTATGC	56.38461538
28473	28498	25	TTATGGTATTCGGCAAGACTATGCTC	56.38461538
28474	28499	25	TATGGTATTCGGCAAGACTATGCTCA	56.38461538
28475	28500	25	ATGGTATTCGGCAAGACTATGCTCAG	57.96153846
28476	28501	25	TGGTATTCGGCAAGACTATGCTCAGG	59.53846154
28477	28502	25	GGTATTCGGCAAGACTATGCTCAGGT	59.53846154
28478	28503	25	GTATTCGGCAAGACTATGCTCAGGTC	59.53846154
28479	28504	25	TATTCGGCAAGACTATGCTCAGGTCC	59.53846154
28480	28505	25	ATTCGGCAAGACTATGCTCAGGTCCT	59.53846154
28481	28506	25	TTCGGCAAGACTATGCTCAGGTCCTA	59.53846154
28482	28507	25	TCGGCAAGACTATGCTCAGGTCCTAC	61.11538462
28483	28508	25	CGGCAAGACTATGCTCAGGTCCTACT	61.11538462
28484	28509	25	GGCAAGACTATGCTCAGGTCCTACTT	59.53846154
28485	28510	25	GCAAGACTATGCTCAGGTCCTACTTC	59.53846154
28486	28511	25	CAAGACTATGCTCAGGTCCTACTTCT	57.96153846
28487	28512	25	AAGACTATGCTCAGGTCCTACTTCTG	57.96153846
28542	28567	25	ACAACAGCATTTTGGGGTAAGTAACC	56.38461538
28543	28568	25	CAACAGCATTTTGGGGTAAGTAACCA	56.38461538
28544	28569	25	AACAGCATTTTGGGGTAAGTAACCAC	56.38461538
28545	28570	25	ACAGCATTTTGGGGTAAGTAACCACA	56.38461538
28546	28571	25	CAGCATTTTGGGGTAAGTAACCACAA	56.38461538
28547	28572	25	AGCATTTTGGGGTAAGTAACCACAAG	56.38461538
28548	28573	25	GCATTTTGGGGTAAGTAACCACAAGT	56.38461538
28552	28577	25	TTTGGGGTAAGTAACCACAAGTAGTG	56.38461538
28567	28592	25	CACAAGTAGTGGCACCTTCTTTAGTC	57.96153846
28568	28593	25	ACAAGTAGTGGCACCTTCTTTAGTCA	56.38461538
28569	28594	25	CAAGTAGTGGCACCTTCTTTAGTCAA	56.38461538
28678	28703	25	TGAGAGTTGAAAGGCACATTTGGTTG	56.38461538
28679	28704	25	GAGAGTTGAAAGGCACATTTGGTTGC	57.96153846
28703	28728	25	GCATTCATTTGGTGACGCAACTGGAT	57.96153846
28704	28729	25	CATTCATTTGGTGACGCAACTGGATA	56.38461538
28705	28730	25	ATTCATTTGGTGACGCAACTGGATAG	56.38461538
28706	28731	25	TTCATTTGGTGACGCAACTGGATAGA	56.38461538
28707	28732	25	TCATTTGGTGACGCAACTGGATAGAC	57.96153846
28708	28733	25	CATTTGGTGACGCAACTGGATAGACA	57.96153846
28709	28734	25	ATTTGGTGACGCAACTGGATAGACAG	57.96153846
28710	28735	25	TTTGGTGACGCAACTGGATAGACAGA	57.96153846
28711	28736	25	TTGGTGACGCAACTGGATAGACAGAT	57.96153846
28823	28848	25	ATTTGGACATTCCCCATTGAAGGTGT	56.38461538
28957	28982	25	CACCCCTCTTAGTGTCAATAAAGTCC	57.96153846
28958	28983	25	ACCCCTCTTAGTGTCAATAAAGTCCA	56.38461538
28959	28984	25	CCCCTCTTAGTGTCAATAAAGTCCAG	57.96153846
28960	28985	25	CCCTCTTAGTGTCAATAAAGTCCAGT	56.38461538
28967	28992	25	AGTGTCAATAAAGTCCAGTTGTTCGG	56.38461538
28968	28993	25	GTGTCAATAAAGTCCAGTTGTTCGGA	56.38461538
29039	29064	25	GCACTCAAGAGGGTAGCCATCAGGGC	64.26923077
29118	29143	25	ATGAGTTCACGGGTAACACCACTGCT	59.53846154
29119	29144	25	TGAGTTCACGGGTAACACCACTGCTA	59.53846154
29120	29145	25	GAGTTCACGGGTAACACCACTGCTAT	59.53846154
29121	29146	25	AGTTCACGGGTAACACCACTGCTATG	59.53846154
29122	29147	25	GTTCACGGGTAACACCACTGCTATGT	59.53846154
29247	29272	25	GCTCCTTTATTACCGTTCTTACGAAG	56.38461538
29266	29291	25	TACGAAGAAGAACCTTGCGGTAAGCC	59.53846154
29267	29292	25	ACGAAGAAGAACCTTGCGGTAAGCCA	59.53846154
29268	29293	25	CGAAGAAGAACCTTGCGGTAAGCCAC	61.11538462
29269	29294	25	GAAGAAGAACCTTGCGGTAAGCCACT	59.53846154
29270	29295	25	AAGAAGAACCTTGCGGTAAGCCACTG	59.53846154
29271	29296	25	AGAAGAACCTTGCGGTAAGCCACTGG	61.11538462
29272	29297	25	GAAGAACCTTGCGGTAAGCCACTGGT	61.11538462
29273	29298	25	AAGAACCTTGCGGTAAGCCACTGGTA	59.53846154
29274	29299	25	AGAACCTTGCGGTAAGCCACTGGTAT	59.53846154
29275	29300	25	GAACCTTGCGGTAAGCCACTGGTATT	59.53846154
29276	29301	25	AACCTTGCGGTAAGCCACTGGTATTT	57.96153846
29277	29302	25	ACCTTGCGGTAAGCCACTGGTATTTC	59.53846154
29278	29303	25	CCTTGCGGTAAGCCACTGGTATTTCG	61.11538462
29279	29304	25	CTTGCGGTAAGCCACTGGTATTTCGC	61.11538462
29280	29305	25	TTGCGGTAAGCCACTGGTATTTCGCC	61.11538462
29281	29306	25	TGCGGTAAGCCACTGGTATTTCGCCC	62.69230769
29282	29307	25	GCGGTAAGCCACTGGTATTTCGCCCA	62.69230769
29283	29308	25	CGGTAAGCCACTGGTATTTCGCCCAC	62.69230769
29284	29309	25	GGTAAGCCACTGGTATTTCGCCCACA	61.11538462
29285	29310	25	GTAAGCCACTGGTATTTCGCCCACAT	59.53846154
29460	29485	25	ACGCCTTTTTCAACTTCTACTAAGCC	56.38461538
29461	29486	25	CGCCTTTTTCAACTTCTACTAAGCCA	56.38461538
29462	29487	25	GCCTTTTTCAACTTCTACTAAGCCAC	56.38461538
29473	29498	25	CTTCTACTAAGCCACAAGTGCCATCT	57.96153846
29474	29499	25	TTCTACTAAGCCACAAGTGCCATCTT	56.38461538
29475	29500	25	TCTACTAAGCCACAAGTGCCATCTTT	56.38461538
29476	29501	25	CTACTAAGCCACAAGTGCCATCTTTA	56.38461538
29511	29536	25	CGTGCCTCTGATAAGACCTCCTCCAC	62.69230769
29512	29537	25	GTGCCTCTGATAAGACCTCCTCCACG	62.69230769
29513	29538	25	TGCCTCTGATAAGACCTCCTCCACGG	62.69230769
29514	29539	25	GCCTCTGATAAGACCTCCTCCACGGA	62.69230769
29607	29632	25	TTCTCGTTGAAACCAGGGACAAGGCT	59.53846154
29608	29633	25	TCTCGTTGAAACCAGGGACAAGGCTC	61.11538462
29609	29634	25	CTCGTTGAAACCAGGGACAAGGCTCT	61.11538462
29610	29635	25	TCGTTGAAACCAGGGACAAGGCTCTC	61.11538462
29611	29636	25	CGTTGAAACCAGGGACAAGGCTCTCC	62.69230769
29612	29637	25	GTTGAAACCAGGGACAAGGCTCTCCA	61.11538462
29613	29638	25	TTGAAACCAGGGACAAGGCTCTCCAT	59.53846154
29614	29639	25	TGAAACCAGGGACAAGGCTCTCCATC	61.11538462
29615	29640	25	GAAACCAGGGACAAGGCTCTCCATCT	61.11538462
29616	29641	25	AAACCAGGGACAAGGCTCTCCATCTT	59.53846154
29617	29642	25	AACCAGGGACAAGGCTCTCCATCTTA	59.53846154
29618	29643	25	ACCAGGGACAAGGCTCTCCATCTTAC	61.11538462
29619	29644	25	CCAGGGACAAGGCTCTCCATCTTACC	62.69230769
29620	29645	25	CAGGGACAAGGCTCTCCATCTTACCT	61.11538462
29628	29653	25	AGGCTCTCCATCTTACCTTTCGGTCA	59.53846154
29629	29654	25	GGCTCTCCATCTTACCTTTCGGTCAC	61.11538462
29630	29655	25	GCTCTCCATCTTACCTTTCGGTCACA	59.53846154
29631	29656	25	CTCTCCATCTTACCTTTCGGTCACAC	59.53846154
29632	29657	25	TCTCCATCTTACCTTTCGGTCACACC	59.53846154
29633	29658	25	CTCCATCTTACCTTTCGGTCACACCC	61.11538462
29634	29659	25	TCCATCTTACCTTTCGGTCACACCCG	61.11538462
29798	29823	25	GCAGCCGAGTGACAGCCACACAGATT	62.69230769
29799	29824	25	CAGCCGAGTGACAGCCACACAGATTT	61.11538462
29800	29825	25	AGCCGAGTGACAGCCACACAGATTTT	59.53846154
29801	29826	25	GCCGAGTGACAGCCACACAGATTTTA	59.53846154
29859	29884	25	CGAAAGTTGGTTGGTTTGTTACCTGG	57.96153846
29860	29885	25	GAAAGTTGGTTGGTTTGTTACCTGGG	57.96153846
29861	29886	25	AAAGTTGGTTGGTTTGTTACCTGGGA	56.38461538
29862	29887	25	AAGTTGGTTGGTTTGTTACCTGGGAA	56.38461538
29863	29888	25	AGTTGGTTGGTTTGTTACCTGGGAAG	57.96153846
29864	29889	25	GTTGGTTGGTTTGTTACCTGGGAAGG	59.53846154
166	192	26	GCCTCGGTGAAAATGTGGTGGCTCTTT	61.25555556
175	201	26	AAAATGTGGTGGCTCTTTCAAGTCCTC	58.21851852
176	202	26	AAATGTGGTGGCTCTTTCAAGTCCTCC	59.73703704
177	203	26	AATGTGGTGGCTCTTTCAAGTCCTCCC	61.25555556
178	204	26	ATGTGGTGGCTCTTTCAAGTCCTCCCT	61.25555556
179	205	26	TGTGGTGGCTCTTTCAAGTCCTCCCTA	61.25555556
180	206	26	GTGGTGGCTCTTTCAAGTCCTCCCTAA	61.25555556
181	207	26	TGGTGGCTCTTTCAAGTCCTCCCTAAT	59.73703704
182	208	26	GGTGGCTCTTTCAAGTCCTCCCTAATG	61.25555556
183	209	26	GTGGCTCTTTCAAGTCCTCCCTAATGT	59.73703704
184	210	26	TGGCTCTTTCAAGTCCTCCCTAATGTT	58.21851852
185	211	26	GGCTCTTTCAAGTCCTCCCTAATGTTA	58.21851852
186	212	26	GCTCTTTCAAGTCCTCCCTAATGTTAC	58.21851852
187	213	26	CTCTTTCAAGTCCTCCCTAATGTTACA	56.7
188	214	26	TCTTTCAAGTCCTCCCTAATGTTACAC	56.7
189	215	26	CTTTCAAGTCCTCCCTAATGTTACACA	56.7
190	216	26	TTTCAAGTCCTCCCTAATGTTACACAC	56.7
191	217	26	TTCAAGTCCTCCCTAATGTTACACACT	56.7
192	218	26	TCAAGTCCTCCCTAATGTTACACACTG	58.21851852
193	219	26	CAAGTCCTCCCTAATGTTACACACTGA	58.21851852
194	220	26	AAGTCCTCCCTAATGTTACACACTGAT	56.7
195	221	26	AGTCCTCCCTAATGTTACACACTGATT	56.7
338	364	26	ATAGCCCATCTGCCTTGTGTGGTCTGC	62.77407407
438	464	26	GCAGCAGGAAGAAGAGTCACAGTTTGC	61.25555556
457	483	26	CAGTTTGCTGTTTCTTCTGTCTCTGCG	59.73703704
458	484	26	AGTTTGCTGTTTCTTCTGTCTCTGCGG	59.73703704
459	485	26	GTTTGCTGTTTCTTCTGTCTCTGCGGT	59.73703704
460	486	26	TTTGCTGTTTCTTCTGTCTCTGCGGTA	58.21851852
461	487	26	TTGCTGTTTCTTCTGTCTCTGCGGTAA	58.21851852
462	488	26	TGCTGTTTCTTCTGTCTCTGCGGTAAG	59.73703704
463	489	26	GCTGTTTCTTCTGTCTCTGCGGTAAGG	61.25555556
464	490	26	CTGTTTCTTCTGTCTCTGCGGTAAGGC	61.25555556
465	491	26	TGTTTCTTCTGTCTCTGCGGTAAGGCT	59.73703704
466	492	26	GTTTCTTCTGTCTCTGCGGTAAGGCTT	59.73703704
467	493	26	TTTCTTCTGTCTCTGCGGTAAGGCTTG	59.73703704
468	494	26	TTCTTCTGTCTCTGCGGTAAGGCTTGA	59.73703704
469	495	26	TCTTCTGTCTCTGCGGTAAGGCTTGAG	61.25555556
470	496	26	CTTCTGTCTCTGCGGTAAGGCTTGAGT	61.25555556
471	497	26	TTCTGTCTCTGCGGTAAGGCTTGAGTT	59.73703704
472	498	26	TCTGTCTCTGCGGTAAGGCTTGAGTTT	59.73703704
473	499	26	CTGTCTCTGCGGTAAGGCTTGAGTTTC	61.25555556
474	500	26	TGTCTCTGCGGTAAGGCTTGAGTTTCA	59.73703704
475	501	26	GTCTCTGCGGTAAGGCTTGAGTTTCAT	59.73703704
476	502	26	TCTCTGCGGTAAGGCTTGAGTTTCATC	59.73703704
477	503	26	CTCTGCGGTAAGGCTTGAGTTTCATCA	59.73703704
478	504	26	TCTGCGGTAAGGCTTGAGTTTCATCAG	59.73703704
479	505	26	CTGCGGTAAGGCTTGAGTTTCATCAGC	61.25555556
489	515	26	GCTTGAGTTTCATCAGCCTTCTTCTTT	56.7
490	516	26	CTTGAGTTTCATCAGCCTTCTTCTTTT	55.18148148
492	518	26	TGAGTTTCATCAGCCTTCTTCTTTTTG	55.18148148
493	519	26	GAGTTTCATCAGCCTTCTTCTTTTTGT	55.18148148
494	520	26	AGTTTCATCAGCCTTCTTCTTTTTGTC	55.18148148
495	521	26	GTTTCATCAGCCTTCTTCTTTTTGTCC	56.7
496	522	26	TTTCATCAGCCTTCTTCTTTTTGTCCT	55.18148148
497	523	26	TTCATCAGCCTTCTTCTTTTTGTCCTT	55.18148148
498	524	26	TCATCAGCCTTCTTCTTTTTGTCCTTT	55.18148148
499	525	26	CATCAGCCTTCTTCTTTTTGTCCTTTT	55.18148148
502	528	26	CAGCCTTCTTCTTTTTGTCCTTTTTAG	55.18148148
503	529	26	AGCCTTCTTCTTTTTGTCCTTTTTAGG	55.18148148
505	531	26	CCTTCTTCTTTTTGTCCTTTTTAGGCT	55.18148148
506	532	26	CTTCTTCTTTTTGTCCTTTTTAGGCTC	55.18148148
508	534	26	TCTTCTTTTTGTCCTTTTTAGGCTCTG	55.18148148
509	535	26	CTTCTTTTTGTCCTTTTTAGGCTCTGT	55.18148148
511	537	26	TCTTTTTGTCCTTTTTAGGCTCTGTTG	55.18148148
512	538	26	CTTTTTGTCCTTTTTAGGCTCTGTTGG	56.7
513	539	26	TTTTTGTCCTTTTTAGGCTCTGTTGGT	55.18148148
514	540	26	TTTTGTCCTTTTTAGGCTCTGTTGGTG	56.7
515	541	26	TTTGTCCTTTTTAGGCTCTGTTGGTGG	58.21851852
516	542	26	TTGTCCTTTTTAGGCTCTGTTGGTGGG	59.73703704
517	543	26	TGTCCTTTTTAGGCTCTGTTGGTGGGA	59.73703704
518	544	26	GTCCTTTTTAGGCTCTGTTGGTGGGAA	59.73703704
519	545	26	TCCTTTTTAGGCTCTGTTGGTGGGAAT	58.21851852
520	546	26	CCTTTTTAGGCTCTGTTGGTGGGAATG	59.73703704
521	547	26	CTTTTTAGGCTCTGTTGGTGGGAATGT	58.21851852
522	548	26	TTTTTAGGCTCTGTTGGTGGGAATGTT	56.7
523	549	26	TTTTAGGCTCTGTTGGTGGGAATGTTT	56.7
524	550	26	TTTAGGCTCTGTTGGTGGGAATGTTTT	56.7
525	551	26	TTAGGCTCTGTTGGTGGGAATGTTTTG	58.21851852
526	552	26	TAGGCTCTGTTGGTGGGAATGTTTTGT	58.21851852
527	553	26	AGGCTCTGTTGGTGGGAATGTTTTGTA	58.21851852
528	554	26	GGCTCTGTTGGTGGGAATGTTTTGTAT	58.21851852
529	555	26	GCTCTGTTGGTGGGAATGTTTTGTATG	58.21851852
530	556	26	CTCTGTTGGTGGGAATGTTTTGTATGC	58.21851852
531	557	26	TCTGTTGGTGGGAATGTTTTGTATGCG	58.21851852
532	558	26	CTGTTGGTGGGAATGTTTTGTATGCGT	58.21851852
533	559	26	TGTTGGTGGGAATGTTTTGTATGCGTC	58.21851852
534	560	26	GTTGGTGGGAATGTTTTGTATGCGTCA	58.21851852
535	561	26	TTGGTGGGAATGTTTTGTATGCGTCAA	56.7
536	562	26	TGGTGGGAATGTTTTGTATGCGTCAAT	56.7
537	563	26	GGTGGGAATGTTTTGTATGCGTCAATA	56.7
727	753	26	GCCAATGTTTGTAATCAGTTCCTTGTC	56.7
728	754	26	CCAATGTTTGTAATCAGTTCCTTGTCT	55.18148148
729	755	26	CAATGTTTGTAATCAGTTCCTTGTCTG	55.18148148
742	768	26	CAGTTCCTTGTCTGATTAGTTCCTGGT	58.21851852
743	769	26	AGTTCCTTGTCTGATTAGTTCCTGGTC	58.21851852
744	770	26	GTTCCTTGTCTGATTAGTTCCTGGTCC	59.73703704
745	771	26	TTCCTTGTCTGATTAGTTCCTGGTCCC	59.73703704
746	772	26	TCCTTGTCTGATTAGTTCCTGGTCCCC	61.25555556
747	773	26	CCTTGTCTGATTAGTTCCTGGTCCCCA	61.25555556
748	774	26	CTTGTCTGATTAGTTCCTGGTCCCCAA	59.73703704
749	775	26	TTGTCTGATTAGTTCCTGGTCCCCAAA	58.21851852
750	776	26	TGTCTGATTAGTTCCTGGTCCCCAAAA	58.21851852
751	777	26	GTCTGATTAGTTCCTGGTCCCCAAAAT	58.21851852
776	802	26	ATTTCCTTGGGTTTGTTCTGGACCACG	59.73703704
867	893	26	GAAGCCTCAGCAGCAGATTTCTTAGTG	59.73703704
868	894	26	AAGCCTCAGCAGCAGATTTCTTAGTGA	58.21851852
869	895	26	AGCCTCAGCAGCAGATTTCTTAGTGAC	59.73703704
870	896	26	GCCTCAGCAGCAGATTTCTTAGTGACA	59.73703704
871	897	26	CCTCAGCAGCAGATTTCTTAGTGACAG	59.73703704
872	898	26	CTCAGCAGCAGATTTCTTAGTGACAGT	58.21851852
873	899	26	TCAGCAGCAGATTTCTTAGTGACAGTT	56.7
874	900	26	CAGCAGCAGATTTCTTAGTGACAGTTT	56.7
875	901	26	AGCAGCAGATTTCTTAGTGACAGTTTG	56.7
876	902	26	GCAGCAGATTTCTTAGTGACAGTTTGG	58.21851852
877	903	26	CAGCAGATTTCTTAGTGACAGTTTGGC	58.21851852
917	943	26	GCCTTTACCAGACATTTTGCTCTCAAG	58.21851852
918	944	26	CCTTTACCAGACATTTTGCTCTCAAGC	58.21851852
944	970	26	CTGGTTCAATCTGTCAAGCAGCAGCAA	59.73703704
945	971	26	TGGTTCAATCTGTCAAGCAGCAGCAAA	58.21851852
946	972	26	GGTTCAATCTGTCAAGCAGCAGCAAAG	59.73703704
947	973	26	GTTCAATCTGTCAAGCAGCAGCAAAGC	59.73703704
948	974	26	TTCAATCTGTCAAGCAGCAGCAAAGCA	58.21851852
949	975	26	TCAATCTGTCAAGCAGCAGCAAAGCAA	58.21851852
950	976	26	CAATCTGTCAAGCAGCAGCAAAGCAAG	59.73703704
951	977	26	AATCTGTCAAGCAGCAGCAAAGCAAGA	58.21851852
952	978	26	ATCTGTCAAGCAGCAGCAAAGCAAGAG	59.73703704
953	979	26	TCTGTCAAGCAGCAGCAAAGCAAGAGC	61.25555556
954	980	26	CTGTCAAGCAGCAGCAAAGCAAGAGCA	61.25555556
955	981	26	TGTCAAGCAGCAGCAAAGCAAGAGCAG	61.25555556
956	982	26	GTCAAGCAGCAGCAAAGCAAGAGCAGC	62.77407407
957	983	26	TCAAGCAGCAGCAAAGCAAGAGCAGCA	61.25555556
958	984	26	CAAGCAGCAGCAAAGCAAGAGCAGCAT	61.25555556
959	985	26	AAGCAGCAGCAAAGCAAGAGCAGCATC	61.25555556
960	986	26	AGCAGCAGCAAAGCAAGAGCAGCATCA	61.25555556
961	987	26	GCAGCAGCAAAGCAAGAGCAGCATCAC	62.77407407
962	988	26	CAGCAGCAAAGCAAGAGCAGCATCACC	62.77407407
963	989	26	AGCAGCAAAGCAAGAGCAGCATCACCG	62.77407407
964	990	26	GCAGCAAAGCAAGAGCAGCATCACCGC	64.29259259
965	991	26	CAGCAAAGCAAGAGCAGCATCACCGCC	64.29259259
966	992	26	AGCAAAGCAAGAGCAGCATCACCGCCA	62.77407407
967	993	26	GCAAAGCAAGAGCAGCATCACCGCCAT	62.77407407
968	994	26	CAAAGCAAGAGCAGCATCACCGCCATT	61.25555556
969	995	26	AAAGCAAGAGCAGCATCACCGCCATTG	61.25555556
973	999	26	CAAGAGCAGCATCACCGCCATTGCCAG	64.29259259
974	1000	26	AAGAGCAGCATCACCGCCATTGCCAGC	64.29259259
975	1001	26	AGAGCAGCATCACCGCCATTGCCAGCC	65.81111111
976	1002	26	GAGCAGCATCACCGCCATTGCCAGCCA	65.81111111
977	1003	26	AGCAGCATCACCGCCATTGCCAGCCAT	64.29259259
978	1004	26	GCAGCATCACCGCCATTGCCAGCCATT	64.29259259
979	1005	26	CAGCATCACCGCCATTGCCAGCCATTC	64.29259259
980	1006	26	AGCATCACCGCCATTGCCAGCCATTCT	62.77407407
981	1007	26	GCATCACCGCCATTGCCAGCCATTCTA	62.77407407
[truncated: 20,056 more rows]
