# Supplementary material for: Unified platform for genetic and serological detection of COVID-19 with single-molecule technology
Source: PLoS One. 2021 Jul 26;16(7):e0255096. doi: 10.1371/journal.pone.0255096 (PMC8312974; doi:10.1371/journal.pone.0255096)
Supplement: S2 Table — Table includes the following information: ‘Line 1’: serial number for the capture probe; ‘start1’: starting coordinate of capture probe on reverse compliment strand of the COVID-19 genome; ‘stop1’: end coordinate of capture probe on reverse compliment strand of the COVID-19 genome; ‘len1’: length of capture probe; ‘seq1’: sequence of the capture probe; ‘Tm1’: the Tm of the capture probe; ‘Line 2’: serial number of the detection probe; ‘start2’: starting coordinate of detection probe on reverse compliment strand of the COVID-19 genome; ‘stop2’: end coordinate of detection probe on reverse compliment strand of the COVID-19 genome; ‘len2’: length of detection probe; ‘seq2’: sequence of the detection probe; ‘Tm2’: the Tm of the detection probe; ‘Dimer 1+2 (bases)’: number of bases that may create a stable heterodimer between the capture and detection probes; ‘Blast1’: number of blast hits for the capture probe; ‘Blast2’: number of blast hits for the detection probe; ‘Blast 1+2’: the sum of blast hits of capture and detection probes; ‘dist’: distance between the capture and detection probes (with upper limit of 25 nt). (CSV) [file pone.0255096.s004.csv]

Line 1	start1	stop1	len1	seq1	Tm1	Line 2	start2	stop2	len2	seq2	Tm2	Dimer 1+2 (bases)	Blast1	Blast2	Blast 1+2	dist
405	2890	2915	25	CAGGTCCTTGATGTCACAGCGTCCTA	61.11538462	411	2919	2944	25	GGTGTCCAGCAATACGAAGATGTCCA	59.53846154	0	11	1	12	4
405	2890	2915	25	CAGGTCCTTGATGTCACAGCGTCCTA	61.11538462	412	2920	2945	25	GTGTCCAGCAATACGAAGATGTCCAC	59.53846154	0	11	1	12	5
405	2890	2915	25	CAGGTCCTTGATGTCACAGCGTCCTA	61.11538462	413	2921	2946	25	TGTCCAGCAATACGAAGATGTCCACG	59.53846154	0	11	1	12	6
405	2890	2915	25	CAGGTCCTTGATGTCACAGCGTCCTA	61.11538462	414	2922	2947	25	GTCCAGCAATACGAAGATGTCCACGA	59.53846154	0	11	1	12	7
405	2890	2915	25	CAGGTCCTTGATGTCACAGCGTCCTA	61.11538462	415	2923	2948	25	TCCAGCAATACGAAGATGTCCACGAA	57.96153846	0	11	1	12	8
402	2887	2912	25	AGGCAGGTCCTTGATGTCACAGCGTC	62.69230769	411	2919	2944	25	GGTGTCCAGCAATACGAAGATGTCCA	59.53846154	0	12	1	13	7
402	2887	2912	25	AGGCAGGTCCTTGATGTCACAGCGTC	62.69230769	415	2923	2948	25	TCCAGCAATACGAAGATGTCCACGAA	57.96153846	0	12	1	13	11
405	2890	2915	25	CAGGTCCTTGATGTCACAGCGTCCTA	61.11538462	416	2924	2949	25	CCAGCAATACGAAGATGTCCACGAAG	59.53846154	0	11	2	13	9
401	2886	2911	25	TAGGCAGGTCCTTGATGTCACAGCGT	61.11538462	411	2919	2944	25	GGTGTCCAGCAATACGAAGATGTCCA	59.53846154	0	13	1	14	8
401	2886	2911	25	TAGGCAGGTCCTTGATGTCACAGCGT	61.11538462	413	2921	2946	25	TGTCCAGCAATACGAAGATGTCCACG	59.53846154	0	13	1	14	10
401	2886	2911	25	TAGGCAGGTCCTTGATGTCACAGCGT	61.11538462	415	2923	2948	25	TCCAGCAATACGAAGATGTCCACGAA	57.96153846	0	13	1	14	12
402	2887	2912	25	AGGCAGGTCCTTGATGTCACAGCGTC	62.69230769	416	2924	2949	25	CCAGCAATACGAAGATGTCCACGAAG	59.53846154	0	12	2	14	12
403	2888	2913	25	GGCAGGTCCTTGATGTCACAGCGTCC	64.26923077	411	2919	2944	25	GGTGTCCAGCAATACGAAGATGTCCA	59.53846154	0	13	1	14	6
403	2888	2913	25	GGCAGGTCCTTGATGTCACAGCGTCC	64.26923077	412	2920	2945	25	GTGTCCAGCAATACGAAGATGTCCAC	59.53846154	0	13	1	14	7
403	2888	2913	25	GGCAGGTCCTTGATGTCACAGCGTCC	64.26923077	414	2922	2947	25	GTCCAGCAATACGAAGATGTCCACGA	59.53846154	0	13	1	14	9
403	2888	2913	25	GGCAGGTCCTTGATGTCACAGCGTCC	64.26923077	415	2923	2948	25	TCCAGCAATACGAAGATGTCCACGAA	57.96153846	0	13	1	14	10
404	2889	2914	25	GCAGGTCCTTGATGTCACAGCGTCCT	62.69230769	413	2921	2946	25	TGTCCAGCAATACGAAGATGTCCACG	59.53846154	0	13	1	14	7
405	2890	2915	25	CAGGTCCTTGATGTCACAGCGTCCTA	61.11538462	410	2918	2943	25	TGGTGTCCAGCAATACGAAGATGTCC	59.53846154	0	11	3	14	3
399	2884	2909	25	TTTAGGCAGGTCCTTGATGTCACAGC	59.53846154	411	2919	2944	25	GGTGTCCAGCAATACGAAGATGTCCA	59.53846154	0	14	1	15	10
399	2884	2909	25	TTTAGGCAGGTCCTTGATGTCACAGC	59.53846154	412	2920	2945	25	GTGTCCAGCAATACGAAGATGTCCAC	59.53846154	0	14	1	15	11
399	2884	2909	25	TTTAGGCAGGTCCTTGATGTCACAGC	59.53846154	414	2922	2947	25	GTCCAGCAATACGAAGATGTCCACGA	59.53846154	0	14	1	15	13
399	2884	2909	25	TTTAGGCAGGTCCTTGATGTCACAGC	59.53846154	415	2923	2948	25	TCCAGCAATACGAAGATGTCCACGAA	57.96153846	0	14	1	15	14
400	2885	2910	25	TTAGGCAGGTCCTTGATGTCACAGCG	61.11538462	411	2919	2944	25	GGTGTCCAGCAATACGAAGATGTCCA	59.53846154	0	14	1	15	9
400	2885	2910	25	TTAGGCAGGTCCTTGATGTCACAGCG	61.11538462	412	2920	2945	25	GTGTCCAGCAATACGAAGATGTCCAC	59.53846154	0	14	1	15	10
400	2885	2910	25	TTAGGCAGGTCCTTGATGTCACAGCG	61.11538462	414	2922	2947	25	GTCCAGCAATACGAAGATGTCCACGA	59.53846154	0	14	1	15	12
400	2885	2910	25	TTAGGCAGGTCCTTGATGTCACAGCG	61.11538462	415	2923	2948	25	TCCAGCAATACGAAGATGTCCACGAA	57.96153846	0	14	1	15	13
401	2886	2911	25	TAGGCAGGTCCTTGATGTCACAGCGT	61.11538462	416	2924	2949	25	CCAGCAATACGAAGATGTCCACGAAG	59.53846154	0	13	2	15	13
403	2888	2913	25	GGCAGGTCCTTGATGTCACAGCGTCC	64.26923077	416	2924	2949	25	CCAGCAATACGAAGATGTCCACGAAG	59.53846154	0	13	2	15	11
404	2889	2914	25	GCAGGTCCTTGATGTCACAGCGTCCT	62.69230769	416	2924	2949	25	CCAGCAATACGAAGATGTCCACGAAG	59.53846154	0	13	2	15	10
405	2890	2915	25	CAGGTCCTTGATGTCACAGCGTCCTA	61.11538462	409	2917	2942	25	ATGGTGTCCAGCAATACGAAGATGTC	57.96153846	0	11	4	15	2
399	2884	2909	25	TTTAGGCAGGTCCTTGATGTCACAGC	59.53846154	416	2924	2949	25	CCAGCAATACGAAGATGTCCACGAAG	59.53846154	0	14	2	16	15
400	2885	2910	25	TTAGGCAGGTCCTTGATGTCACAGCG	61.11538462	416	2924	2949	25	CCAGCAATACGAAGATGTCCACGAAG	59.53846154	0	14	2	16	14
401	2886	2911	25	TAGGCAGGTCCTTGATGTCACAGCGT	61.11538462	410	2918	2943	25	TGGTGTCCAGCAATACGAAGATGTCC	59.53846154	0	13	3	16	7
402	2887	2912	25	AGGCAGGTCCTTGATGTCACAGCGTC	62.69230769	409	2917	2942	25	ATGGTGTCCAGCAATACGAAGATGTC	57.96153846	0	12	4	16	5
404	2889	2914	25	GCAGGTCCTTGATGTCACAGCGTCCT	62.69230769	410	2918	2943	25	TGGTGTCCAGCAATACGAAGATGTCC	59.53846154	0	13	3	16	4
405	2890	2915	25	CAGGTCCTTGATGTCACAGCGTCCTA	61.11538462	408	2916	2941	25	GATGGTGTCCAGCAATACGAAGATGT	57.96153846	0	11	5	16	1
400	2885	2910	25	TTAGGCAGGTCCTTGATGTCACAGCG	61.11538462	410	2918	2943	25	TGGTGTCCAGCAATACGAAGATGTCC	59.53846154	0	14	3	17	8
402	2887	2912	25	AGGCAGGTCCTTGATGTCACAGCGTC	62.69230769	408	2916	2941	25	GATGGTGTCCAGCAATACGAAGATGT	57.96153846	0	12	5	17	4
403	2888	2913	25	GGCAGGTCCTTGATGTCACAGCGTCC	64.26923077	409	2917	2942	25	ATGGTGTCCAGCAATACGAAGATGTC	57.96153846	0	13	4	17	4
404	2889	2914	25	GCAGGTCCTTGATGTCACAGCGTCCT	62.69230769	409	2917	2942	25	ATGGTGTCCAGCAATACGAAGATGTC	57.96153846	0	13	4	17	3
1723	28437	28462	25	CCACCCTTACGAAGAATGGTTTTCAA	56.38461538	1744	28482	28507	25	TCGGCAAGACTATGCTCAGGTCCTAC	61.11538462	0	12	5	17	20
399	2884	2909	25	TTTAGGCAGGTCCTTGATGTCACAGC	59.53846154	409	2917	2942	25	ATGGTGTCCAGCAATACGAAGATGTC	57.96153846	0	14	4	18	8
400	2885	2910	25	TTAGGCAGGTCCTTGATGTCACAGCG	61.11538462	409	2917	2942	25	ATGGTGTCCAGCAATACGAAGATGTC	57.96153846	0	14	4	18	7
403	2888	2913	25	GGCAGGTCCTTGATGTCACAGCGTCC	64.26923077	408	2916	2941	25	GATGGTGTCCAGCAATACGAAGATGT	57.96153846	0	13	5	18	3
1723	28437	28462	25	CCACCCTTACGAAGAATGGTTTTCAA	56.38461538	1745	28483	28508	25	CGGCAAGACTATGCTCAGGTCCTACT	61.11538462	0	12	6	18	21
399	2884	2909	25	TTTAGGCAGGTCCTTGATGTCACAGC	59.53846154	408	2916	2941	25	GATGGTGTCCAGCAATACGAAGATGT	57.96153846	0	14	5	19	7
400	2885	2910	25	TTAGGCAGGTCCTTGATGTCACAGCG	61.11538462	408	2916	2941	25	GATGGTGTCCAGCAATACGAAGATGT	57.96153846	0	14	5	19	6
402	2887	2912	25	AGGCAGGTCCTTGATGTCACAGCGTC	62.69230769	406	2914	2939	25	TAGATGGTGTCCAGCAATACGAAGAT	56.38461538	0	12	7	19	2
402	2887	2912	25	AGGCAGGTCCTTGATGTCACAGCGTC	62.69230769	407	2915	2940	25	AGATGGTGTCCAGCAATACGAAGATG	57.96153846	0	12	7	19	3
191	1169	1194	25	ATTGTTAGCAGGATTGCGGGTGCCAA	59.53846154	199	1206	1231	25	GGTGTATTCAAGGCTCCCTCAGTTGC	61.11538462	0	8	12	20	12
401	2886	2911	25	TAGGCAGGTCCTTGATGTCACAGCGT	61.11538462	406	2914	2939	25	TAGATGGTGTCCAGCAATACGAAGAT	56.38461538	0	13	7	20	3
403	2888	2913	25	GGCAGGTCCTTGATGTCACAGCGTCC	64.26923077	406	2914	2939	25	TAGATGGTGTCCAGCAATACGAAGAT	56.38461538	0	13	7	20	1
403	2888	2913	25	GGCAGGTCCTTGATGTCACAGCGTCC	64.26923077	407	2915	2940	25	AGATGGTGTCCAGCAATACGAAGATG	57.96153846	0	13	7	20	2
404	2889	2914	25	GCAGGTCCTTGATGTCACAGCGTCCT	62.69230769	407	2915	2940	25	AGATGGTGTCCAGCAATACGAAGATG	57.96153846	0	13	7	20	1
1700	28389	28414	25	TGGCAACCAACATAAGAGAACACACA	56.38461538	1714	28418	28443	25	TCCAAAGGCAATAGTGCGACCACCCT	61.11538462	0	20	0	20	4
399	2884	2909	25	TTTAGGCAGGTCCTTGATGTCACAGC	59.53846154	406	2914	2939	25	TAGATGGTGTCCAGCAATACGAAGAT	56.38461538	0	14	7	21	5
399	2884	2909	25	TTTAGGCAGGTCCTTGATGTCACAGC	59.53846154	407	2915	2940	25	AGATGGTGTCCAGCAATACGAAGATG	57.96153846	0	14	7	21	6
400	2885	2910	25	TTAGGCAGGTCCTTGATGTCACAGCG	61.11538462	407	2915	2940	25	AGATGGTGTCCAGCAATACGAAGATG	57.96153846	0	14	7	21	5
1699	28388	28413	25	ATGGCAACCAACATAAGAGAACACAC	56.38461538	1713	28417	28442	25	CTCCAAAGGCAATAGTGCGACCACCC	62.69230769	0	20	1	21	4
1809	29473	29498	25	CTTCTACTAAGCCACAAGTGCCATCT	57.96153846	1813	29511	29536	25	CGTGCCTCTGATAAGACCTCCTCCAC	62.69230769	0	10	11	21	13
189	1167	1192	25	GCATTGTTAGCAGGATTGCGGGTGCC	62.69230769	199	1206	1231	25	GGTGTATTCAAGGCTCCCTCAGTTGC	61.11538462	0	10	12	22	14
190	1168	1193	25	CATTGTTAGCAGGATTGCGGGTGCCA	61.11538462	197	1204	1229	25	TTGGTGTATTCAAGGCTCCCTCAGTT	57.96153846	0	12	10	22	11
190	1168	1193	25	CATTGTTAGCAGGATTGCGGGTGCCA	61.11538462	198	1205	1230	25	TGGTGTATTCAAGGCTCCCTCAGTTG	59.53846154	0	12	10	22	12
398	2883	2908	25	CTTTAGGCAGGTCCTTGATGTCACAG	59.53846154	411	2919	2944	25	GGTGTCCAGCAATACGAAGATGTCCA	59.53846154	0	21	1	22	11
398	2883	2908	25	CTTTAGGCAGGTCCTTGATGTCACAG	59.53846154	412	2920	2945	25	GTGTCCAGCAATACGAAGATGTCCAC	59.53846154	0	21	1	22	12
398	2883	2908	25	CTTTAGGCAGGTCCTTGATGTCACAG	59.53846154	413	2921	2946	25	TGTCCAGCAATACGAAGATGTCCACG	59.53846154	0	21	1	22	13
398	2883	2908	25	CTTTAGGCAGGTCCTTGATGTCACAG	59.53846154	414	2922	2947	25	GTCCAGCAATACGAAGATGTCCACGA	59.53846154	0	21	1	22	14
398	2883	2908	25	CTTTAGGCAGGTCCTTGATGTCACAG	59.53846154	415	2923	2948	25	TCCAGCAATACGAAGATGTCCACGAA	57.96153846	0	21	1	22	15
1699	28388	28413	25	ATGGCAACCAACATAAGAGAACACAC	56.38461538	1712	28416	28441	25	CCTCCAAAGGCAATAGTGCGACCACC	62.69230769	0	20	2	22	3
1700	28389	28414	25	TGGCAACCAACATAAGAGAACACACA	56.38461538	1712	28416	28441	25	CCTCCAAAGGCAATAGTGCGACCACC	62.69230769	0	20	2	22	2
1701	28390	28415	25	GGCAACCAACATAAGAGAACACACAG	57.96153846	1714	28418	28443	25	TCCAAAGGCAATAGTGCGACCACCCT	61.11538462	0	22	0	22	3
1809	29473	29498	25	CTTCTACTAAGCCACAAGTGCCATCT	57.96153846	1816	29514	29539	25	GCCTCTGATAAGACCTCCTCCACGGA	62.69230769	0	10	12	22	16
187	1165	1190	25	CAGCATTGTTAGCAGGATTGCGGGTG	61.11538462	197	1204	1229	25	TTGGTGTATTCAAGGCTCCCTCAGTT	57.96153846	0	13	10	23	14
187	1165	1190	25	CAGCATTGTTAGCAGGATTGCGGGTG	61.11538462	198	1205	1230	25	TGGTGTATTCAAGGCTCCCTCAGTTG	59.53846154	0	13	10	23	15
188	1166	1191	25	AGCATTGTTAGCAGGATTGCGGGTGC	61.11538462	199	1206	1231	25	GGTGTATTCAAGGCTCCCTCAGTTGC	61.11538462	0	11	12	23	15
190	1168	1193	25	CATTGTTAGCAGGATTGCGGGTGCCA	61.11538462	195	1202	1227	25	TTTTGGTGTATTCAAGGCTCCCTCAG	57.96153846	0	12	11	23	9
190	1168	1193	25	CATTGTTAGCAGGATTGCGGGTGCCA	61.11538462	196	1203	1228	25	TTTGGTGTATTCAAGGCTCCCTCAGT	57.96153846	0	12	11	23	10
398	2883	2908	25	CTTTAGGCAGGTCCTTGATGTCACAG	59.53846154	416	2924	2949	25	CCAGCAATACGAAGATGTCCACGAAG	59.53846154	0	21	2	23	16
1701	28390	28415	25	GGCAACCAACATAAGAGAACACACAG	57.96153846	1713	28417	28442	25	CTCCAAAGGCAATAGTGCGACCACCC	62.69230769	0	22	1	23	2
187	1165	1190	25	CAGCATTGTTAGCAGGATTGCGGGTG	61.11538462	195	1202	1227	25	TTTTGGTGTATTCAAGGCTCCCTCAG	57.96153846	0	13	11	24	12
187	1165	1190	25	CAGCATTGTTAGCAGGATTGCGGGTG	61.11538462	196	1203	1228	25	TTTGGTGTATTCAAGGCTCCCTCAGT	57.96153846	0	13	11	24	13
190	1168	1193	25	CATTGTTAGCAGGATTGCGGGTGCCA	61.11538462	199	1206	1231	25	GGTGTATTCAAGGCTCCCTCAGTTGC	61.11538462	0	12	12	24	13
398	2883	2908	25	CTTTAGGCAGGTCCTTGATGTCACAG	59.53846154	410	2918	2943	25	TGGTGTCCAGCAATACGAAGATGTCC	59.53846154	0	21	3	24	10
1262	19865	19890	25	GGTGATAGAGGTTTGTGGTGGTTGGT	59.53846154	1289	19915	19940	25	TGAAGTCATTGAGAGCCTTTGCGAGA	57.96153846	0	14	10	24	25
1505	25713	25738	25	GTGCCACCAGCCTTTTTAGTAGGTAT	57.96153846	1508	25754	25779	25	AACACCCTCTTGAACAACATCACCCA	57.96153846	0	16	8	24	16
1505	25713	25738	25	GTGCCACCAGCCTTTTTAGTAGGTAT	57.96153846	1510	25756	25781	25	CACCCTCTTGAACAACATCACCCACT	59.53846154	0	16	8	24	18
1724	28438	28463	25	CACCCTTACGAAGAATGGTTTTCAAG	56.38461538	1745	28483	28508	25	CGGCAAGACTATGCTCAGGTCCTACT	61.11538462	0	18	6	24	20
187	1165	1190	25	CAGCATTGTTAGCAGGATTGCGGGTG	61.11538462	199	1206	1231	25	GGTGTATTCAAGGCTCCCTCAGTTGC	61.11538462	0	13	12	25	16
398	2883	2908	25	CTTTAGGCAGGTCCTTGATGTCACAG	59.53846154	409	2917	2942	25	ATGGTGTCCAGCAATACGAAGATGTC	57.96153846	0	21	4	25	9
1502	25710	25735	25	GTAGTGCCACCAGCCTTTTTAGTAGG	59.53846154	1507	25753	25778	25	AAACACCCTCTTGAACAACATCACCC	57.96153846	0	17	8	25	18
1502	25710	25735	25	GTAGTGCCACCAGCCTTTTTAGTAGG	59.53846154	1508	25754	25779	25	AACACCCTCTTGAACAACATCACCCA	57.96153846	0	17	8	25	19
1503	25711	25736	25	TAGTGCCACCAGCCTTTTTAGTAGGT	57.96153846	1508	25754	25779	25	AACACCCTCTTGAACAACATCACCCA	57.96153846	0	17	8	25	18
1505	25713	25738	25	GTGCCACCAGCCTTTTTAGTAGGTAT	57.96153846	1509	25755	25780	25	ACACCCTCTTGAACAACATCACCCAC	59.53846154	0	16	9	25	17
1702	28391	28416	25	GCAACCAACATAAGAGAACACACAGC	57.96153846	1714	28418	28443	25	TCCAAAGGCAATAGTGCGACCACCCT	61.11538462	0	25	0	25	2
1725	28439	28464	25	ACCCTTACGAAGAATGGTTTTCAAGC	56.38461538	1744	28482	28507	25	TCGGCAAGACTATGCTCAGGTCCTAC	61.11538462	0	20	5	25	18
190	1168	1193	25	CATTGTTAGCAGGATTGCGGGTGCCA	61.11538462	194	1201	1226	25	CTTTTGGTGTATTCAAGGCTCCCTCA	57.96153846	0	12	14	26	8
1502	25710	25735	25	GTAGTGCCACCAGCCTTTTTAGTAGG	59.53846154	1509	25755	25780	25	ACACCCTCTTGAACAACATCACCCAC	59.53846154	0	17	9	26	20
1503	25711	25736	25	TAGTGCCACCAGCCTTTTTAGTAGGT	57.96153846	1509	25755	25780	25	ACACCCTCTTGAACAACATCACCCAC	59.53846154	0	17	9	26	19
1725	28439	28464	25	ACCCTTACGAAGAATGGTTTTCAAGC	56.38461538	1745	28483	28508	25	CGGCAAGACTATGCTCAGGTCCTACT	61.11538462	0	20	6	26	19
186	1164	1189	25	GCAGCATTGTTAGCAGGATTGCGGGT	61.11538462	197	1204	1229	25	TTGGTGTATTCAAGGCTCCCTCAGTT	57.96153846	0	17	10	27	15
186	1164	1189	25	GCAGCATTGTTAGCAGGATTGCGGGT	61.11538462	198	1205	1230	25	TGGTGTATTCAAGGCTCCCTCAGTTG	59.53846154	0	17	10	27	16
377	2854	2879	25	AAGCGTTCGTGATGTAGCAACAGTGA	57.96153846	395	2880	2905	25	TTTCTTTAGGCAGGTCCTTGATGTCA	56.38461538	0	4	23	27	1
1501	25709	25734	25	AGTAGTGCCACCAGCCTTTTTAGTAG	57.96153846	1507	25753	25778	25	AAACACCCTCTTGAACAACATCACCC	57.96153846	0	19	8	27	19
1501	25709	25734	25	AGTAGTGCCACCAGCCTTTTTAGTAG	57.96153846	1508	25754	25779	25	AACACCCTCTTGAACAACATCACCCA	57.96153846	0	19	8	27	20
1726	28440	28465	25	CCCTTACGAAGAATGGTTTTCAAGCC	57.96153846	1744	28482	28507	25	TCGGCAAGACTATGCTCAGGTCCTAC	61.11538462	0	22	5	27	17
186	1164	1189	25	GCAGCATTGTTAGCAGGATTGCGGGT	61.11538462	195	1202	1227	25	TTTTGGTGTATTCAAGGCTCCCTCAG	57.96153846	0	17	11	28	13
186	1164	1189	25	GCAGCATTGTTAGCAGGATTGCGGGT	61.11538462	196	1203	1228	25	TTTGGTGTATTCAAGGCTCCCTCAGT	57.96153846	0	17	11	28	14
398	2883	2908	25	CTTTAGGCAGGTCCTTGATGTCACAG	59.53846154	406	2914	2939	25	TAGATGGTGTCCAGCAATACGAAGAT	56.38461538	0	21	7	28	6
398	2883	2908	25	CTTTAGGCAGGTCCTTGATGTCACAG	59.53846154	407	2915	2940	25	AGATGGTGTCCAGCAATACGAAGATG	57.96153846	0	21	7	28	7
1501	25709	25734	25	AGTAGTGCCACCAGCCTTTTTAGTAG	57.96153846	1509	25755	25780	25	ACACCCTCTTGAACAACATCACCCAC	59.53846154	0	19	9	28	21
1504	25712	25737	25	AGTGCCACCAGCCTTTTTAGTAGGTA	57.96153846	1509	25755	25780	25	ACACCCTCTTGAACAACATCACCCAC	59.53846154	0	19	9	28	18
1725	28439	28464	25	ACCCTTACGAAGAATGGTTTTCAAGC	56.38461538	1746	28484	28509	25	GGCAAGACTATGCTCAGGTCCTACTT	59.53846154	0	20	8	28	20
1726	28440	28465	25	CCCTTACGAAGAATGGTTTTCAAGCC	57.96153846	1745	28483	28508	25	CGGCAAGACTATGCTCAGGTCCTACT	61.11538462	0	22	6	28	18
186	1164	1189	25	GCAGCATTGTTAGCAGGATTGCGGGT	61.11538462	199	1206	1231	25	GGTGTATTCAAGGCTCCCTCAGTTGC	61.11538462	0	17	12	29	17
189	1167	1192	25	GCATTGTTAGCAGGATTGCGGGTGCC	62.69230769	192	1199	1224	25	ATCTTTTGGTGTATTCAAGGCTCCCT	56.38461538	0	10	19	29	7
1500	25708	25733	25	CAGTAGTGCCACCAGCCTTTTTAGTA	57.96153846	1508	25754	25779	25	AACACCCTCTTGAACAACATCACCCA	57.96153846	0	21	8	29	21
188	1166	1191	25	AGCATTGTTAGCAGGATTGCGGGTGC	61.11538462	192	1199	1224	25	ATCTTTTGGTGTATTCAAGGCTCCCT	56.38461538	0	11	19	30	8
1499	25707	25732	25	TCAGTAGTGCCACCAGCCTTTTTAGT	57.96153846	1507	25753	25778	25	AAACACCCTCTTGAACAACATCACCC	57.96153846	0	22	8	30	21
1499	25707	25732	25	TCAGTAGTGCCACCAGCCTTTTTAGT	57.96153846	1508	25754	25779	25	AACACCCTCTTGAACAACATCACCCA	57.96153846	0	22	8	30	22
1500	25708	25733	25	CAGTAGTGCCACCAGCCTTTTTAGTA	57.96153846	1509	25755	25780	25	ACACCCTCTTGAACAACATCACCCAC	59.53846154	0	21	9	30	22
1726	28440	28465	25	CCCTTACGAAGAATGGTTTTCAAGCC	57.96153846	1746	28484	28509	25	GGCAAGACTATGCTCAGGTCCTACTT	59.53846154	0	22	8	30	19
1727	28441	28466	25	CCTTACGAAGAATGGTTTTCAAGCCA	56.38461538	1745	28483	28508	25	CGGCAAGACTATGCTCAGGTCCTACT	61.11538462	0	24	6	30	17
186	1164	1189	25	GCAGCATTGTTAGCAGGATTGCGGGT	61.11538462	194	1201	1226	25	CTTTTGGTGTATTCAAGGCTCCCTCA	57.96153846	0	17	14	31	12
1499	25707	25732	25	TCAGTAGTGCCACCAGCCTTTTTAGT	57.96153846	1509	25755	25780	25	ACACCCTCTTGAACAACATCACCCAC	59.53846154	0	22	9	31	23
187	1165	1190	25	CAGCATTGTTAGCAGGATTGCGGGTG	61.11538462	192	1199	1224	25	ATCTTTTGGTGTATTCAAGGCTCCCT	56.38461538	0	13	19	32	9
190	1168	1193	25	CATTGTTAGCAGGATTGCGGGTGCCA	61.11538462	193	1200	1225	25	TCTTTTGGTGTATTCAAGGCTCCCTC	57.96153846	0	12	20	32	7
1627	27742	27767	25	CTTCAAGCCAATCAAGGACGGGTTTG	59.53846154	1634	27787	27812	25	CAAAGATGTTAGTTAGCCACTGCGAA	56.38461538	0	30	2	32	20
1727	28441	28466	25	CCTTACGAAGAATGGTTTTCAAGCCA	56.38461538	1746	28484	28509	25	GGCAAGACTATGCTCAGGTCCTACTT	59.53846154	0	24	8	32	18
187	1165	1190	25	CAGCATTGTTAGCAGGATTGCGGGTG	61.11538462	193	1200	1225	25	TCTTTTGGTGTATTCAAGGCTCCCTC	57.96153846	0	13	20	33	10
1262	19865	19890	25	GGTGATAGAGGTTTGTGGTGGTTGGT	59.53846154	1288	19914	19939	25	CTGAAGTCATTGAGAGCCTTTGCGAG	59.53846154	0	14	19	33	24
1728	28442	28467	25	CTTACGAAGAATGGTTTTCAAGCCAG	56.38461538	1745	28483	28508	25	CGGCAAGACTATGCTCAGGTCCTACT	61.11538462	0	28	6	34	16
517	4372	4397	25	ATAAGCCATCCGAAAGGGAGTGAGGC	61.11538462	532	4422	4447	25	GCGAACAAAATCTGAAGGAGTAGCAT	56.38461538	0	1	34	35	25
1627	27742	27767	25	CTTCAAGCCAATCAAGGACGGGTTTG	59.53846154	1633	27786	27811	25	CCAAAGATGTTAGTTAGCCACTGCGA	57.96153846	0	30	5	35	19
186	1164	1189	25	GCAGCATTGTTAGCAGGATTGCGGGT	61.11538462	192	1199	1224	25	ATCTTTTGGTGTATTCAAGGCTCCCT	56.38461538	0	17	19	36	10
1728	28442	28467	25	CTTACGAAGAATGGTTTTCAAGCCAG	56.38461538	1746	28484	28509	25	GGCAAGACTATGCTCAGGTCCTACTT	59.53846154	0	28	8	36	17
186	1164	1189	25	GCAGCATTGTTAGCAGGATTGCGGGT	61.11538462	193	1200	1225	25	TCTTTTGGTGTATTCAAGGCTCCCTC	57.96153846	0	17	20	37	11
1259	19862	19887	25	TGAGGTGATAGAGGTTTGTGGTGGTT	57.96153846	1286	19912	19937	25	TACTGAAGTCATTGAGAGCCTTTGCG	57.96153846	0	11	26	37	25
1263	19866	19891	25	GTGATAGAGGTTTGTGGTGGTTGGTA	57.96153846	1290	19916	19941	25	GAAGTCATTGAGAGCCTTTGCGAGAT	57.96153846	0	27	10	37	25
1260	19863	19888	25	GAGGTGATAGAGGTTTGTGGTGGTTG	59.53846154	1286	19912	19937	25	TACTGAAGTCATTGAGAGCCTTTGCG	57.96153846	0	12	26	38	24
1261	19864	19889	25	AGGTGATAGAGGTTTGTGGTGGTTGG	59.53846154	1286	19912	19937	25	TACTGAAGTCATTGAGAGCCTTTGCG	57.96153846	0	12	26	38	23
1264	19867	19892	25	TGATAGAGGTTTGTGGTGGTTGGTAA	56.38461538	1290	19916	19941	25	GAAGTCATTGAGAGCCTTTGCGAGAT	57.96153846	0	29	10	39	24
1262	19865	19890	25	GGTGATAGAGGTTTGTGGTGGTTGGT	59.53846154	1286	19912	19937	25	TACTGAAGTCATTGAGAGCCTTTGCG	57.96153846	0	14	26	40	22
1262	19865	19890	25	GGTGATAGAGGTTTGTGGTGGTTGGT	59.53846154	1287	19913	19938	25	ACTGAAGTCATTGAGAGCCTTTGCGA	57.96153846	0	14	26	40	23
1729	28460	28485	25	CAAGCCAGATTCATTATGGTATTCGG	56.38461538	1748	28486	28511	25	CAAGACTATGCTCAGGTCCTACTTCT	57.96153846	0	25	16	41	1
76	742	767	25	CAGTTCCTTGTCTGATTAGTTCCTGG	57.96153846	87	776	801	25	ATTTCCTTGGGTTTGTTCTGGACCAC	57.96153846	0	15	27	42	9
663	6582	6607	25	ATGTCAAGAATCTCAAGTGTCTGTGG	56.38461538	669	6618	6643	25	GCATCAGTAGTGTCAGCAATGTCTCT	57.96153846	0	29	13	42	11
663	6582	6607	25	ATGTCAAGAATCTCAAGTGTCTGTGG	56.38461538	671	6620	6645	25	ATCAGTAGTGTCAGCAATGTCTCTGC	57.96153846	0	29	13	42	13
663	6582	6607	25	ATGTCAAGAATCTCAAGTGTCTGTGG	56.38461538	668	6617	6642	25	AGCATCAGTAGTGTCAGCAATGTCTC	57.96153846	0	29	14	43	10
663	6582	6607	25	ATGTCAAGAATCTCAAGTGTCTGTGG	56.38461538	670	6619	6644	25	CATCAGTAGTGTCAGCAATGTCTCTG	57.96153846	0	29	14	43	12
663	6582	6607	25	ATGTCAAGAATCTCAAGTGTCTGTGG	56.38461538	672	6621	6646	25	TCAGTAGTGTCAGCAATGTCTCTGCC	59.53846154	0	29	15	44	14
1257	19860	19885	25	GCTGAGGTGATAGAGGTTTGTGGTGG	61.11538462	1284	19910	19935	25	GTTACTGAAGTCATTGAGAGCCTTTG	56.38461538	0	6	38	44	25
664	6583	6608	25	TGTCAAGAATCTCAAGTGTCTGTGGA	56.38461538	669	6618	6643	25	GCATCAGTAGTGTCAGCAATGTCTCT	57.96153846	0	32	13	45	10
664	6583	6608	25	TGTCAAGAATCTCAAGTGTCTGTGGA	56.38461538	671	6620	6645	25	ATCAGTAGTGTCAGCAATGTCTCTGC	57.96153846	0	32	13	45	12
1258	19861	19886	25	CTGAGGTGATAGAGGTTTGTGGTGGT	59.53846154	1285	19911	19936	25	TTACTGAAGTCATTGAGAGCCTTTGC	56.38461538	0	8	37	45	25
545	4595	4620	25	AGAACAACAGCCCTTGAGACAACTAC	57.96153846	571	4621	4646	25	AGCAACTGGTCATACAGCAAAGCATA	56.38461538	0	30	16	46	1
664	6583	6608	25	TGTCAAGAATCTCAAGTGTCTGTGGA	56.38461538	668	6617	6642	25	AGCATCAGTAGTGTCAGCAATGTCTC	57.96153846	0	32	14	46	9
1257	19860	19885	25	GCTGAGGTGATAGAGGTTTGTGGTGG	61.11538462	1283	19908	19933	25	GAGTTACTGAAGTCATTGAGAGCCTT	56.38461538	0	6	40	46	23
1258	19861	19886	25	CTGAGGTGATAGAGGTTTGTGGTGGT	59.53846154	1284	19910	19935	25	GTTACTGAAGTCATTGAGAGCCTTTG	56.38461538	0	8	38	46	24
1263	19866	19891	25	GTGATAGAGGTTTGTGGTGGTTGGTA	57.96153846	1288	19914	19939	25	CTGAAGTCATTGAGAGCCTTTGCGAG	59.53846154	0	27	19	46	23
663	6582	6607	25	ATGTCAAGAATCTCAAGTGTCTGTGG	56.38461538	667	6616	6641	25	CAGCATCAGTAGTGTCAGCAATGTCT	57.96153846	0	29	18	47	9
664	6583	6608	25	TGTCAAGAATCTCAAGTGTCTGTGGA	56.38461538	672	6621	6646	25	TCAGTAGTGTCAGCAATGTCTCTGCC	59.53846154	0	32	15	47	13
1258	19861	19886	25	CTGAGGTGATAGAGGTTTGTGGTGGT	59.53846154	1283	19908	19933	25	GAGTTACTGAAGTCATTGAGAGCCTT	56.38461538	0	8	40	48	22
1259	19862	19887	25	TGAGGTGATAGAGGTTTGTGGTGGTT	57.96153846	1285	19911	19936	25	TTACTGAAGTCATTGAGAGCCTTTGC	56.38461538	0	11	37	48	24
1264	19867	19892	25	TGATAGAGGTTTGTGGTGGTTGGTAA	56.38461538	1288	19914	19939	25	CTGAAGTCATTGAGAGCCTTTGCGAG	59.53846154	0	29	19	48	22
1807	29461	29486	25	CGCCTTTTTCAACTTCTACTAAGCCA	56.38461538	1813	29511	29536	25	CGTGCCTCTGATAAGACCTCCTCCAC	62.69230769	0	37	11	48	25
663	6582	6607	25	ATGTCAAGAATCTCAAGTGTCTGTGG	56.38461538	674	6623	6648	25	AGTAGTGTCAGCAATGTCTCTGCCAA	57.96153846	0	29	20	49	16
1257	19860	19885	25	GCTGAGGTGATAGAGGTTTGTGGTGG	61.11538462	1280	19905	19930	25	CCTGAGTTACTGAAGTCATTGAGAGC	57.96153846	0	6	43	49	20
1259	19862	19887	25	TGAGGTGATAGAGGTTTGTGGTGGTT	57.96153846	1284	19910	19935	25	GTTACTGAAGTCATTGAGAGCCTTTG	56.38461538	0	11	38	49	23
1260	19863	19888	25	GAGGTGATAGAGGTTTGTGGTGGTTG	59.53846154	1285	19911	19936	25	TTACTGAAGTCATTGAGAGCCTTTGC	56.38461538	0	12	37	49	23
1261	19864	19889	25	AGGTGATAGAGGTTTGTGGTGGTTGG	59.53846154	1285	19911	19936	25	TTACTGAAGTCATTGAGAGCCTTTGC	56.38461538	0	12	37	49	22
1808	29462	29487	25	GCCTTTTTCAACTTCTACTAAGCCAC	56.38461538	1813	29511	29536	25	CGTGCCTCTGATAAGACCTCCTCCAC	62.69230769	0	38	11	49	24
1257	19860	19885	25	GCTGAGGTGATAGAGGTTTGTGGTGG	61.11538462	1282	19907	19932	25	TGAGTTACTGAAGTCATTGAGAGCCT	56.38461538	0	6	44	50	22
1260	19863	19888	25	GAGGTGATAGAGGTTTGTGGTGGTTG	59.53846154	1284	19910	19935	25	GTTACTGAAGTCATTGAGAGCCTTTG	56.38461538	0	12	38	50	22
1261	19864	19889	25	AGGTGATAGAGGTTTGTGGTGGTTGG	59.53846154	1284	19910	19935	25	GTTACTGAAGTCATTGAGAGCCTTTG	56.38461538	0	12	38	50	21
544	4594	4619	25	AAGAACAACAGCCCTTGAGACAACTA	56.38461538	570	4620	4645	25	CAGCAACTGGTCATACAGCAAAGCAT	57.96153846	0	36	15	51	1
1258	19861	19886	25	CTGAGGTGATAGAGGTTTGTGGTGGT	59.53846154	1280	19905	19930	25	CCTGAGTTACTGAAGTCATTGAGAGC	57.96153846	0	8	43	51	19
1259	19862	19887	25	TGAGGTGATAGAGGTTTGTGGTGGTT	57.96153846	1283	19908	19933	25	GAGTTACTGAAGTCATTGAGAGCCTT	56.38461538	0	11	40	51	21
1262	19865	19890	25	GGTGATAGAGGTTTGTGGTGGTTGGT	59.53846154	1285	19911	19936	25	TTACTGAAGTCATTGAGAGCCTTTGC	56.38461538	0	14	37	51	21
544	4594	4619	25	AAGAACAACAGCCCTTGAGACAACTA	56.38461538	571	4621	4646	25	AGCAACTGGTCATACAGCAAAGCATA	56.38461538	0	36	16	52	2
663	6582	6607	25	ATGTCAAGAATCTCAAGTGTCTGTGG	56.38461538	675	6624	6649	25	GTAGTGTCAGCAATGTCTCTGCCAAA	57.96153846	0	29	23	52	17
664	6583	6608	25	TGTCAAGAATCTCAAGTGTCTGTGGA	56.38461538	674	6623	6648	25	AGTAGTGTCAGCAATGTCTCTGCCAA	57.96153846	0	32	20	52	15
1258	19861	19886	25	CTGAGGTGATAGAGGTTTGTGGTGGT	59.53846154	1281	19906	19931	25	CTGAGTTACTGAAGTCATTGAGAGCC	57.96153846	0	8	44	52	20
1258	19861	19886	25	CTGAGGTGATAGAGGTTTGTGGTGGT	59.53846154	1282	19907	19932	25	TGAGTTACTGAAGTCATTGAGAGCCT	56.38461538	0	8	44	52	21
1260	19863	19888	25	GAGGTGATAGAGGTTTGTGGTGGTTG	59.53846154	1283	19908	19933	25	GAGTTACTGAAGTCATTGAGAGCCTT	56.38461538	0	12	40	52	20
1261	19864	19889	25	AGGTGATAGAGGTTTGTGGTGGTTGG	59.53846154	1283	19908	19933	25	GAGTTACTGAAGTCATTGAGAGCCTT	56.38461538	0	12	40	52	19
1262	19865	19890	25	GGTGATAGAGGTTTGTGGTGGTTGGT	59.53846154	1284	19910	19935	25	GTTACTGAAGTCATTGAGAGCCTTTG	56.38461538	0	14	38	52	20
545	4595	4620	25	AGAACAACAGCCCTTGAGACAACTAC	57.96153846	572	4622	4647	25	GCAACTGGTCATACAGCAAAGCATAA	56.38461538	0	30	23	53	2
546	4596	4621	25	GAACAACAGCCCTTGAGACAACTACA	57.96153846	572	4622	4647	25	GCAACTGGTCATACAGCAAAGCATAA	56.38461538	0	30	23	53	1
665	6584	6609	25	GTCAAGAATCTCAAGTGTCTGTGGAT	56.38461538	669	6618	6643	25	GCATCAGTAGTGTCAGCAATGTCTCT	57.96153846	0	40	13	53	9
665	6584	6609	25	GTCAAGAATCTCAAGTGTCTGTGGAT	56.38461538	671	6620	6645	25	ATCAGTAGTGTCAGCAATGTCTCTGC	57.96153846	0	40	13	53	11
1263	19866	19891	25	GTGATAGAGGTTTGTGGTGGTTGGTA	57.96153846	1286	19912	19937	25	TACTGAAGTCATTGAGAGCCTTTGCG	57.96153846	0	27	26	53	21
1263	19866	19891	25	GTGATAGAGGTTTGTGGTGGTTGGTA	57.96153846	1287	19913	19938	25	ACTGAAGTCATTGAGAGCCTTTGCGA	57.96153846	0	27	26	53	22
665	6584	6609	25	GTCAAGAATCTCAAGTGTCTGTGGAT	56.38461538	668	6617	6642	25	AGCATCAGTAGTGTCAGCAATGTCTC	57.96153846	0	40	14	54	8
665	6584	6609	25	GTCAAGAATCTCAAGTGTCTGTGGAT	56.38461538	670	6619	6644	25	CATCAGTAGTGTCAGCAATGTCTCTG	57.96153846	0	40	14	54	10
1259	19862	19887	25	TGAGGTGATAGAGGTTTGTGGTGGTT	57.96153846	1280	19905	19930	25	CCTGAGTTACTGAAGTCATTGAGAGC	57.96153846	0	11	43	54	18
1262	19865	19890	25	GGTGATAGAGGTTTGTGGTGGTTGGT	59.53846154	1283	19908	19933	25	GAGTTACTGAAGTCATTGAGAGCCTT	56.38461538	0	14	40	54	18
663	6582	6607	25	ATGTCAAGAATCTCAAGTGTCTGTGG	56.38461538	676	6625	6650	25	TAGTGTCAGCAATGTCTCTGCCAAAT	56.38461538	0	29	26	55	18
664	6583	6608	25	TGTCAAGAATCTCAAGTGTCTGTGGA	56.38461538	675	6624	6649	25	GTAGTGTCAGCAATGTCTCTGCCAAA	57.96153846	0	32	23	55	16
1259	19862	19887	25	TGAGGTGATAGAGGTTTGTGGTGGTT	57.96153846	1281	19906	19931	25	CTGAGTTACTGAAGTCATTGAGAGCC	57.96153846	0	11	44	55	19
1259	19862	19887	25	TGAGGTGATAGAGGTTTGTGGTGGTT	57.96153846	1282	19907	19932	25	TGAGTTACTGAAGTCATTGAGAGCCT	56.38461538	0	11	44	55	20
1260	19863	19888	25	GAGGTGATAGAGGTTTGTGGTGGTTG	59.53846154	1280	19905	19930	25	CCTGAGTTACTGAAGTCATTGAGAGC	57.96153846	0	12	43	55	17
1261	19864	19889	25	AGGTGATAGAGGTTTGTGGTGGTTGG	59.53846154	1280	19905	19930	25	CCTGAGTTACTGAAGTCATTGAGAGC	57.96153846	0	12	43	55	16
1264	19867	19892	25	TGATAGAGGTTTGTGGTGGTTGGTAA	56.38461538	1286	19912	19937	25	TACTGAAGTCATTGAGAGCCTTTGCG	57.96153846	0	29	26	55	20
1260	19863	19888	25	GAGGTGATAGAGGTTTGTGGTGGTTG	59.53846154	1281	19906	19931	25	CTGAGTTACTGAAGTCATTGAGAGCC	57.96153846	0	12	44	56	18
1260	19863	19888	25	GAGGTGATAGAGGTTTGTGGTGGTTG	59.53846154	1282	19907	19932	25	TGAGTTACTGAAGTCATTGAGAGCCT	56.38461538	0	12	44	56	19
1261	19864	19889	25	AGGTGATAGAGGTTTGTGGTGGTTGG	59.53846154	1282	19907	19932	25	TGAGTTACTGAAGTCATTGAGAGCCT	56.38461538	0	12	44	56	18
1262	19865	19890	25	GGTGATAGAGGTTTGTGGTGGTTGGT	59.53846154	1280	19905	19930	25	CCTGAGTTACTGAAGTCATTGAGAGC	57.96153846	0	14	43	57	15
664	6583	6608	25	TGTCAAGAATCTCAAGTGTCTGTGGA	56.38461538	676	6625	6650	25	TAGTGTCAGCAATGTCTCTGCCAAAT	56.38461538	0	32	26	58	17
665	6584	6609	25	GTCAAGAATCTCAAGTGTCTGTGGAT	56.38461538	667	6616	6641	25	CAGCATCAGTAGTGTCAGCAATGTCT	57.96153846	0	40	18	58	7
1262	19865	19890	25	GGTGATAGAGGTTTGTGGTGGTTGGT	59.53846154	1281	19906	19931	25	CTGAGTTACTGAAGTCATTGAGAGCC	57.96153846	0	14	44	58	16
1262	19865	19890	25	GGTGATAGAGGTTTGTGGTGGTTGGT	59.53846154	1282	19907	19932	25	TGAGTTACTGAAGTCATTGAGAGCCT	56.38461538	0	14	44	58	17
1265	19868	19893	25	GATAGAGGTTTGTGGTGGTTGGTAAA	56.38461538	1286	19912	19937	25	TACTGAAGTCATTGAGAGCCTTTGCG	57.96153846	0	32	26	58	19
544	4594	4619	25	AAGAACAACAGCCCTTGAGACAACTA	56.38461538	572	4622	4647	25	GCAACTGGTCATACAGCAAAGCATAA	56.38461538	0	36	23	59	3
665	6584	6609	25	GTCAAGAATCTCAAGTGTCTGTGGAT	56.38461538	673	6622	6647	25	CAGTAGTGTCAGCAATGTCTCTGCCA	59.53846154	0	40	20	60	13
665	6584	6609	25	GTCAAGAATCTCAAGTGTCTGTGGAT	56.38461538	674	6623	6648	25	AGTAGTGTCAGCAATGTCTCTGCCAA	57.96153846	0	40	20	60	14
484	4188	4213	25	AAGATAGAGAAAAGGGGCTTCAAGGC	57.96153846	489	4216	4241	25	GCAGCAACGAGCAAAAGGTGTGAGTA	59.53846154	0	50	11	61	3
484	4188	4213	25	AAGATAGAGAAAAGGGGCTTCAAGGC	57.96153846	490	4217	4242	25	CAGCAACGAGCAAAAGGTGTGAGTAA	57.96153846	0	50	11	61	4
484	4188	4213	25	AAGATAGAGAAAAGGGGCTTCAAGGC	57.96153846	488	4215	4240	25	AGCAGCAACGAGCAAAAGGTGTGAGT	59.53846154	0	50	12	62	2
484	4188	4213	25	AAGATAGAGAAAAGGGGCTTCAAGGC	57.96153846	487	4214	4239	25	CAGCAGCAACGAGCAAAAGGTGTGAG	61.11538462	0	50	13	63	1
665	6584	6609	25	GTCAAGAATCTCAAGTGTCTGTGGAT	56.38461538	675	6624	6649	25	GTAGTGTCAGCAATGTCTCTGCCAAA	57.96153846	0	40	23	63	15
1263	19866	19891	25	GTGATAGAGGTTTGTGGTGGTTGGTA	57.96153846	1285	19911	19936	25	TTACTGAAGTCATTGAGAGCCTTTGC	56.38461538	0	27	37	64	20
484	4188	4213	25	AAGATAGAGAAAAGGGGCTTCAAGGC	57.96153846	491	4218	4243	25	AGCAACGAGCAAAAGGTGTGAGTAAA	56.38461538	0	50	15	65	5
484	4188	4213	25	AAGATAGAGAAAAGGGGCTTCAAGGC	57.96153846	492	4219	4244	25	GCAACGAGCAAAAGGTGTGAGTAAAC	57.96153846	0	50	15	65	6
1263	19866	19891	25	GTGATAGAGGTTTGTGGTGGTTGGTA	57.96153846	1284	19910	19935	25	GTTACTGAAGTCATTGAGAGCCTTTG	56.38461538	0	27	38	65	19
484	4188	4213	25	AAGATAGAGAAAAGGGGCTTCAAGGC	57.96153846	493	4220	4245	25	CAACGAGCAAAAGGTGTGAGTAAACT	56.38461538	0	50	16	66	7
1264	19867	19892	25	TGATAGAGGTTTGTGGTGGTTGGTAA	56.38461538	1285	19911	19936	25	TTACTGAAGTCATTGAGAGCCTTTGC	56.38461538	0	29	37	66	19
1263	19866	19891	25	GTGATAGAGGTTTGTGGTGGTTGGTA	57.96153846	1283	19908	19933	25	GAGTTACTGAAGTCATTGAGAGCCTT	56.38461538	0	27	40	67	17
1264	19867	19892	25	TGATAGAGGTTTGTGGTGGTTGGTAA	56.38461538	1284	19910	19935	25	GTTACTGAAGTCATTGAGAGCCTTTG	56.38461538	0	29	38	67	18
484	4188	4213	25	AAGATAGAGAAAAGGGGCTTCAAGGC	57.96153846	494	4221	4246	25	AACGAGCAAAAGGTGTGAGTAAACTG	56.38461538	0	50	19	69	8
484	4188	4213	25	AAGATAGAGAAAAGGGGCTTCAAGGC	57.96153846	495	4222	4247	25	ACGAGCAAAAGGTGTGAGTAAACTGT	56.38461538	0	50	19	69	9
484	4188	4213	25	AAGATAGAGAAAAGGGGCTTCAAGGC	57.96153846	496	4223	4248	25	CGAGCAAAAGGTGTGAGTAAACTGTT	56.38461538	0	50	19	69	10
1265	19868	19893	25	GATAGAGGTTTGTGGTGGTTGGTAAA	56.38461538	1285	19911	19936	25	TTACTGAAGTCATTGAGAGCCTTTGC	56.38461538	0	32	37	69	18
1263	19866	19891	25	GTGATAGAGGTTTGTGGTGGTTGGTA	57.96153846	1281	19906	19931	25	CTGAGTTACTGAAGTCATTGAGAGCC	57.96153846	0	27	44	71	15
52	489	514	25	GCTTGAGTTTCATCAGCCTTCTTCTT	56.38461538	73	535	560	25	TTGGTGGGAATGTTTTGTATGCGTCA	56.38461538	0	37	35	72	21
483	4187	4212	25	AAAGATAGAGAAAAGGGGCTTCAAGG	56.38461538	486	4213	4238	25	CCAGCAGCAACGAGCAAAAGGTGTGA	61.11538462	0	69	3	72	1
52	489	514	25	GCTTGAGTTTCATCAGCCTTCTTCTT	56.38461538	72	534	559	25	GTTGGTGGGAATGTTTTGTATGCGTC	57.96153846	0	37	37	74	20
483	4187	4212	25	AAAGATAGAGAAAAGGGGCTTCAAGG	56.38461538	489	4216	4241	25	GCAGCAACGAGCAAAAGGTGTGAGTA	59.53846154	0	69	11	80	4
483	4187	4212	25	AAAGATAGAGAAAAGGGGCTTCAAGG	56.38461538	490	4217	4242	25	CAGCAACGAGCAAAAGGTGTGAGTAA	57.96153846	0	69	11	80	5
483	4187	4212	25	AAAGATAGAGAAAAGGGGCTTCAAGG	56.38461538	488	4215	4240	25	AGCAGCAACGAGCAAAAGGTGTGAGT	59.53846154	0	69	12	81	3
483	4187	4212	25	AAAGATAGAGAAAAGGGGCTTCAAGG	56.38461538	487	4214	4239	25	CAGCAGCAACGAGCAAAAGGTGTGAG	61.11538462	0	69	13	82	2
483	4187	4212	25	AAAGATAGAGAAAAGGGGCTTCAAGG	56.38461538	491	4218	4243	25	AGCAACGAGCAAAAGGTGTGAGTAAA	56.38461538	0	69	15	84	6
483	4187	4212	25	AAAGATAGAGAAAAGGGGCTTCAAGG	56.38461538	492	4219	4244	25	GCAACGAGCAAAAGGTGTGAGTAAAC	57.96153846	0	69	15	84	7
483	4187	4212	25	AAAGATAGAGAAAAGGGGCTTCAAGG	56.38461538	493	4220	4245	25	CAACGAGCAAAAGGTGTGAGTAAACT	56.38461538	0	69	16	85	8
483	4187	4212	25	AAAGATAGAGAAAAGGGGCTTCAAGG	56.38461538	494	4221	4246	25	AACGAGCAAAAGGTGTGAGTAAACTG	56.38461538	0	69	19	88	9
483	4187	4212	25	AAAGATAGAGAAAAGGGGCTTCAAGG	56.38461538	495	4222	4247	25	ACGAGCAAAAGGTGTGAGTAAACTGT	56.38461538	0	69	19	88	10
483	4187	4212	25	AAAGATAGAGAAAAGGGGCTTCAAGG	56.38461538	496	4223	4248	25	CGAGCAAAAGGTGTGAGTAAACTGTT	56.38461538	0	69	19	88	11
482	4183	4208	25	GCATAAAGATAGAGAAAAGGGGCTTC	56.38461538	485	4212	4237	25	GCCAGCAGCAACGAGCAAAAGGTGTG	62.69230769	0	127	3	130	4
482	4183	4208	25	GCATAAAGATAGAGAAAAGGGGCTTC	56.38461538	486	4213	4238	25	CCAGCAGCAACGAGCAAAAGGTGTGA	61.11538462	0	127	3	130	5
482	4183	4208	25	GCATAAAGATAGAGAAAAGGGGCTTC	56.38461538	489	4216	4241	25	GCAGCAACGAGCAAAAGGTGTGAGTA	59.53846154	0	127	11	138	8
482	4183	4208	25	GCATAAAGATAGAGAAAAGGGGCTTC	56.38461538	490	4217	4242	25	CAGCAACGAGCAAAAGGTGTGAGTAA	57.96153846	0	127	11	138	9
482	4183	4208	25	GCATAAAGATAGAGAAAAGGGGCTTC	56.38461538	488	4215	4240	25	AGCAGCAACGAGCAAAAGGTGTGAGT	59.53846154	0	127	12	139	7
482	4183	4208	25	GCATAAAGATAGAGAAAAGGGGCTTC	56.38461538	487	4214	4239	25	CAGCAGCAACGAGCAAAAGGTGTGAG	61.11538462	0	127	13	140	6
482	4183	4208	25	GCATAAAGATAGAGAAAAGGGGCTTC	56.38461538	491	4218	4243	25	AGCAACGAGCAAAAGGTGTGAGTAAA	56.38461538	0	127	15	142	10
482	4183	4208	25	GCATAAAGATAGAGAAAAGGGGCTTC	56.38461538	492	4219	4244	25	GCAACGAGCAAAAGGTGTGAGTAAAC	57.96153846	0	127	15	142	11
482	4183	4208	25	GCATAAAGATAGAGAAAAGGGGCTTC	56.38461538	493	4220	4245	25	CAACGAGCAAAAGGTGTGAGTAAACT	56.38461538	0	127	16	143	12
482	4183	4208	25	GCATAAAGATAGAGAAAAGGGGCTTC	56.38461538	494	4221	4246	25	AACGAGCAAAAGGTGTGAGTAAACTG	56.38461538	0	127	19	146	13
482	4183	4208	25	GCATAAAGATAGAGAAAAGGGGCTTC	56.38461538	496	4223	4248	25	CGAGCAAAAGGTGTGAGTAAACTGTT	56.38461538	0	127	19	146	15
52	489	514	25	GCTTGAGTTTCATCAGCCTTCTTCTT	56.38461538	71	533	558	25	TGTTGGTGGGAATGTTTTGTATGCGT	56.38461538	0	37	132	169	19
42	471	496	25	TTCTGTCTCTGCGGTAAGGCTTGAGT	59.53846154	59	521	546	25	CTTTTTAGGCTCTGTTGGTGGGAATG	57.96153846	0	3	174	177	25
43	472	497	25	TCTGTCTCTGCGGTAAGGCTTGAGTT	59.53846154	59	521	546	25	CTTTTTAGGCTCTGTTGGTGGGAATG	57.96153846	0	3	174	177	24
44	473	498	25	CTGTCTCTGCGGTAAGGCTTGAGTTT	59.53846154	59	521	546	25	CTTTTTAGGCTCTGTTGGTGGGAATG	57.96153846	0	7	174	181	23
46	475	500	25	GTCTCTGCGGTAAGGCTTGAGTTTCA	59.53846154	59	521	546	25	CTTTTTAGGCTCTGTTGGTGGGAATG	57.96153846	0	8	174	182	21
47	476	501	25	TCTCTGCGGTAAGGCTTGAGTTTCAT	57.96153846	59	521	546	25	CTTTTTAGGCTCTGTTGGTGGGAATG	57.96153846	0	12	174	186	20
49	478	503	25	TCTGCGGTAAGGCTTGAGTTTCATCA	57.96153846	59	521	546	25	CTTTTTAGGCTCTGTTGGTGGGAATG	57.96153846	0	16	174	190	18
50	479	504	25	CTGCGGTAAGGCTTGAGTTTCATCAG	59.53846154	59	521	546	25	CTTTTTAGGCTCTGTTGGTGGGAATG	57.96153846	0	17	174	191	17
1552	26811	26836	25	GGCTCAAACTCTTCTTCTTCACAATC	56.38461538	1560	26837	26862	25	ACCTTCTTCTTCATCCTCATCTGGAG	57.96153846	0	58	146	204	1
43	472	497	25	TCTGTCTCTGCGGTAAGGCTTGAGTT	59.53846154	60	522	547	25	TTTTTAGGCTCTGTTGGTGGGAATGT	56.38461538	0	3	5507	5510	25
44	473	498	25	CTGTCTCTGCGGTAAGGCTTGAGTTT	59.53846154	60	522	547	25	TTTTTAGGCTCTGTTGGTGGGAATGT	56.38461538	0	7	5507	5514	24
45	474	499	25	TGTCTCTGCGGTAAGGCTTGAGTTTC	59.53846154	60	522	547	25	TTTTTAGGCTCTGTTGGTGGGAATGT	56.38461538	0	7	5507	5514	23
48	477	502	25	CTCTGCGGTAAGGCTTGAGTTTCATC	59.53846154	60	522	547	25	TTTTTAGGCTCTGTTGGTGGGAATGT	56.38461538	0	12	5507	5519	20
50	479	504	25	CTGCGGTAAGGCTTGAGTTTCATCAG	59.53846154	60	522	547	25	TTTTTAGGCTCTGTTGGTGGGAATGT	56.38461538	0	17	5507	5524	18
51	480	505	25	TGCGGTAAGGCTTGAGTTTCATCAGC	59.53846154	60	522	547	25	TTTTTAGGCTCTGTTGGTGGGAATGT	56.38461538	0	17	5507	5524	17
45	474	499	25	TGTCTCTGCGGTAAGGCTTGAGTTTC	59.53846154	62	524	549	25	TTTAGGCTCTGTTGGTGGGAATGTTT	56.38461538	0	7	5528	5535	25
44	473	498	25	CTGTCTCTGCGGTAAGGCTTGAGTTT	59.53846154	61	523	548	25	TTTTAGGCTCTGTTGGTGGGAATGTT	56.38461538	0	7	5531	5538	25
45	474	499	25	TGTCTCTGCGGTAAGGCTTGAGTTTC	59.53846154	61	523	548	25	TTTTAGGCTCTGTTGGTGGGAATGTT	56.38461538	0	7	5531	5538	24
48	477	502	25	CTCTGCGGTAAGGCTTGAGTTTCATC	59.53846154	62	524	549	25	TTTAGGCTCTGTTGGTGGGAATGTTT	56.38461538	0	12	5528	5540	22
48	477	502	25	CTCTGCGGTAAGGCTTGAGTTTCATC	59.53846154	61	523	548	25	TTTTAGGCTCTGTTGGTGGGAATGTT	56.38461538	0	12	5531	5543	21
50	479	504	25	CTGCGGTAAGGCTTGAGTTTCATCAG	59.53846154	62	524	549	25	TTTAGGCTCTGTTGGTGGGAATGTTT	56.38461538	0	17	5528	5545	20
51	480	505	25	TGCGGTAAGGCTTGAGTTTCATCAGC	59.53846154	62	524	549	25	TTTAGGCTCTGTTGGTGGGAATGTTT	56.38461538	0	17	5528	5545	19
50	479	504	25	CTGCGGTAAGGCTTGAGTTTCATCAG	59.53846154	61	523	548	25	TTTTAGGCTCTGTTGGTGGGAATGTT	56.38461538	0	17	5531	5548	19
51	480	505	25	TGCGGTAAGGCTTGAGTTTCATCAGC	59.53846154	61	523	548	25	TTTTAGGCTCTGTTGGTGGGAATGTT	56.38461538	0	17	5531	5548	18
50	479	504	25	CTGCGGTAAGGCTTGAGTTTCATCAG	59.53846154	63	525	550	25	TTAGGCTCTGTTGGTGGGAATGTTTT	56.38461538	0	17	5533	5550	21
48	477	502	25	CTCTGCGGTAAGGCTTGAGTTTCATC	59.53846154	64	526	551	25	TAGGCTCTGTTGGTGGGAATGTTTTG	57.96153846	0	12	5541	5553	24
48	477	502	25	CTCTGCGGTAAGGCTTGAGTTTCATC	59.53846154	65	527	552	25	AGGCTCTGTTGGTGGGAATGTTTTGT	57.96153846	0	12	5544	5556	25
49	478	503	25	TCTGCGGTAAGGCTTGAGTTTCATCA	57.96153846	64	526	551	25	TAGGCTCTGTTGGTGGGAATGTTTTG	57.96153846	0	16	5541	5557	23
49	478	503	25	TCTGCGGTAAGGCTTGAGTTTCATCA	57.96153846	66	528	553	25	GGCTCTGTTGGTGGGAATGTTTTGTA	57.96153846	0	16	5542	5558	25
50	479	504	25	CTGCGGTAAGGCTTGAGTTTCATCAG	59.53846154	64	526	551	25	TAGGCTCTGTTGGTGGGAATGTTTTG	57.96153846	0	17	5541	5558	22
51	480	505	25	TGCGGTAAGGCTTGAGTTTCATCAGC	59.53846154	64	526	551	25	TAGGCTCTGTTGGTGGGAATGTTTTG	57.96153846	0	17	5541	5558	21
50	479	504	25	CTGCGGTAAGGCTTGAGTTTCATCAG	59.53846154	66	528	553	25	GGCTCTGTTGGTGGGAATGTTTTGTA	57.96153846	0	17	5542	5559	24
51	480	505	25	TGCGGTAAGGCTTGAGTTTCATCAGC	59.53846154	66	528	553	25	GGCTCTGTTGGTGGGAATGTTTTGTA	57.96153846	0	17	5542	5559	23
51	480	505	25	TGCGGTAAGGCTTGAGTTTCATCAGC	59.53846154	65	527	552	25	AGGCTCTGTTGGTGGGAATGTTTTGT	57.96153846	0	17	5544	5561	22
52	489	514	25	GCTTGAGTTTCATCAGCCTTCTTCTT	56.38461538	70	532	557	25	CTGTTGGTGGGAATGTTTTGTATGCG	57.96153846	0	37	5532	5569	18
50	479	504	25	CTGCGGTAAGGCTTGAGTTTCATCAG	59.53846154	67	529	554	25	GCTCTGTTGGTGGGAATGTTTTGTAT	56.38461538	0	17	5553	5570	25
51	480	505	25	TGCGGTAAGGCTTGAGTTTCATCAGC	59.53846154	67	529	554	25	GCTCTGTTGGTGGGAATGTTTTGTAT	56.38461538	0	17	5553	5570	24
52	489	514	25	GCTTGAGTTTCATCAGCCTTCTTCTT	56.38461538	69	531	556	25	TCTGTTGGTGGGAATGTTTTGTATGC	56.38461538	0	37	5543	5580	17
52	489	514	25	GCTTGAGTTTCATCAGCCTTCTTCTT	56.38461538	68	530	555	25	CTCTGTTGGTGGGAATGTTTTGTATG	56.38461538	0	37	5551	5588	16
52	489	514	25	GCTTGAGTTTCATCAGCCTTCTTCTT	56.38461538	67	529	554	25	GCTCTGTTGGTGGGAATGTTTTGTAT	56.38461538	0	37	5553	5590	15
405	2890	2915	25	CAGGTCCTTGATGTCACAGCGTCCTA	61.11538462	2298	2919	2945	26	GGTGTCCAGCAATACGAAGATGTCCAC	61.25555556	0	11	1	12	4
405	2890	2915	25	CAGGTCCTTGATGTCACAGCGTCCTA	61.11538462	2299	2920	2946	26	GTGTCCAGCAATACGAAGATGTCCACG	61.25555556	0	11	1	12	5
405	2890	2915	25	CAGGTCCTTGATGTCACAGCGTCCTA	61.11538462	2300	2921	2947	26	TGTCCAGCAATACGAAGATGTCCACGA	59.73703704	0	11	1	12	6
405	2890	2915	25	CAGGTCCTTGATGTCACAGCGTCCTA	61.11538462	2301	2922	2948	26	GTCCAGCAATACGAAGATGTCCACGAA	59.73703704	0	11	1	12	7
402	2887	2912	25	AGGCAGGTCCTTGATGTCACAGCGTC	62.69230769	2298	2919	2945	26	GGTGTCCAGCAATACGAAGATGTCCAC	61.25555556	0	12	1	13	7
405	2890	2915	25	CAGGTCCTTGATGTCACAGCGTCCTA	61.11538462	2302	2923	2949	26	TCCAGCAATACGAAGATGTCCACGAAG	59.73703704	0	11	2	13	8
401	2886	2911	25	TAGGCAGGTCCTTGATGTCACAGCGT	61.11538462	2300	2921	2947	26	TGTCCAGCAATACGAAGATGTCCACGA	59.73703704	0	13	1	14	10
402	2887	2912	25	AGGCAGGTCCTTGATGTCACAGCGTC	62.69230769	2302	2923	2949	26	TCCAGCAATACGAAGATGTCCACGAAG	59.73703704	0	12	2	14	11
403	2888	2913	25	GGCAGGTCCTTGATGTCACAGCGTCC	64.26923077	2298	2919	2945	26	GGTGTCCAGCAATACGAAGATGTCCAC	61.25555556	0	13	1	14	6
403	2888	2913	25	GGCAGGTCCTTGATGTCACAGCGTCC	64.26923077	2301	2922	2948	26	GTCCAGCAATACGAAGATGTCCACGAA	59.73703704	0	13	1	14	9
404	2889	2914	25	GCAGGTCCTTGATGTCACAGCGTCCT	62.69230769	2300	2921	2947	26	TGTCCAGCAATACGAAGATGTCCACGA	59.73703704	0	13	1	14	7
405	2890	2915	25	CAGGTCCTTGATGTCACAGCGTCCTA	61.11538462	2297	2918	2944	26	TGGTGTCCAGCAATACGAAGATGTCCA	59.73703704	0	11	3	14	3
399	2884	2909	25	TTTAGGCAGGTCCTTGATGTCACAGC	59.53846154	2298	2919	2945	26	GGTGTCCAGCAATACGAAGATGTCCAC	61.25555556	0	14	1	15	10
399	2884	2909	25	TTTAGGCAGGTCCTTGATGTCACAGC	59.53846154	2301	2922	2948	26	GTCCAGCAATACGAAGATGTCCACGAA	59.73703704	0	14	1	15	13
400	2885	2910	25	TTAGGCAGGTCCTTGATGTCACAGCG	61.11538462	2298	2919	2945	26	GGTGTCCAGCAATACGAAGATGTCCAC	61.25555556	0	14	1	15	9
400	2885	2910	25	TTAGGCAGGTCCTTGATGTCACAGCG	61.11538462	2299	2920	2946	26	GTGTCCAGCAATACGAAGATGTCCACG	61.25555556	0	14	1	15	10
400	2885	2910	25	TTAGGCAGGTCCTTGATGTCACAGCG	61.11538462	2301	2922	2948	26	GTCCAGCAATACGAAGATGTCCACGAA	59.73703704	0	14	1	15	12
401	2886	2911	25	TAGGCAGGTCCTTGATGTCACAGCGT	61.11538462	2302	2923	2949	26	TCCAGCAATACGAAGATGTCCACGAAG	59.73703704	0	13	2	15	12
403	2888	2913	25	GGCAGGTCCTTGATGTCACAGCGTCC	64.26923077	2302	2923	2949	26	TCCAGCAATACGAAGATGTCCACGAAG	59.73703704	0	13	2	15	10
405	2890	2915	25	CAGGTCCTTGATGTCACAGCGTCCTA	61.11538462	2296	2917	2943	26	ATGGTGTCCAGCAATACGAAGATGTCC	59.73703704	0	11	4	15	2
399	2884	2909	25	TTTAGGCAGGTCCTTGATGTCACAGC	59.53846154	2302	2923	2949	26	TCCAGCAATACGAAGATGTCCACGAAG	59.73703704	0	14	2	16	14
400	2885	2910	25	TTAGGCAGGTCCTTGATGTCACAGCG	61.11538462	2302	2923	2949	26	TCCAGCAATACGAAGATGTCCACGAAG	59.73703704	0	14	2	16	13
401	2886	2911	25	TAGGCAGGTCCTTGATGTCACAGCGT	61.11538462	2297	2918	2944	26	TGGTGTCCAGCAATACGAAGATGTCCA	59.73703704	0	13	3	16	7
402	2887	2912	25	AGGCAGGTCCTTGATGTCACAGCGTC	62.69230769	2296	2917	2943	26	ATGGTGTCCAGCAATACGAAGATGTCC	59.73703704	0	12	4	16	5
404	2889	2914	25	GCAGGTCCTTGATGTCACAGCGTCCT	62.69230769	2297	2918	2944	26	TGGTGTCCAGCAATACGAAGATGTCCA	59.73703704	0	13	3	16	4
405	2890	2915	25	CAGGTCCTTGATGTCACAGCGTCCTA	61.11538462	2295	2916	2942	26	GATGGTGTCCAGCAATACGAAGATGTC	59.73703704	0	11	5	16	1
400	2885	2910	25	TTAGGCAGGTCCTTGATGTCACAGCG	61.11538462	2297	2918	2944	26	TGGTGTCCAGCAATACGAAGATGTCCA	59.73703704	0	14	3	17	8
402	2887	2912	25	AGGCAGGTCCTTGATGTCACAGCGTC	62.69230769	2295	2916	2942	26	GATGGTGTCCAGCAATACGAAGATGTC	59.73703704	0	12	5	17	4
403	2888	2913	25	GGCAGGTCCTTGATGTCACAGCGTCC	64.26923077	2296	2917	2943	26	ATGGTGTCCAGCAATACGAAGATGTCC	59.73703704	0	13	4	17	4
404	2889	2914	25	GCAGGTCCTTGATGTCACAGCGTCCT	62.69230769	2296	2917	2943	26	ATGGTGTCCAGCAATACGAAGATGTCC	59.73703704	0	13	4	17	3
399	2884	2909	25	TTTAGGCAGGTCCTTGATGTCACAGC	59.53846154	2296	2917	2943	26	ATGGTGTCCAGCAATACGAAGATGTCC	59.73703704	0	14	4	18	8
400	2885	2910	25	TTAGGCAGGTCCTTGATGTCACAGCG	61.11538462	2296	2917	2943	26	ATGGTGTCCAGCAATACGAAGATGTCC	59.73703704	0	14	4	18	7
403	2888	2913	25	GGCAGGTCCTTGATGTCACAGCGTCC	64.26923077	2295	2916	2942	26	GATGGTGTCCAGCAATACGAAGATGTC	59.73703704	0	13	5	18	3
1723	28437	28462	25	CCACCCTTACGAAGAATGGTTTTCAA	56.38461538	4257	28482	28508	26	TCGGCAAGACTATGCTCAGGTCCTACT	61.25555556	0	12	6	18	20
399	2884	2909	25	TTTAGGCAGGTCCTTGATGTCACAGC	59.53846154	2295	2916	2942	26	GATGGTGTCCAGCAATACGAAGATGTC	59.73703704	0	14	5	19	7
400	2885	2910	25	TTAGGCAGGTCCTTGATGTCACAGCG	61.11538462	2295	2916	2942	26	GATGGTGTCCAGCAATACGAAGATGTC	59.73703704	0	14	5	19	6
402	2887	2912	25	AGGCAGGTCCTTGATGTCACAGCGTC	62.69230769	2293	2914	2940	26	TAGATGGTGTCCAGCAATACGAAGATG	58.21851852	0	12	7	19	2
402	2887	2912	25	AGGCAGGTCCTTGATGTCACAGCGTC	62.69230769	2294	2915	2941	26	AGATGGTGTCCAGCAATACGAAGATGT	58.21851852	0	12	7	19	3
401	2886	2911	25	TAGGCAGGTCCTTGATGTCACAGCGT	61.11538462	2293	2914	2940	26	TAGATGGTGTCCAGCAATACGAAGATG	58.21851852	0	13	7	20	3
403	2888	2913	25	GGCAGGTCCTTGATGTCACAGCGTCC	64.26923077	2293	2914	2940	26	TAGATGGTGTCCAGCAATACGAAGATG	58.21851852	0	13	7	20	1
403	2888	2913	25	GGCAGGTCCTTGATGTCACAGCGTCC	64.26923077	2294	2915	2941	26	AGATGGTGTCCAGCAATACGAAGATGT	58.21851852	0	13	7	20	2
404	2889	2914	25	GCAGGTCCTTGATGTCACAGCGTCCT	62.69230769	2294	2915	2941	26	AGATGGTGTCCAGCAATACGAAGATGT	58.21851852	0	13	7	20	1
1723	28437	28462	25	CCACCCTTACGAAGAATGGTTTTCAA	56.38461538	4258	28483	28509	26	CGGCAAGACTATGCTCAGGTCCTACTT	61.25555556	0	12	8	20	21
399	2884	2909	25	TTTAGGCAGGTCCTTGATGTCACAGC	59.53846154	2293	2914	2940	26	TAGATGGTGTCCAGCAATACGAAGATG	58.21851852	0	14	7	21	5
399	2884	2909	25	TTTAGGCAGGTCCTTGATGTCACAGC	59.53846154	2294	2915	2941	26	AGATGGTGTCCAGCAATACGAAGATGT	58.21851852	0	14	7	21	6
400	2885	2910	25	TTAGGCAGGTCCTTGATGTCACAGCG	61.11538462	2294	2915	2941	26	AGATGGTGTCCAGCAATACGAAGATGT	58.21851852	0	14	7	21	5
1699	28388	28413	25	ATGGCAACCAACATAAGAGAACACAC	56.38461538	4215	28417	28443	26	CTCCAAAGGCAATAGTGCGACCACCCT	62.77407407	0	20	1	21	4
190	1168	1193	25	CATTGTTAGCAGGATTGCGGGTGCCA	61.11538462	2049	1204	1230	26	TTGGTGTATTCAAGGCTCCCTCAGTTG	59.73703704	0	12	10	22	11
398	2883	2908	25	CTTTAGGCAGGTCCTTGATGTCACAG	59.53846154	2298	2919	2945	26	GGTGTCCAGCAATACGAAGATGTCCAC	61.25555556	0	21	1	22	11
398	2883	2908	25	CTTTAGGCAGGTCCTTGATGTCACAG	59.53846154	2299	2920	2946	26	GTGTCCAGCAATACGAAGATGTCCACG	61.25555556	0	21	1	22	12
398	2883	2908	25	CTTTAGGCAGGTCCTTGATGTCACAG	59.53846154	2300	2921	2947	26	TGTCCAGCAATACGAAGATGTCCACGA	59.73703704	0	21	1	22	13
398	2883	2908	25	CTTTAGGCAGGTCCTTGATGTCACAG	59.53846154	2301	2922	2948	26	GTCCAGCAATACGAAGATGTCCACGAA	59.73703704	0	21	1	22	14
1699	28388	28413	25	ATGGCAACCAACATAAGAGAACACAC	56.38461538	4214	28416	28442	26	CCTCCAAAGGCAATAGTGCGACCACCC	64.29259259	0	20	2	22	3
1700	28389	28414	25	TGGCAACCAACATAAGAGAACACACA	56.38461538	4214	28416	28442	26	CCTCCAAAGGCAATAGTGCGACCACCC	64.29259259	0	20	2	22	2
187	1165	1190	25	CAGCATTGTTAGCAGGATTGCGGGTG	61.11538462	2049	1204	1230	26	TTGGTGTATTCAAGGCTCCCTCAGTTG	59.73703704	0	13	10	23	14
398	2883	2908	25	CTTTAGGCAGGTCCTTGATGTCACAG	59.53846154	2302	2923	2949	26	TCCAGCAATACGAAGATGTCCACGAAG	59.73703704	0	21	2	23	15
1701	28390	28415	25	GGCAACCAACATAAGAGAACACACAG	57.96153846	4215	28417	28443	26	CTCCAAAGGCAATAGTGCGACCACCCT	62.77407407	0	22	1	23	2
190	1168	1193	25	CATTGTTAGCAGGATTGCGGGTGCCA	61.11538462	2047	1202	1228	26	TTTTGGTGTATTCAAGGCTCCCTCAGT	58.21851852	0	12	12	24	9
190	1168	1193	25	CATTGTTAGCAGGATTGCGGGTGCCA	61.11538462	2048	1203	1229	26	TTTGGTGTATTCAAGGCTCCCTCAGTT	58.21851852	0	12	12	24	10
190	1168	1193	25	CATTGTTAGCAGGATTGCGGGTGCCA	61.11538462	2050	1205	1231	26	TGGTGTATTCAAGGCTCCCTCAGTTGC	61.25555556	0	12	12	24	12
398	2883	2908	25	CTTTAGGCAGGTCCTTGATGTCACAG	59.53846154	2297	2918	2944	26	TGGTGTCCAGCAATACGAAGATGTCCA	59.73703704	0	21	3	24	10
187	1165	1190	25	CAGCATTGTTAGCAGGATTGCGGGTG	61.11538462	2047	1202	1228	26	TTTTGGTGTATTCAAGGCTCCCTCAGT	58.21851852	0	13	12	25	12
187	1165	1190	25	CAGCATTGTTAGCAGGATTGCGGGTG	61.11538462	2048	1203	1229	26	TTTGGTGTATTCAAGGCTCCCTCAGTT	58.21851852	0	13	12	25	13
187	1165	1190	25	CAGCATTGTTAGCAGGATTGCGGGTG	61.11538462	2050	1205	1231	26	TGGTGTATTCAAGGCTCCCTCAGTTGC	61.25555556	0	13	12	25	15
398	2883	2908	25	CTTTAGGCAGGTCCTTGATGTCACAG	59.53846154	2296	2917	2943	26	ATGGTGTCCAGCAATACGAAGATGTCC	59.73703704	0	21	4	25	9
1505	25713	25738	25	GTGCCACCAGCCTTTTTAGTAGGTAT	57.96153846	3920	25754	25780	26	AACACCCTCTTGAACAACATCACCCAC	59.73703704	0	16	9	25	16
1537	26651	26676	25	GTCCTCACTGCCGTCTTGTTGACCAA	61.11538462	3963	26691	26717	26	TCATCATCTAACCAATCTTCTTCTTGC	55.18148148	0	12	13	25	15
1262	19865	19890	25	GGTGATAGAGGTTTGTGGTGGTTGGT	59.53846154	3571	19915	19941	26	TGAAGTCATTGAGAGCCTTTGCGAGAT	58.21851852	0	14	12	26	25
1502	25710	25735	25	GTAGTGCCACCAGCCTTTTTAGTAGG	59.53846154	3920	25754	25780	26	AACACCCTCTTGAACAACATCACCCAC	59.73703704	0	17	9	26	19
1503	25711	25736	25	TAGTGCCACCAGCCTTTTTAGTAGGT	57.96153846	3920	25754	25780	26	AACACCCTCTTGAACAACATCACCCAC	59.73703704	0	17	9	26	18
1505	25713	25738	25	GTGCCACCAGCCTTTTTAGTAGGTAT	57.96153846	3921	25755	25781	26	ACACCCTCTTGAACAACATCACCCACT	59.73703704	0	16	10	26	17
1724	28438	28463	25	CACCCTTACGAAGAATGGTTTTCAAG	56.38461538	4258	28483	28509	26	CGGCAAGACTATGCTCAGGTCCTACTT	61.25555556	0	18	8	26	20
1725	28439	28464	25	ACCCTTACGAAGAATGGTTTTCAAGC	56.38461538	4257	28482	28508	26	TCGGCAAGACTATGCTCAGGTCCTACT	61.25555556	0	20	6	26	18
186	1164	1189	25	GCAGCATTGTTAGCAGGATTGCGGGT	61.11538462	2049	1204	1230	26	TTGGTGTATTCAAGGCTCCCTCAGTTG	59.73703704	0	17	10	27	15
190	1168	1193	25	CATTGTTAGCAGGATTGCGGGTGCCA	61.11538462	2046	1201	1227	26	CTTTTGGTGTATTCAAGGCTCCCTCAG	59.73703704	0	12	15	27	8
1502	25710	25735	25	GTAGTGCCACCAGCCTTTTTAGTAGG	59.53846154	3919	25753	25779	26	AAACACCCTCTTGAACAACATCACCCA	58.21851852	0	17	10	27	18
398	2883	2908	25	CTTTAGGCAGGTCCTTGATGTCACAG	59.53846154	2293	2914	2940	26	TAGATGGTGTCCAGCAATACGAAGATG	58.21851852	0	21	7	28	6
398	2883	2908	25	CTTTAGGCAGGTCCTTGATGTCACAG	59.53846154	2294	2915	2941	26	AGATGGTGTCCAGCAATACGAAGATGT	58.21851852	0	21	7	28	7
1501	25709	25734	25	AGTAGTGCCACCAGCCTTTTTAGTAG	57.96153846	3920	25754	25780	26	AACACCCTCTTGAACAACATCACCCAC	59.73703704	0	19	9	28	20
1535	26649	26674	25	TTGTCCTCACTGCCGTCTTGTTGACC	61.11538462	3963	26691	26717	26	TCATCATCTAACCAATCTTCTTCTTGC	55.18148148	0	15	13	28	17
1535	26649	26674	25	TTGTCCTCACTGCCGTCTTGTTGACC	61.11538462	3964	26692	26718	26	CATCATCTAACCAATCTTCTTCTTGCT	55.18148148	0	15	13	28	18
1536	26650	26675	25	TGTCCTCACTGCCGTCTTGTTGACCA	61.11538462	3963	26691	26717	26	TCATCATCTAACCAATCTTCTTCTTGC	55.18148148	0	15	13	28	16
1536	26650	26675	25	TGTCCTCACTGCCGTCTTGTTGACCA	61.11538462	3964	26692	26718	26	CATCATCTAACCAATCTTCTTCTTGCT	55.18148148	0	15	13	28	17
1725	28439	28464	25	ACCCTTACGAAGAATGGTTTTCAAGC	56.38461538	4258	28483	28509	26	CGGCAAGACTATGCTCAGGTCCTACTT	61.25555556	0	20	8	28	19
1726	28440	28465	25	CCCTTACGAAGAATGGTTTTCAAGCC	57.96153846	4257	28482	28508	26	TCGGCAAGACTATGCTCAGGTCCTACT	61.25555556	0	22	6	28	17
186	1164	1189	25	GCAGCATTGTTAGCAGGATTGCGGGT	61.11538462	2047	1202	1228	26	TTTTGGTGTATTCAAGGCTCCCTCAGT	58.21851852	0	17	12	29	13
186	1164	1189	25	GCAGCATTGTTAGCAGGATTGCGGGT	61.11538462	2048	1203	1229	26	TTTGGTGTATTCAAGGCTCCCTCAGTT	58.21851852	0	17	12	29	14
186	1164	1189	25	GCAGCATTGTTAGCAGGATTGCGGGT	61.11538462	2050	1205	1231	26	TGGTGTATTCAAGGCTCCCTCAGTTGC	61.25555556	0	17	12	29	16
1501	25709	25734	25	AGTAGTGCCACCAGCCTTTTTAGTAG	57.96153846	3919	25753	25779	26	AAACACCCTCTTGAACAACATCACCCA	58.21851852	0	19	10	29	19
1537	26651	26676	25	GTCCTCACTGCCGTCTTGTTGACCAA	61.11538462	3965	26693	26719	26	ATCATCTAACCAATCTTCTTCTTGCTC	55.18148148	0	12	17	29	17
1500	25708	25733	25	CAGTAGTGCCACCAGCCTTTTTAGTA	57.96153846	3920	25754	25780	26	AACACCCTCTTGAACAACATCACCCAC	59.73703704	0	21	9	30	21
1726	28440	28465	25	CCCTTACGAAGAATGGTTTTCAAGCC	57.96153846	4258	28483	28509	26	CGGCAAGACTATGCTCAGGTCCTACTT	61.25555556	0	22	8	30	18
189	1167	1192	25	GCATTGTTAGCAGGATTGCGGGTGCC	62.69230769	2044	1199	1225	26	ATCTTTTGGTGTATTCAAGGCTCCCTC	58.21851852	0	10	21	31	7
1499	25707	25732	25	TCAGTAGTGCCACCAGCCTTTTTAGT	57.96153846	3920	25754	25780	26	AACACCCTCTTGAACAACATCACCCAC	59.73703704	0	22	9	31	22
186	1164	1189	25	GCAGCATTGTTAGCAGGATTGCGGGT	61.11538462	2046	1201	1227	26	CTTTTGGTGTATTCAAGGCTCCCTCAG	59.73703704	0	17	15	32	12
188	1166	1191	25	AGCATTGTTAGCAGGATTGCGGGTGC	61.11538462	2044	1199	1225	26	ATCTTTTGGTGTATTCAAGGCTCCCTC	58.21851852	0	11	21	32	8
208	1246	1271	25	CGTCTTTGTTAGCACCATAGGGAAGT	57.96153846	2064	1296	1322	26	TAGTAGAAATACCATCTTGGACTGAGA	55.18148148	0	13	19	32	25
921	13310	13335	25	AATCACCAGCATTTGTCCAGTCACAT	56.38461538	3063	13354	13380	26	TCAGTAACATTATCGCTACCAACACAT	55.18148148	0	30	2	32	19
1499	25707	25732	25	TCAGTAGTGCCACCAGCCTTTTTAGT	57.96153846	3919	25753	25779	26	AAACACCCTCTTGAACAACATCACCCA	58.21851852	0	22	10	32	21
1535	26649	26674	25	TTGTCCTCACTGCCGTCTTGTTGACC	61.11538462	3965	26693	26719	26	ATCATCTAACCAATCTTCTTCTTGCTC	55.18148148	0	15	17	32	19
1536	26650	26675	25	TGTCCTCACTGCCGTCTTGTTGACCA	61.11538462	3965	26693	26719	26	ATCATCTAACCAATCTTCTTCTTGCTC	55.18148148	0	15	17	32	18
1727	28441	28466	25	CCTTACGAAGAATGGTTTTCAAGCCA	56.38461538	4258	28483	28509	26	CGGCAAGACTATGCTCAGGTCCTACTT	61.25555556	0	24	8	32	17
190	1168	1193	25	CATTGTTAGCAGGATTGCGGGTGCCA	61.11538462	2045	1200	1226	26	TCTTTTGGTGTATTCAAGGCTCCCTCA	58.21851852	0	12	21	33	7
921	13310	13335	25	AATCACCAGCATTTGTCCAGTCACAT	56.38461538	3061	13352	13378	26	AGTCAGTAACATTATCGCTACCAACAC	56.7	0	30	3	33	17
1262	19865	19890	25	GGTGATAGAGGTTTGTGGTGGTTGGT	59.53846154	3570	19914	19940	26	CTGAAGTCATTGAGAGCCTTTGCGAGA	59.73703704	0	14	19	33	24
187	1165	1190	25	CAGCATTGTTAGCAGGATTGCGGGTG	61.11538462	2044	1199	1225	26	ATCTTTTGGTGTATTCAAGGCTCCCTC	58.21851852	0	13	21	34	9
187	1165	1190	25	CAGCATTGTTAGCAGGATTGCGGGTG	61.11538462	2045	1200	1226	26	TCTTTTGGTGTATTCAAGGCTCCCTCA	58.21851852	0	13	21	34	10
208	1246	1271	25	CGTCTTTGTTAGCACCATAGGGAAGT	57.96153846	2063	1295	1321	26	GTAGTAGAAATACCATCTTGGACTGAG	56.7	0	13	21	34	24
517	4372	4397	25	ATAAGCCATCCGAAAGGGAGTGAGGC	61.11538462	2458	4422	4448	26	GCGAACAAAATCTGAAGGAGTAGCATC	58.21851852	0	1	34	35	25
1537	26651	26676	25	GTCCTCACTGCCGTCTTGTTGACCAA	61.11538462	3966	26694	26720	26	TCATCTAACCAATCTTCTTCTTGCTCT	55.18148148	0	12	23	35	18
1627	27742	27767	25	CTTCAAGCCAATCAAGGACGGGTTTG	59.53846154	4126	27786	27812	26	CCAAAGATGTTAGTTAGCCACTGCGAA	58.21851852	0	30	5	35	19
1728	28442	28467	25	CTTACGAAGAATGGTTTTCAAGCCAG	56.38461538	4258	28483	28509	26	CGGCAAGACTATGCTCAGGTCCTACTT	61.25555556	0	28	8	36	16
1259	19862	19887	25	TGAGGTGATAGAGGTTTGTGGTGGTT	57.96153846	3568	19912	19938	26	TACTGAAGTCATTGAGAGCCTTTGCGA	58.21851852	0	11	26	37	25
1263	19866	19891	25	GTGATAGAGGTTTGTGGTGGTTGGTA	57.96153846	3572	19916	19942	26	GAAGTCATTGAGAGCCTTTGCGAGATG	59.73703704	0	27	10	37	25
186	1164	1189	25	GCAGCATTGTTAGCAGGATTGCGGGT	61.11538462	2044	1199	1225	26	ATCTTTTGGTGTATTCAAGGCTCCCTC	58.21851852	0	17	21	38	10
186	1164	1189	25	GCAGCATTGTTAGCAGGATTGCGGGT	61.11538462	2045	1200	1226	26	TCTTTTGGTGTATTCAAGGCTCCCTCA	58.21851852	0	17	21	38	11
1260	19863	19888	25	GAGGTGATAGAGGTTTGTGGTGGTTG	59.53846154	3568	19912	19938	26	TACTGAAGTCATTGAGAGCCTTTGCGA	58.21851852	0	12	26	38	24
1261	19864	19889	25	AGGTGATAGAGGTTTGTGGTGGTTGG	59.53846154	3568	19912	19938	26	TACTGAAGTCATTGAGAGCCTTTGCGA	58.21851852	0	12	26	38	23
1535	26649	26674	25	TTGTCCTCACTGCCGTCTTGTTGACC	61.11538462	3966	26694	26720	26	TCATCTAACCAATCTTCTTCTTGCTCT	55.18148148	0	15	23	38	20
1536	26650	26675	25	TGTCCTCACTGCCGTCTTGTTGACCA	61.11538462	3966	26694	26720	26	TCATCTAACCAATCTTCTTCTTGCTCT	55.18148148	0	15	23	38	19
1264	19867	19892	25	TGATAGAGGTTTGTGGTGGTTGGTAA	56.38461538	3572	19916	19942	26	GAAGTCATTGAGAGCCTTTGCGAGATG	59.73703704	0	29	10	39	24
1262	19865	19890	25	GGTGATAGAGGTTTGTGGTGGTTGGT	59.53846154	3568	19912	19938	26	TACTGAAGTCATTGAGAGCCTTTGCGA	58.21851852	0	14	26	40	22
1262	19865	19890	25	GGTGATAGAGGTTTGTGGTGGTTGGT	59.53846154	3569	19913	19939	26	ACTGAAGTCATTGAGAGCCTTTGCGAG	59.73703704	0	14	27	41	23
76	742	767	25	CAGTTCCTTGTCTGATTAGTTCCTGG	57.96153846	1951	776	802	26	ATTTCCTTGGGTTTGTTCTGGACCACG	59.73703704	0	15	27	42	9
663	6582	6607	25	ATGTCAAGAATCTCAAGTGTCTGTGG	56.38461538	2661	6619	6645	26	CATCAGTAGTGTCAGCAATGTCTCTGC	59.73703704	0	29	15	44	12
663	6582	6607	25	ATGTCAAGAATCTCAAGTGTCTGTGG	56.38461538	2659	6617	6643	26	AGCATCAGTAGTGTCAGCAATGTCTCT	58.21851852	0	29	16	45	10
663	6582	6607	25	ATGTCAAGAATCTCAAGTGTCTGTGG	56.38461538	2660	6618	6644	26	GCATCAGTAGTGTCAGCAATGTCTCTG	59.73703704	0	29	16	45	11
1257	19860	19885	25	GCTGAGGTGATAGAGGTTTGTGGTGG	61.11538462	3566	19910	19936	26	GTTACTGAAGTCATTGAGAGCCTTTGC	58.21851852	0	6	39	45	25
663	6582	6607	25	ATGTCAAGAATCTCAAGTGTCTGTGG	56.38461538	2662	6620	6646	26	ATCAGTAGTGTCAGCAATGTCTCTGCC	59.73703704	0	29	17	46	13
1257	19860	19885	25	GCTGAGGTGATAGAGGTTTGTGGTGG	61.11538462	3565	19909	19935	26	AGTTACTGAAGTCATTGAGAGCCTTTG	56.7	0	6	40	46	24
1258	19861	19886	25	CTGAGGTGATAGAGGTTTGTGGTGGT	59.53846154	3567	19911	19937	26	TTACTGAAGTCATTGAGAGCCTTTGCG	58.21851852	0	8	38	46	25
1263	19866	19891	25	GTGATAGAGGTTTGTGGTGGTTGGTA	57.96153846	3570	19914	19940	26	CTGAAGTCATTGAGAGCCTTTGCGAGA	59.73703704	0	27	19	46	23
1257	19860	19885	25	GCTGAGGTGATAGAGGTTTGTGGTGG	61.11538462	3564	19908	19934	26	GAGTTACTGAAGTCATTGAGAGCCTTT	56.7	0	6	41	47	23
1258	19861	19886	25	CTGAGGTGATAGAGGTTTGTGGTGGT	59.53846154	3566	19910	19936	26	GTTACTGAAGTCATTGAGAGCCTTTGC	58.21851852	0	8	39	47	24
663	6582	6607	25	ATGTCAAGAATCTCAAGTGTCTGTGG	56.38461538	2658	6616	6642	26	CAGCATCAGTAGTGTCAGCAATGTCTC	59.73703704	0	29	19	48	9
664	6583	6608	25	TGTCAAGAATCTCAAGTGTCTGTGGA	56.38461538	2659	6617	6643	26	AGCATCAGTAGTGTCAGCAATGTCTCT	58.21851852	0	32	16	48	9
664	6583	6608	25	TGTCAAGAATCTCAAGTGTCTGTGGA	56.38461538	2660	6618	6644	26	GCATCAGTAGTGTCAGCAATGTCTCTG	59.73703704	0	32	16	48	10
1258	19861	19886	25	CTGAGGTGATAGAGGTTTGTGGTGGT	59.53846154	3565	19909	19935	26	AGTTACTGAAGTCATTGAGAGCCTTTG	56.7	0	8	40	48	23
1264	19867	19892	25	TGATAGAGGTTTGTGGTGGTTGGTAA	56.38461538	3570	19914	19940	26	CTGAAGTCATTGAGAGCCTTTGCGAGA	59.73703704	0	29	19	48	22
664	6583	6608	25	TGTCAAGAATCTCAAGTGTCTGTGGA	56.38461538	2662	6620	6646	26	ATCAGTAGTGTCAGCAATGTCTCTGCC	59.73703704	0	32	17	49	12
1258	19861	19886	25	CTGAGGTGATAGAGGTTTGTGGTGGT	59.53846154	3564	19908	19934	26	GAGTTACTGAAGTCATTGAGAGCCTTT	56.7	0	8	41	49	22
1259	19862	19887	25	TGAGGTGATAGAGGTTTGTGGTGGTT	57.96153846	3567	19911	19937	26	TTACTGAAGTCATTGAGAGCCTTTGCG	58.21851852	0	11	38	49	24
663	6582	6607	25	ATGTCAAGAATCTCAAGTGTCTGTGG	56.38461538	2663	6621	6647	26	TCAGTAGTGTCAGCAATGTCTCTGCCA	59.73703704	0	29	21	50	14
1259	19862	19887	25	TGAGGTGATAGAGGTTTGTGGTGGTT	57.96153846	3566	19910	19936	26	GTTACTGAAGTCATTGAGAGCCTTTGC	58.21851852	0	11	39	50	23
1260	19863	19888	25	GAGGTGATAGAGGTTTGTGGTGGTTG	59.53846154	3567	19911	19937	26	TTACTGAAGTCATTGAGAGCCTTTGCG	58.21851852	0	12	38	50	23
1261	19864	19889	25	AGGTGATAGAGGTTTGTGGTGGTTGG	59.53846154	3567	19911	19937	26	TTACTGAAGTCATTGAGAGCCTTTGCG	58.21851852	0	12	38	50	22
1257	19860	19885	25	GCTGAGGTGATAGAGGTTTGTGGTGG	61.11538462	3563	19907	19933	26	TGAGTTACTGAAGTCATTGAGAGCCTT	56.7	0	6	45	51	22
1259	19862	19887	25	TGAGGTGATAGAGGTTTGTGGTGGTT	57.96153846	3565	19909	19935	26	AGTTACTGAAGTCATTGAGAGCCTTTG	56.7	0	11	40	51	22
1260	19863	19888	25	GAGGTGATAGAGGTTTGTGGTGGTTG	59.53846154	3566	19910	19936	26	GTTACTGAAGTCATTGAGAGCCTTTGC	58.21851852	0	12	39	51	22
1261	19864	19889	25	AGGTGATAGAGGTTTGTGGTGGTTGG	59.53846154	3566	19910	19936	26	GTTACTGAAGTCATTGAGAGCCTTTGC	58.21851852	0	12	39	51	21
663	6582	6607	25	ATGTCAAGAATCTCAAGTGTCTGTGG	56.38461538	2665	6623	6649	26	AGTAGTGTCAGCAATGTCTCTGCCAAA	58.21851852	0	29	23	52	16
1257	19860	19885	25	GCTGAGGTGATAGAGGTTTGTGGTGG	61.11538462	3561	19905	19931	26	CCTGAGTTACTGAAGTCATTGAGAGCC	59.73703704	0	6	46	52	20
1258	19861	19886	25	CTGAGGTGATAGAGGTTTGTGGTGGT	59.53846154	3562	19906	19932	26	CTGAGTTACTGAAGTCATTGAGAGCCT	58.21851852	0	8	44	52	20
1259	19862	19887	25	TGAGGTGATAGAGGTTTGTGGTGGTT	57.96153846	3564	19908	19934	26	GAGTTACTGAAGTCATTGAGAGCCTTT	56.7	0	11	41	52	21
1260	19863	19888	25	GAGGTGATAGAGGTTTGTGGTGGTTG	59.53846154	3565	19909	19935	26	AGTTACTGAAGTCATTGAGAGCCTTTG	56.7	0	12	40	52	21
1261	19864	19889	25	AGGTGATAGAGGTTTGTGGTGGTTGG	59.53846154	3565	19909	19935	26	AGTTACTGAAGTCATTGAGAGCCTTTG	56.7	0	12	40	52	20
1262	19865	19890	25	GGTGATAGAGGTTTGTGGTGGTTGGT	59.53846154	3567	19911	19937	26	TTACTGAAGTCATTGAGAGCCTTTGCG	58.21851852	0	14	38	52	21
545	4595	4620	25	AGAACAACAGCCCTTGAGACAACTAC	57.96153846	2499	4621	4647	26	AGCAACTGGTCATACAGCAAAGCATAA	56.7	0	30	23	53	1
664	6583	6608	25	TGTCAAGAATCTCAAGTGTCTGTGGA	56.38461538	2663	6621	6647	26	TCAGTAGTGTCAGCAATGTCTCTGCCA	59.73703704	0	32	21	53	13
1258	19861	19886	25	CTGAGGTGATAGAGGTTTGTGGTGGT	59.53846154	3563	19907	19933	26	TGAGTTACTGAAGTCATTGAGAGCCTT	56.7	0	8	45	53	21
1260	19863	19888	25	GAGGTGATAGAGGTTTGTGGTGGTTG	59.53846154	3564	19908	19934	26	GAGTTACTGAAGTCATTGAGAGCCTTT	56.7	0	12	41	53	20
1261	19864	19889	25	AGGTGATAGAGGTTTGTGGTGGTTGG	59.53846154	3564	19908	19934	26	GAGTTACTGAAGTCATTGAGAGCCTTT	56.7	0	12	41	53	19
1262	19865	19890	25	GGTGATAGAGGTTTGTGGTGGTTGGT	59.53846154	3566	19910	19936	26	GTTACTGAAGTCATTGAGAGCCTTTGC	58.21851852	0	14	39	53	20
1263	19866	19891	25	GTGATAGAGGTTTGTGGTGGTTGGTA	57.96153846	3568	19912	19938	26	TACTGAAGTCATTGAGAGCCTTTGCGA	58.21851852	0	27	26	53	21
544	4594	4619	25	AAGAACAACAGCCCTTGAGACAACTA	56.38461538	2498	4620	4646	26	CAGCAACTGGTCATACAGCAAAGCATA	58.21851852	0	36	18	54	1
545	4595	4620	25	AGAACAACAGCCCTTGAGACAACTAC	57.96153846	2500	4622	4648	26	GCAACTGGTCATACAGCAAAGCATAAT	56.7	0	30	24	54	2
546	4596	4621	25	GAACAACAGCCCTTGAGACAACTACA	57.96153846	2500	4622	4648	26	GCAACTGGTCATACAGCAAAGCATAAT	56.7	0	30	24	54	1
1258	19861	19886	25	CTGAGGTGATAGAGGTTTGTGGTGGT	59.53846154	3561	19905	19931	26	CCTGAGTTACTGAAGTCATTGAGAGCC	59.73703704	0	8	46	54	19
1262	19865	19890	25	GGTGATAGAGGTTTGTGGTGGTTGGT	59.53846154	3565	19909	19935	26	AGTTACTGAAGTCATTGAGAGCCTTTG	56.7	0	14	40	54	19
1263	19866	19891	25	GTGATAGAGGTTTGTGGTGGTTGGTA	57.96153846	3569	19913	19939	26	ACTGAAGTCATTGAGAGCCTTTGCGAG	59.73703704	0	27	27	54	22
1535	26649	26674	25	TTGTCCTCACTGCCGTCTTGTTGACC	61.11538462	3967	26695	26721	26	CATCTAACCAATCTTCTTCTTGCTCTT	55.18148148	0	15	39	54	21
1536	26650	26675	25	TGTCCTCACTGCCGTCTTGTTGACCA	61.11538462	3967	26695	26721	26	CATCTAACCAATCTTCTTCTTGCTCTT	55.18148148	0	15	39	54	20
663	6582	6607	25	ATGTCAAGAATCTCAAGTGTCTGTGG	56.38461538	2666	6624	6650	26	GTAGTGTCAGCAATGTCTCTGCCAAAT	58.21851852	0	29	26	55	17
664	6583	6608	25	TGTCAAGAATCTCAAGTGTCTGTGGA	56.38461538	2665	6623	6649	26	AGTAGTGTCAGCAATGTCTCTGCCAAA	58.21851852	0	32	23	55	15
665	6584	6609	25	GTCAAGAATCTCAAGTGTCTGTGGAT	56.38461538	2661	6619	6645	26	CATCAGTAGTGTCAGCAATGTCTCTGC	59.73703704	0	40	15	55	10
1259	19862	19887	25	TGAGGTGATAGAGGTTTGTGGTGGTT	57.96153846	3562	19906	19932	26	CTGAGTTACTGAAGTCATTGAGAGCCT	58.21851852	0	11	44	55	19
1262	19865	19890	25	GGTGATAGAGGTTTGTGGTGGTTGGT	59.53846154	3564	19908	19934	26	GAGTTACTGAAGTCATTGAGAGCCTTT	56.7	0	14	41	55	18
1264	19867	19892	25	TGATAGAGGTTTGTGGTGGTTGGTAA	56.38461538	3568	19912	19938	26	TACTGAAGTCATTGAGAGCCTTTGCGA	58.21851852	0	29	26	55	20
665	6584	6609	25	GTCAAGAATCTCAAGTGTCTGTGGAT	56.38461538	2659	6617	6643	26	AGCATCAGTAGTGTCAGCAATGTCTCT	58.21851852	0	40	16	56	8
665	6584	6609	25	GTCAAGAATCTCAAGTGTCTGTGGAT	56.38461538	2660	6618	6644	26	GCATCAGTAGTGTCAGCAATGTCTCTG	59.73703704	0	40	16	56	9
1259	19862	19887	25	TGAGGTGATAGAGGTTTGTGGTGGTT	57.96153846	3563	19907	19933	26	TGAGTTACTGAAGTCATTGAGAGCCTT	56.7	0	11	45	56	20
1260	19863	19888	25	GAGGTGATAGAGGTTTGTGGTGGTTG	59.53846154	3562	19906	19932	26	CTGAGTTACTGAAGTCATTGAGAGCCT	58.21851852	0	12	44	56	18
665	6584	6609	25	GTCAAGAATCTCAAGTGTCTGTGGAT	56.38461538	2662	6620	6646	26	ATCAGTAGTGTCAGCAATGTCTCTGCC	59.73703704	0	40	17	57	11
1259	19862	19887	25	TGAGGTGATAGAGGTTTGTGGTGGTT	57.96153846	3561	19905	19931	26	CCTGAGTTACTGAAGTCATTGAGAGCC	59.73703704	0	11	46	57	18
1260	19863	19888	25	GAGGTGATAGAGGTTTGTGGTGGTTG	59.53846154	3563	19907	19933	26	TGAGTTACTGAAGTCATTGAGAGCCTT	56.7	0	12	45	57	19
1261	19864	19889	25	AGGTGATAGAGGTTTGTGGTGGTTGG	59.53846154	3563	19907	19933	26	TGAGTTACTGAAGTCATTGAGAGCCTT	56.7	0	12	45	57	18
1537	26651	26676	25	GTCCTCACTGCCGTCTTGTTGACCAA	61.11538462	3968	26696	26722	26	ATCTAACCAATCTTCTTCTTGCTCTTC	55.18148148	0	12	45	57	20
664	6583	6608	25	TGTCAAGAATCTCAAGTGTCTGTGGA	56.38461538	2666	6624	6650	26	GTAGTGTCAGCAATGTCTCTGCCAAAT	58.21851852	0	32	26	58	16
1260	19863	19888	25	GAGGTGATAGAGGTTTGTGGTGGTTG	59.53846154	3561	19905	19931	26	CCTGAGTTACTGAAGTCATTGAGAGCC	59.73703704	0	12	46	58	17
1261	19864	19889	25	AGGTGATAGAGGTTTGTGGTGGTTGG	59.53846154	3561	19905	19931	26	CCTGAGTTACTGAAGTCATTGAGAGCC	59.73703704	0	12	46	58	16
1262	19865	19890	25	GGTGATAGAGGTTTGTGGTGGTTGGT	59.53846154	3562	19906	19932	26	CTGAGTTACTGAAGTCATTGAGAGCCT	58.21851852	0	14	44	58	16
1265	19868	19893	25	GATAGAGGTTTGTGGTGGTTGGTAAA	56.38461538	3568	19912	19938	26	TACTGAAGTCATTGAGAGCCTTTGCGA	58.21851852	0	32	26	58	19
544	4594	4619	25	AAGAACAACAGCCCTTGAGACAACTA	56.38461538	2499	4621	4647	26	AGCAACTGGTCATACAGCAAAGCATAA	56.7	0	36	23	59	2
665	6584	6609	25	GTCAAGAATCTCAAGTGTCTGTGGAT	56.38461538	2658	6616	6642	26	CAGCATCAGTAGTGTCAGCAATGTCTC	59.73703704	0	40	19	59	7
1262	19865	19890	25	GGTGATAGAGGTTTGTGGTGGTTGGT	59.53846154	3563	19907	19933	26	TGAGTTACTGAAGTCATTGAGAGCCTT	56.7	0	14	45	59	17
544	4594	4619	25	AAGAACAACAGCCCTTGAGACAACTA	56.38461538	2500	4622	4648	26	GCAACTGGTCATACAGCAAAGCATAAT	56.7	0	36	24	60	3
665	6584	6609	25	GTCAAGAATCTCAAGTGTCTGTGGAT	56.38461538	2664	6622	6648	26	CAGTAGTGTCAGCAATGTCTCTGCCAA	59.73703704	0	40	20	60	13
1262	19865	19890	25	GGTGATAGAGGTTTGTGGTGGTTGGT	59.53846154	3561	19905	19931	26	CCTGAGTTACTGAAGTCATTGAGAGCC	59.73703704	0	14	46	60	15
1535	26649	26674	25	TTGTCCTCACTGCCGTCTTGTTGACC	61.11538462	3968	26696	26722	26	ATCTAACCAATCTTCTTCTTGCTCTTC	55.18148148	0	15	45	60	22
1536	26650	26675	25	TGTCCTCACTGCCGTCTTGTTGACCA	61.11538462	3968	26696	26722	26	ATCTAACCAATCTTCTTCTTGCTCTTC	55.18148148	0	15	45	60	21
484	4188	4213	25	AAGATAGAGAAAAGGGGCTTCAAGGC	57.96153846	2411	4215	4241	26	AGCAGCAACGAGCAAAAGGTGTGAGTA	59.73703704	0	50	12	62	2
484	4188	4213	25	AAGATAGAGAAAAGGGGCTTCAAGGC	57.96153846	2412	4216	4242	26	GCAGCAACGAGCAAAAGGTGTGAGTAA	59.73703704	0	50	12	62	3
484	4188	4213	25	AAGATAGAGAAAAGGGGCTTCAAGGC	57.96153846	2410	4214	4240	26	CAGCAGCAACGAGCAAAAGGTGTGAGT	61.25555556	0	50	13	63	1
665	6584	6609	25	GTCAAGAATCTCAAGTGTCTGTGGAT	56.38461538	2665	6623	6649	26	AGTAGTGTCAGCAATGTCTCTGCCAAA	58.21851852	0	40	23	63	14
666	6615	6640	25	ACAGCATCAGTAGTGTCAGCAATGTC	57.96153846	2669	6660	6686	26	GGCAGAAACTTTTTGTTAGACTCAGTA	55.18148148	0	21	43	64	20
484	4188	4213	25	AAGATAGAGAAAAGGGGCTTCAAGGC	57.96153846	2413	4217	4243	26	CAGCAACGAGCAAAAGGTGTGAGTAAA	58.21851852	0	50	15	65	4
484	4188	4213	25	AAGATAGAGAAAAGGGGCTTCAAGGC	57.96153846	2414	4218	4244	26	AGCAACGAGCAAAAGGTGTGAGTAAAC	58.21851852	0	50	15	65	5
666	6615	6640	25	ACAGCATCAGTAGTGTCAGCAATGTC	57.96153846	2668	6659	6685	26	AGGCAGAAACTTTTTGTTAGACTCAGT	55.18148148	0	21	44	65	19
1263	19866	19891	25	GTGATAGAGGTTTGTGGTGGTTGGTA	57.96153846	3567	19911	19937	26	TTACTGAAGTCATTGAGAGCCTTTGCG	58.21851852	0	27	38	65	20
484	4188	4213	25	AAGATAGAGAAAAGGGGCTTCAAGGC	57.96153846	2415	4219	4245	26	GCAACGAGCAAAAGGTGTGAGTAAACT	58.21851852	0	50	16	66	6
665	6584	6609	25	GTCAAGAATCTCAAGTGTCTGTGGAT	56.38461538	2666	6624	6650	26	GTAGTGTCAGCAATGTCTCTGCCAAAT	58.21851852	0	40	26	66	15
1263	19866	19891	25	GTGATAGAGGTTTGTGGTGGTTGGTA	57.96153846	3566	19910	19936	26	GTTACTGAAGTCATTGAGAGCCTTTGC	58.21851852	0	27	39	66	19
1263	19866	19891	25	GTGATAGAGGTTTGTGGTGGTTGGTA	57.96153846	3565	19909	19935	26	AGTTACTGAAGTCATTGAGAGCCTTTG	56.7	0	27	40	67	18
1264	19867	19892	25	TGATAGAGGTTTGTGGTGGTTGGTAA	56.38461538	3567	19911	19937	26	TTACTGAAGTCATTGAGAGCCTTTGCG	58.21851852	0	29	38	67	19
1263	19866	19891	25	GTGATAGAGGTTTGTGGTGGTTGGTA	57.96153846	3564	19908	19934	26	GAGTTACTGAAGTCATTGAGAGCCTTT	56.7	0	27	41	68	17
1264	19867	19892	25	TGATAGAGGTTTGTGGTGGTTGGTAA	56.38461538	3566	19910	19936	26	GTTACTGAAGTCATTGAGAGCCTTTGC	58.21851852	0	29	39	68	18
484	4188	4213	25	AAGATAGAGAAAAGGGGCTTCAAGGC	57.96153846	2416	4220	4246	26	CAACGAGCAAAAGGTGTGAGTAAACTG	58.21851852	0	50	19	69	7
484	4188	4213	25	AAGATAGAGAAAAGGGGCTTCAAGGC	57.96153846	2417	4221	4247	26	AACGAGCAAAAGGTGTGAGTAAACTGT	56.7	0	50	19	69	8
484	4188	4213	25	AAGATAGAGAAAAGGGGCTTCAAGGC	57.96153846	2418	4222	4248	26	ACGAGCAAAAGGTGTGAGTAAACTGTT	56.7	0	50	19	69	9
484	4188	4213	25	AAGATAGAGAAAAGGGGCTTCAAGGC	57.96153846	2419	4223	4249	26	CGAGCAAAAGGTGTGAGTAAACTGTTA	56.7	0	50	20	70	10
1265	19868	19893	25	GATAGAGGTTTGTGGTGGTTGGTAAA	56.38461538	3567	19911	19937	26	TTACTGAAGTCATTGAGAGCCTTTGCG	58.21851852	0	32	38	70	18
1263	19866	19891	25	GTGATAGAGGTTTGTGGTGGTTGGTA	57.96153846	3562	19906	19932	26	CTGAGTTACTGAAGTCATTGAGAGCCT	58.21851852	0	27	44	71	15
52	489	514	25	GCTTGAGTTTCATCAGCCTTCTTCTT	56.38461538	1934	534	560	26	GTTGGTGGGAATGTTTTGTATGCGTCA	58.21851852	0	37	38	75	20
666	6615	6640	25	ACAGCATCAGTAGTGTCAGCAATGTC	57.96153846	2667	6658	6684	26	AAGGCAGAAACTTTTTGTTAGACTCAG	55.18148148	0	21	55	76	18
1708	28397	28422	25	AACATAAGAGAACACACAGCCTCCAA	56.38461538	4229	28443	28469	26	TTACGAAGAATGGTTTTCAAGCCAGAT	55.18148148	0	46	31	77	21
1706	28395	28420	25	CCAACATAAGAGAACACACAGCCTCC	59.53846154	4230	28444	28470	26	TACGAAGAATGGTTTTCAAGCCAGATT	55.18148148	0	38	40	78	24
1709	28398	28423	25	ACATAAGAGAACACACAGCCTCCAAA	56.38461538	4229	28443	28469	26	TTACGAAGAATGGTTTTCAAGCCAGAT	55.18148148	0	48	31	79	20
1537	26651	26676	25	GTCCTCACTGCCGTCTTGTTGACCAA	61.11538462	3969	26697	26723	26	TCTAACCAATCTTCTTCTTGCTCTTCT	55.18148148	0	12	68	80	21
483	4187	4212	25	AAAGATAGAGAAAAGGGGCTTCAAGG	56.38461538	2411	4215	4241	26	AGCAGCAACGAGCAAAAGGTGTGAGTA	59.73703704	0	69	12	81	3
483	4187	4212	25	AAAGATAGAGAAAAGGGGCTTCAAGG	56.38461538	2412	4216	4242	26	GCAGCAACGAGCAAAAGGTGTGAGTAA	59.73703704	0	69	12	81	4
483	4187	4212	25	AAAGATAGAGAAAAGGGGCTTCAAGG	56.38461538	2409	4213	4239	26	CCAGCAGCAACGAGCAAAAGGTGTGAG	62.77407407	0	69	13	82	1
483	4187	4212	25	AAAGATAGAGAAAAGGGGCTTCAAGG	56.38461538	2410	4214	4240	26	CAGCAGCAACGAGCAAAAGGTGTGAGT	61.25555556	0	69	13	82	2
1711	28400	28425	25	ATAAGAGAACACACAGCCTCCAAAGG	57.96153846	4229	28443	28469	26	TTACGAAGAATGGTTTTCAAGCCAGAT	55.18148148	0	51	31	82	18
1535	26649	26674	25	TTGTCCTCACTGCCGTCTTGTTGACC	61.11538462	3969	26697	26723	26	TCTAACCAATCTTCTTCTTGCTCTTCT	55.18148148	0	15	68	83	23
1536	26650	26675	25	TGTCCTCACTGCCGTCTTGTTGACCA	61.11538462	3969	26697	26723	26	TCTAACCAATCTTCTTCTTGCTCTTCT	55.18148148	0	15	68	83	22
483	4187	4212	25	AAAGATAGAGAAAAGGGGCTTCAAGG	56.38461538	2413	4217	4243	26	CAGCAACGAGCAAAAGGTGTGAGTAAA	58.21851852	0	69	15	84	5
483	4187	4212	25	AAAGATAGAGAAAAGGGGCTTCAAGG	56.38461538	2414	4218	4244	26	AGCAACGAGCAAAAGGTGTGAGTAAAC	58.21851852	0	69	15	84	6
1710	28399	28424	25	CATAAGAGAACACACAGCCTCCAAAG	57.96153846	4229	28443	28469	26	TTACGAAGAATGGTTTTCAAGCCAGAT	55.18148148	0	53	31	84	19
483	4187	4212	25	AAAGATAGAGAAAAGGGGCTTCAAGG	56.38461538	2415	4219	4245	26	GCAACGAGCAAAAGGTGTGAGTAAACT	58.21851852	0	69	16	85	7
1708	28397	28422	25	AACATAAGAGAACACACAGCCTCCAA	56.38461538	4230	28444	28470	26	TACGAAGAATGGTTTTCAAGCCAGATT	55.18148148	0	46	40	86	22
483	4187	4212	25	AAAGATAGAGAAAAGGGGCTTCAAGG	56.38461538	2416	4220	4246	26	CAACGAGCAAAAGGTGTGAGTAAACTG	58.21851852	0	69	19	88	8
483	4187	4212	25	AAAGATAGAGAAAAGGGGCTTCAAGG	56.38461538	2417	4221	4247	26	AACGAGCAAAAGGTGTGAGTAAACTGT	56.7	0	69	19	88	9
483	4187	4212	25	AAAGATAGAGAAAAGGGGCTTCAAGG	56.38461538	2418	4222	4248	26	ACGAGCAAAAGGTGTGAGTAAACTGTT	56.7	0	69	19	88	10
1709	28398	28423	25	ACATAAGAGAACACACAGCCTCCAAA	56.38461538	4230	28444	28470	26	TACGAAGAATGGTTTTCAAGCCAGATT	55.18148148	0	48	40	88	21
483	4187	4212	25	AAAGATAGAGAAAAGGGGCTTCAAGG	56.38461538	2419	4223	4249	26	CGAGCAAAAGGTGTGAGTAAACTGTTA	56.7	0	69	20	89	11
1711	28400	28425	25	ATAAGAGAACACACAGCCTCCAAAGG	57.96153846	4230	28444	28470	26	TACGAAGAATGGTTTTCAAGCCAGATT	55.18148148	0	51	40	91	19
1710	28399	28424	25	CATAAGAGAACACACAGCCTCCAAAG	57.96153846	4230	28444	28470	26	TACGAAGAATGGTTTTCAAGCCAGATT	55.18148148	0	53	40	93	20
1200	19269	19294	25	GCTGCTTGTGCTGTTTGCCTGTCAAC	61.11538462	3466	19299	19325	26	GGTCCATAAAAGTTACCTTCTAAGTCT	55.18148148	0	50	47	97	5
1200	19269	19294	25	GCTGCTTGTGCTGTTTGCCTGTCAAC	61.11538462	3469	19303	19329	26	CATAAAAGTTACCTTCTAAGTCTGTGC	55.18148148	0	50	48	98	9
1200	19269	19294	25	GCTGCTTGTGCTGTTTGCCTGTCAAC	61.11538462	3467	19300	19326	26	GTCCATAAAAGTTACCTTCTAAGTCTG	55.18148148	0	50	49	99	6
1200	19269	19294	25	GCTGCTTGTGCTGTTTGCCTGTCAAC	61.11538462	3468	19302	19328	26	CCATAAAAGTTACCTTCTAAGTCTGTG	55.18148148	0	50	53	103	8
799	10226	10251	25	CCTGTTGTCCATCAAAGTGTCCCTTA	57.96153846	2917	10268	10294	26	CCACATTTTCTAAACTCTGAAGTCTTG	55.18148148	0	11	93	104	17
796	10223	10248	25	CACCCTGTTGTCCATCAAAGTGTCCC	61.11538462	2917	10268	10294	26	CCACATTTTCTAAACTCTGAAGTCTTG	55.18148148	0	12	93	105	20
797	10224	10249	25	ACCCTGTTGTCCATCAAAGTGTCCCT	59.53846154	2917	10268	10294	26	CCACATTTTCTAAACTCTGAAGTCTTG	55.18148148	0	12	93	105	19
800	10227	10252	25	CTGTTGTCCATCAAAGTGTCCCTTAT	56.38461538	2917	10268	10294	26	CCACATTTTCTAAACTCTGAAGTCTTG	55.18148148	0	14	93	107	16
795	10222	10247	25	TCACCCTGTTGTCCATCAAAGTGTCC	59.53846154	2917	10268	10294	26	CCACATTTTCTAAACTCTGAAGTCTTG	55.18148148	0	15	93	108	21
798	10225	10250	25	CCCTGTTGTCCATCAAAGTGTCCCTT	59.53846154	2916	10267	10293	26	GCCACATTTTCTAAACTCTGAAGTCTT	55.18148148	0	11	97	108	17
796	10223	10248	25	CACCCTGTTGTCCATCAAAGTGTCCC	61.11538462	2916	10267	10293	26	GCCACATTTTCTAAACTCTGAAGTCTT	55.18148148	0	12	97	109	19
797	10224	10249	25	ACCCTGTTGTCCATCAAAGTGTCCCT	59.53846154	2916	10267	10293	26	GCCACATTTTCTAAACTCTGAAGTCTT	55.18148148	0	12	97	109	18
799	10226	10251	25	CCTGTTGTCCATCAAAGTGTCCCTTA	57.96153846	2915	10266	10292	26	AGCCACATTTTCTAAACTCTGAAGTCT	55.18148148	0	11	99	110	15
796	10223	10248	25	CACCCTGTTGTCCATCAAAGTGTCCC	61.11538462	2915	10266	10292	26	AGCCACATTTTCTAAACTCTGAAGTCT	55.18148148	0	12	99	111	18
797	10224	10249	25	ACCCTGTTGTCCATCAAAGTGTCCCT	59.53846154	2915	10266	10292	26	AGCCACATTTTCTAAACTCTGAAGTCT	55.18148148	0	12	99	111	17
800	10227	10252	25	CTGTTGTCCATCAAAGTGTCCCTTAT	56.38461538	2916	10267	10293	26	GCCACATTTTCTAAACTCTGAAGTCTT	55.18148148	0	14	97	111	15
795	10222	10247	25	TCACCCTGTTGTCCATCAAAGTGTCC	59.53846154	2916	10267	10293	26	GCCACATTTTCTAAACTCTGAAGTCTT	55.18148148	0	15	97	112	20
1535	26649	26674	25	TTGTCCTCACTGCCGTCTTGTTGACC	61.11538462	3970	26698	26724	26	CTAACCAATCTTCTTCTTGCTCTTCTT	55.18148148	0	15	97	112	24
1536	26650	26675	25	TGTCCTCACTGCCGTCTTGTTGACCA	61.11538462	3970	26698	26724	26	CTAACCAATCTTCTTCTTGCTCTTCTT	55.18148148	0	15	97	112	23
798	10225	10250	25	CCCTGTTGTCCATCAAAGTGTCCCTT	59.53846154	2914	10265	10291	26	AAGCCACATTTTCTAAACTCTGAAGTC	55.18148148	0	11	102	113	15
799	10226	10251	25	CCTGTTGTCCATCAAAGTGTCCCTTA	57.96153846	2914	10265	10291	26	AAGCCACATTTTCTAAACTCTGAAGTC	55.18148148	0	11	102	113	14
800	10227	10252	25	CTGTTGTCCATCAAAGTGTCCCTTAT	56.38461538	2915	10266	10292	26	AGCCACATTTTCTAAACTCTGAAGTCT	55.18148148	0	14	99	113	14
795	10222	10247	25	TCACCCTGTTGTCCATCAAAGTGTCC	59.53846154	2915	10266	10292	26	AGCCACATTTTCTAAACTCTGAAGTCT	55.18148148	0	15	99	114	19
796	10223	10248	25	CACCCTGTTGTCCATCAAAGTGTCCC	61.11538462	2914	10265	10291	26	AAGCCACATTTTCTAAACTCTGAAGTC	55.18148148	0	12	102	114	17
797	10224	10249	25	ACCCTGTTGTCCATCAAAGTGTCCCT	59.53846154	2914	10265	10291	26	AAGCCACATTTTCTAAACTCTGAAGTC	55.18148148	0	12	102	114	16
800	10227	10252	25	CTGTTGTCCATCAAAGTGTCCCTTAT	56.38461538	2914	10265	10291	26	AAGCCACATTTTCTAAACTCTGAAGTC	55.18148148	0	14	102	116	13
795	10222	10247	25	TCACCCTGTTGTCCATCAAAGTGTCC	59.53846154	2914	10265	10291	26	AAGCCACATTTTCTAAACTCTGAAGTC	55.18148148	0	15	102	117	18
482	4183	4208	25	GCATAAAGATAGAGAAAAGGGGCTTC	56.38461538	2408	4212	4238	26	GCCAGCAGCAACGAGCAAAAGGTGTGA	62.77407407	0	127	3	130	4
482	4183	4208	25	GCATAAAGATAGAGAAAAGGGGCTTC	56.38461538	2411	4215	4241	26	AGCAGCAACGAGCAAAAGGTGTGAGTA	59.73703704	0	127	12	139	7
482	4183	4208	25	GCATAAAGATAGAGAAAAGGGGCTTC	56.38461538	2412	4216	4242	26	GCAGCAACGAGCAAAAGGTGTGAGTAA	59.73703704	0	127	12	139	8
482	4183	4208	25	GCATAAAGATAGAGAAAAGGGGCTTC	56.38461538	2409	4213	4239	26	CCAGCAGCAACGAGCAAAAGGTGTGAG	62.77407407	0	127	13	140	5
482	4183	4208	25	GCATAAAGATAGAGAAAAGGGGCTTC	56.38461538	2410	4214	4240	26	CAGCAGCAACGAGCAAAAGGTGTGAGT	61.25555556	0	127	13	140	6
482	4183	4208	25	GCATAAAGATAGAGAAAAGGGGCTTC	56.38461538	2413	4217	4243	26	CAGCAACGAGCAAAAGGTGTGAGTAAA	58.21851852	0	127	15	142	9
482	4183	4208	25	GCATAAAGATAGAGAAAAGGGGCTTC	56.38461538	2414	4218	4244	26	AGCAACGAGCAAAAGGTGTGAGTAAAC	58.21851852	0	127	15	142	10
482	4183	4208	25	GCATAAAGATAGAGAAAAGGGGCTTC	56.38461538	2415	4219	4245	26	GCAACGAGCAAAAGGTGTGAGTAAACT	58.21851852	0	127	16	143	11
482	4183	4208	25	GCATAAAGATAGAGAAAAGGGGCTTC	56.38461538	2416	4220	4246	26	CAACGAGCAAAAGGTGTGAGTAAACTG	58.21851852	0	127	19	146	12
482	4183	4208	25	GCATAAAGATAGAGAAAAGGGGCTTC	56.38461538	2417	4221	4247	26	AACGAGCAAAAGGTGTGAGTAAACTGT	56.7	0	127	19	146	13
482	4183	4208	25	GCATAAAGATAGAGAAAAGGGGCTTC	56.38461538	2419	4223	4249	26	CGAGCAAAAGGTGTGAGTAAACTGTTA	56.7	0	127	20	147	15
34	463	488	25	GCTGTTTCTTCTGTCTCTGCGGTAAG	59.53846154	1913	513	539	26	TTTTTGTCCTTTTTAGGCTCTGTTGGT	55.18148148	0	109	49	158	25
52	489	514	25	GCTTGAGTTTCATCAGCCTTCTTCTT	56.38461538	1933	533	559	26	TGTTGGTGGGAATGTTTTGTATGCGTC	58.21851852	0	37	132	169	19
1537	26651	26676	25	GTCCTCACTGCCGTCTTGTTGACCAA	61.11538462	3971	26699	26725	26	TAACCAATCTTCTTCTTGCTCTTCTTC	55.18148148	0	12	163	175	23
34	463	488	25	GCTGTTTCTTCTGTCTCTGCGGTAAG	59.53846154	1912	512	538	26	CTTTTTGTCCTTTTTAGGCTCTGTTGG	56.7	0	109	69	178	24
1535	26649	26674	25	TTGTCCTCACTGCCGTCTTGTTGACC	61.11538462	3971	26699	26725	26	TAACCAATCTTCTTCTTGCTCTTCTTC	55.18148148	0	15	163	178	25
1536	26650	26675	25	TGTCCTCACTGCCGTCTTGTTGACCA	61.11538462	3971	26699	26725	26	TAACCAATCTTCTTCTTGCTCTTCTTC	55.18148148	0	15	163	178	24
33	462	487	25	TGCTGTTTCTTCTGTCTCTGCGGTAA	57.96153846	1912	512	538	26	CTTTTTGTCCTTTTTAGGCTCTGTTGG	56.7	0	117	69	186	25
1537	26651	26676	25	GTCCTCACTGCCGTCTTGTTGACCAA	61.11538462	3972	26700	26726	26	AACCAATCTTCTTCTTGCTCTTCTTCA	55.18148148	0	12	179	191	24
1536	26650	26675	25	TGTCCTCACTGCCGTCTTGTTGACCA	61.11538462	3972	26700	26726	26	AACCAATCTTCTTCTTGCTCTTCTTCA	55.18148148	0	15	179	194	25
1537	26651	26676	25	GTCCTCACTGCCGTCTTGTTGACCAA	61.11538462	3973	26701	26727	26	ACCAATCTTCTTCTTGCTCTTCTTCAG	56.7	0	12	185	197	25
34	463	488	25	GCTGTTTCTTCTGTCTCTGCGGTAAG	59.53846154	1911	511	537	26	TCTTTTTGTCCTTTTTAGGCTCTGTTG	55.18148148	0	109	109	218	23
33	462	487	25	TGCTGTTTCTTCTGTCTCTGCGGTAA	57.96153846	1911	511	537	26	TCTTTTTGTCCTTTTTAGGCTCTGTTG	55.18148148	0	117	109	226	24
32	461	486	25	TTGCTGTTTCTTCTGTCTCTGCGGTA	57.96153846	1911	511	537	26	TCTTTTTGTCCTTTTTAGGCTCTGTTG	55.18148148	0	131	109	240	25
34	463	488	25	GCTGTTTCTTCTGTCTCTGCGGTAAG	59.53846154	1910	509	535	26	CTTCTTTTTGTCCTTTTTAGGCTCTGT	55.18148148	0	109	171	280	21
33	462	487	25	TGCTGTTTCTTCTGTCTCTGCGGTAA	57.96153846	1910	509	535	26	CTTCTTTTTGTCCTTTTTAGGCTCTGT	55.18148148	0	117	171	288	22
34	463	488	25	GCTGTTTCTTCTGTCTCTGCGGTAAG	59.53846154	1909	508	534	26	TCTTCTTTTTGTCCTTTTTAGGCTCTG	55.18148148	0	109	187	296	20
32	461	486	25	TTGCTGTTTCTTCTGTCTCTGCGGTA	57.96153846	1910	509	535	26	CTTCTTTTTGTCCTTTTTAGGCTCTGT	55.18148148	0	131	171	302	23
33	462	487	25	TGCTGTTTCTTCTGTCTCTGCGGTAA	57.96153846	1909	508	534	26	TCTTCTTTTTGTCCTTTTTAGGCTCTG	55.18148148	0	117	187	304	21
32	461	486	25	TTGCTGTTTCTTCTGTCTCTGCGGTA	57.96153846	1909	508	534	26	TCTTCTTTTTGTCCTTTTTAGGCTCTG	55.18148148	0	131	187	318	22
31	460	485	25	TTTGCTGTTTCTTCTGTCTCTGCGGT	57.96153846	1910	509	535	26	CTTCTTTTTGTCCTTTTTAGGCTCTGT	55.18148148	0	154	171	325	24
31	460	485	25	TTTGCTGTTTCTTCTGTCTCTGCGGT	57.96153846	1909	508	534	26	TCTTCTTTTTGTCCTTTTTAGGCTCTG	55.18148148	0	154	187	341	23
30	459	484	25	GTTTGCTGTTTCTTCTGTCTCTGCGG	59.53846154	1910	509	535	26	CTTCTTTTTGTCCTTTTTAGGCTCTGT	55.18148148	0	173	171	344	25
34	463	488	25	GCTGTTTCTTCTGTCTCTGCGGTAAG	59.53846154	1908	506	532	26	CTTCTTCTTTTTGTCCTTTTTAGGCTC	55.18148148	0	109	242	351	18
33	462	487	25	TGCTGTTTCTTCTGTCTCTGCGGTAA	57.96153846	1908	506	532	26	CTTCTTCTTTTTGTCCTTTTTAGGCTC	55.18148148	0	117	242	359	19
30	459	484	25	GTTTGCTGTTTCTTCTGTCTCTGCGG	59.53846154	1909	508	534	26	TCTTCTTTTTGTCCTTTTTAGGCTCTG	55.18148148	0	173	187	360	24
29	458	483	25	AGTTTGCTGTTTCTTCTGTCTCTGCG	57.96153846	1909	508	534	26	TCTTCTTTTTGTCCTTTTTAGGCTCTG	55.18148148	0	175	187	362	25
33	462	487	25	TGCTGTTTCTTCTGTCTCTGCGGTAA	57.96153846	1907	505	531	26	CCTTCTTCTTTTTGTCCTTTTTAGGCT	55.18148148	0	117	254	371	18
32	461	486	25	TTGCTGTTTCTTCTGTCTCTGCGGTA	57.96153846	1908	506	532	26	CTTCTTCTTTTTGTCCTTTTTAGGCTC	55.18148148	0	131	242	373	20
32	461	486	25	TTGCTGTTTCTTCTGTCTCTGCGGTA	57.96153846	1907	505	531	26	CCTTCTTCTTTTTGTCCTTTTTAGGCT	55.18148148	0	131	254	385	19
32	461	486	25	TTGCTGTTTCTTCTGTCTCTGCGGTA	57.96153846	1906	503	529	26	AGCCTTCTTCTTTTTGTCCTTTTTAGG	55.18148148	0	131	261	392	17
31	460	485	25	TTTGCTGTTTCTTCTGTCTCTGCGGT	57.96153846	1908	506	532	26	CTTCTTCTTTTTGTCCTTTTTAGGCTC	55.18148148	0	154	242	396	21
31	460	485	25	TTTGCTGTTTCTTCTGTCTCTGCGGT	57.96153846	1907	505	531	26	CCTTCTTCTTTTTGTCCTTTTTAGGCT	55.18148148	0	154	254	408	20
30	459	484	25	GTTTGCTGTTTCTTCTGTCTCTGCGG	59.53846154	1908	506	532	26	CTTCTTCTTTTTGTCCTTTTTAGGCTC	55.18148148	0	173	242	415	22
31	460	485	25	TTTGCTGTTTCTTCTGTCTCTGCGGT	57.96153846	1906	503	529	26	AGCCTTCTTCTTTTTGTCCTTTTTAGG	55.18148148	0	154	261	415	18
29	458	483	25	AGTTTGCTGTTTCTTCTGTCTCTGCG	57.96153846	1908	506	532	26	CTTCTTCTTTTTGTCCTTTTTAGGCTC	55.18148148	0	175	242	417	23
28	457	482	25	CAGTTTGCTGTTTCTTCTGTCTCTGC	57.96153846	1907	505	531	26	CCTTCTTCTTTTTGTCCTTTTTAGGCT	55.18148148	0	180	254	434	23
30	459	484	25	GTTTGCTGTTTCTTCTGTCTCTGCGG	59.53846154	1906	503	529	26	AGCCTTCTTCTTTTTGTCCTTTTTAGG	55.18148148	0	173	261	434	19
29	458	483	25	AGTTTGCTGTTTCTTCTGTCTCTGCG	57.96153846	1906	503	529	26	AGCCTTCTTCTTTTTGTCCTTTTTAGG	55.18148148	0	175	261	436	20
42	471	496	25	TTCTGTCTCTGCGGTAAGGCTTGAGT	59.53846154	1921	521	547	26	CTTTTTAGGCTCTGTTGGTGGGAATGT	58.21851852	0	3	5512	5515	25
43	472	497	25	TCTGTCTCTGCGGTAAGGCTTGAGTT	59.53846154	1921	521	547	26	CTTTTTAGGCTCTGTTGGTGGGAATGT	58.21851852	0	3	5512	5515	24
44	473	498	25	CTGTCTCTGCGGTAAGGCTTGAGTTT	59.53846154	1921	521	547	26	CTTTTTAGGCTCTGTTGGTGGGAATGT	58.21851852	0	7	5512	5519	23
46	475	500	25	GTCTCTGCGGTAAGGCTTGAGTTTCA	59.53846154	1921	521	547	26	CTTTTTAGGCTCTGTTGGTGGGAATGT	58.21851852	0	8	5512	5520	21
47	476	501	25	TCTCTGCGGTAAGGCTTGAGTTTCAT	57.96153846	1921	521	547	26	CTTTTTAGGCTCTGTTGGTGGGAATGT	58.21851852	0	12	5512	5524	20
49	478	503	25	TCTGCGGTAAGGCTTGAGTTTCATCA	57.96153846	1921	521	547	26	CTTTTTAGGCTCTGTTGGTGGGAATGT	58.21851852	0	16	5512	5528	18
50	479	504	25	CTGCGGTAAGGCTTGAGTTTCATCAG	59.53846154	1921	521	547	26	CTTTTTAGGCTCTGTTGGTGGGAATGT	58.21851852	0	17	5512	5529	17
43	472	497	25	TCTGTCTCTGCGGTAAGGCTTGAGTT	59.53846154	1922	522	548	26	TTTTTAGGCTCTGTTGGTGGGAATGTT	56.7	0	3	5533	5536	25
44	473	498	25	CTGTCTCTGCGGTAAGGCTTGAGTTT	59.53846154	1923	523	549	26	TTTTAGGCTCTGTTGGTGGGAATGTTT	56.7	0	7	5531	5538	25
45	474	499	25	TGTCTCTGCGGTAAGGCTTGAGTTTC	59.53846154	1923	523	549	26	TTTTAGGCTCTGTTGGTGGGAATGTTT	56.7	0	7	5531	5538	24
44	473	498	25	CTGTCTCTGCGGTAAGGCTTGAGTTT	59.53846154	1922	522	548	26	TTTTTAGGCTCTGTTGGTGGGAATGTT	56.7	0	7	5533	5540	24
45	474	499	25	TGTCTCTGCGGTAAGGCTTGAGTTTC	59.53846154	1922	522	548	26	TTTTTAGGCTCTGTTGGTGGGAATGTT	56.7	0	7	5533	5540	23
45	474	499	25	TGTCTCTGCGGTAAGGCTTGAGTTTC	59.53846154	1924	524	550	26	TTTAGGCTCTGTTGGTGGGAATGTTTT	56.7	0	7	5536	5543	25
48	477	502	25	CTCTGCGGTAAGGCTTGAGTTTCATC	59.53846154	1923	523	549	26	TTTTAGGCTCTGTTGGTGGGAATGTTT	56.7	0	12	5531	5543	21
48	477	502	25	CTCTGCGGTAAGGCTTGAGTTTCATC	59.53846154	1922	522	548	26	TTTTTAGGCTCTGTTGGTGGGAATGTT	56.7	0	12	5533	5545	20
48	477	502	25	CTCTGCGGTAAGGCTTGAGTTTCATC	59.53846154	1924	524	550	26	TTTAGGCTCTGTTGGTGGGAATGTTTT	56.7	0	12	5536	5548	22
50	479	504	25	CTGCGGTAAGGCTTGAGTTTCATCAG	59.53846154	1923	523	549	26	TTTTAGGCTCTGTTGGTGGGAATGTTT	56.7	0	17	5531	5548	19
51	480	505	25	TGCGGTAAGGCTTGAGTTTCATCAGC	59.53846154	1923	523	549	26	TTTTAGGCTCTGTTGGTGGGAATGTTT	56.7	0	17	5531	5548	18
50	479	504	25	CTGCGGTAAGGCTTGAGTTTCATCAG	59.53846154	1922	522	548	26	TTTTTAGGCTCTGTTGGTGGGAATGTT	56.7	0	17	5533	5550	18
51	480	505	25	TGCGGTAAGGCTTGAGTTTCATCAGC	59.53846154	1922	522	548	26	TTTTTAGGCTCTGTTGGTGGGAATGTT	56.7	0	17	5533	5550	17
50	479	504	25	CTGCGGTAAGGCTTGAGTTTCATCAG	59.53846154	1924	524	550	26	TTTAGGCTCTGTTGGTGGGAATGTTTT	56.7	0	17	5536	5553	20
51	480	505	25	TGCGGTAAGGCTTGAGTTTCATCAGC	59.53846154	1924	524	550	26	TTTAGGCTCTGTTGGTGGGAATGTTTT	56.7	0	17	5536	5553	19
48	477	502	25	CTCTGCGGTAAGGCTTGAGTTTCATC	59.53846154	1926	526	552	26	TAGGCTCTGTTGGTGGGAATGTTTTGT	58.21851852	0	12	5544	5556	24
48	477	502	25	CTCTGCGGTAAGGCTTGAGTTTCATC	59.53846154	1927	527	553	26	AGGCTCTGTTGGTGGGAATGTTTTGTA	58.21851852	0	12	5545	5557	25
49	478	503	25	TCTGCGGTAAGGCTTGAGTTTCATCA	57.96153846	1926	526	552	26	TAGGCTCTGTTGGTGGGAATGTTTTGT	58.21851852	0	16	5544	5560	23
50	479	504	25	CTGCGGTAAGGCTTGAGTTTCATCAG	59.53846154	1925	525	551	26	TTAGGCTCTGTTGGTGGGAATGTTTTG	58.21851852	0	17	5543	5560	21
50	479	504	25	CTGCGGTAAGGCTTGAGTTTCATCAG	59.53846154	1926	526	552	26	TAGGCTCTGTTGGTGGGAATGTTTTGT	58.21851852	0	17	5544	5561	22
51	480	505	25	TGCGGTAAGGCTTGAGTTTCATCAGC	59.53846154	1926	526	552	26	TAGGCTCTGTTGGTGGGAATGTTTTGT	58.21851852	0	17	5544	5561	21
51	480	505	25	TGCGGTAAGGCTTGAGTTTCATCAGC	59.53846154	1927	527	553	26	AGGCTCTGTTGGTGGGAATGTTTTGTA	58.21851852	0	17	5545	5562	22
52	489	514	25	GCTTGAGTTTCATCAGCCTTCTTCTT	56.38461538	1932	532	558	26	CTGTTGGTGGGAATGTTTTGTATGCGT	58.21851852	0	37	5532	5569	18
49	478	503	25	TCTGCGGTAAGGCTTGAGTTTCATCA	57.96153846	1928	528	554	26	GGCTCTGTTGGTGGGAATGTTTTGTAT	58.21851852	0	16	5555	5571	25
50	479	504	25	CTGCGGTAAGGCTTGAGTTTCATCAG	59.53846154	1929	529	555	26	GCTCTGTTGGTGGGAATGTTTTGTATG	58.21851852	0	17	5554	5571	25
51	480	505	25	TGCGGTAAGGCTTGAGTTTCATCAGC	59.53846154	1929	529	555	26	GCTCTGTTGGTGGGAATGTTTTGTATG	58.21851852	0	17	5554	5571	24
50	479	504	25	CTGCGGTAAGGCTTGAGTTTCATCAG	59.53846154	1928	528	554	26	GGCTCTGTTGGTGGGAATGTTTTGTAT	58.21851852	0	17	5555	5572	24
51	480	505	25	TGCGGTAAGGCTTGAGTTTCATCAGC	59.53846154	1928	528	554	26	GGCTCTGTTGGTGGGAATGTTTTGTAT	58.21851852	0	17	5555	5572	23
52	489	514	25	GCTTGAGTTTCATCAGCCTTCTTCTT	56.38461538	1931	531	557	26	TCTGTTGGTGGGAATGTTTTGTATGCG	58.21851852	0	37	5543	5580	17
52	489	514	25	GCTTGAGTTTCATCAGCCTTCTTCTT	56.38461538	1930	530	556	26	CTCTGTTGGTGGGAATGTTTTGTATGC	58.21851852	0	37	5553	5590	16
52	489	514	25	GCTTGAGTTTCATCAGCCTTCTTCTT	56.38461538	1929	529	555	26	GCTCTGTTGGTGGGAATGTTTTGTATG	58.21851852	0	37	5554	5591	15
405	2890	2915	25	CAGGTCCTTGATGTCACAGCGTCCTA	61.11538462	4785	2919	2946	27	GGTGTCCAGCAATACGAAGATGTCCACG	62.85	0	11	1	12	4
405	2890	2915	25	CAGGTCCTTGATGTCACAGCGTCCTA	61.11538462	4786	2920	2947	27	GTGTCCAGCAATACGAAGATGTCCACGA	61.38571429	0	11	1	12	5
405	2890	2915	25	CAGGTCCTTGATGTCACAGCGTCCTA	61.11538462	4787	2921	2948	27	TGTCCAGCAATACGAAGATGTCCACGAA	59.92142857	0	11	1	12	6
402	2887	2912	25	AGGCAGGTCCTTGATGTCACAGCGTC	62.69230769	4785	2919	2946	27	GGTGTCCAGCAATACGAAGATGTCCACG	62.85	0	12	1	13	7
405	2890	2915	25	CAGGTCCTTGATGTCACAGCGTCCTA	61.11538462	4788	2922	2949	27	GTCCAGCAATACGAAGATGTCCACGAAG	61.38571429	0	11	2	13	7
401	2886	2911	25	TAGGCAGGTCCTTGATGTCACAGCGT	61.11538462	4787	2921	2948	27	TGTCCAGCAATACGAAGATGTCCACGAA	59.92142857	0	13	1	14	10
403	2888	2913	25	GGCAGGTCCTTGATGTCACAGCGTCC	64.26923077	4785	2919	2946	27	GGTGTCCAGCAATACGAAGATGTCCACG	62.85	0	13	1	14	6
404	2889	2914	25	GCAGGTCCTTGATGTCACAGCGTCCT	62.69230769	4787	2921	2948	27	TGTCCAGCAATACGAAGATGTCCACGAA	59.92142857	0	13	1	14	7
405	2890	2915	25	CAGGTCCTTGATGTCACAGCGTCCTA	61.11538462	4784	2918	2945	27	TGGTGTCCAGCAATACGAAGATGTCCAC	61.38571429	0	11	3	14	3
399	2884	2909	25	TTTAGGCAGGTCCTTGATGTCACAGC	59.53846154	4785	2919	2946	27	GGTGTCCAGCAATACGAAGATGTCCACG	62.85	0	14	1	15	10
400	2885	2910	25	TTAGGCAGGTCCTTGATGTCACAGCG	61.11538462	4785	2919	2946	27	GGTGTCCAGCAATACGAAGATGTCCACG	62.85	0	14	1	15	9
400	2885	2910	25	TTAGGCAGGTCCTTGATGTCACAGCG	61.11538462	4786	2920	2947	27	GTGTCCAGCAATACGAAGATGTCCACGA	61.38571429	0	14	1	15	10
403	2888	2913	25	GGCAGGTCCTTGATGTCACAGCGTCC	64.26923077	4788	2922	2949	27	GTCCAGCAATACGAAGATGTCCACGAAG	61.38571429	0	13	2	15	9
405	2890	2915	25	CAGGTCCTTGATGTCACAGCGTCCTA	61.11538462	4783	2917	2944	27	ATGGTGTCCAGCAATACGAAGATGTCCA	59.92142857	0	11	4	15	2
399	2884	2909	25	TTTAGGCAGGTCCTTGATGTCACAGC	59.53846154	4788	2922	2949	27	GTCCAGCAATACGAAGATGTCCACGAAG	61.38571429	0	14	2	16	13
400	2885	2910	25	TTAGGCAGGTCCTTGATGTCACAGCG	61.11538462	4788	2922	2949	27	GTCCAGCAATACGAAGATGTCCACGAAG	61.38571429	0	14	2	16	12
401	2886	2911	25	TAGGCAGGTCCTTGATGTCACAGCGT	61.11538462	4784	2918	2945	27	TGGTGTCCAGCAATACGAAGATGTCCAC	61.38571429	0	13	3	16	7
402	2887	2912	25	AGGCAGGTCCTTGATGTCACAGCGTC	62.69230769	4783	2917	2944	27	ATGGTGTCCAGCAATACGAAGATGTCCA	59.92142857	0	12	4	16	5
404	2889	2914	25	GCAGGTCCTTGATGTCACAGCGTCCT	62.69230769	4784	2918	2945	27	TGGTGTCCAGCAATACGAAGATGTCCAC	61.38571429	0	13	3	16	4
405	2890	2915	25	CAGGTCCTTGATGTCACAGCGTCCTA	61.11538462	4782	2916	2943	27	GATGGTGTCCAGCAATACGAAGATGTCC	61.38571429	0	11	5	16	1
402	2887	2912	25	AGGCAGGTCCTTGATGTCACAGCGTC	62.69230769	4782	2916	2943	27	GATGGTGTCCAGCAATACGAAGATGTCC	61.38571429	0	12	5	17	4
403	2888	2913	25	GGCAGGTCCTTGATGTCACAGCGTCC	64.26923077	4783	2917	2944	27	ATGGTGTCCAGCAATACGAAGATGTCCA	59.92142857	0	13	4	17	4
404	2889	2914	25	GCAGGTCCTTGATGTCACAGCGTCCT	62.69230769	4783	2917	2944	27	ATGGTGTCCAGCAATACGAAGATGTCCA	59.92142857	0	13	4	17	3
399	2884	2909	25	TTTAGGCAGGTCCTTGATGTCACAGC	59.53846154	4783	2917	2944	27	ATGGTGTCCAGCAATACGAAGATGTCCA	59.92142857	0	14	4	18	8
400	2885	2910	25	TTAGGCAGGTCCTTGATGTCACAGCG	61.11538462	4783	2917	2944	27	ATGGTGTCCAGCAATACGAAGATGTCCA	59.92142857	0	14	4	18	7
403	2888	2913	25	GGCAGGTCCTTGATGTCACAGCGTCC	64.26923077	4782	2916	2943	27	GATGGTGTCCAGCAATACGAAGATGTCC	61.38571429	0	13	5	18	3
399	2884	2909	25	TTTAGGCAGGTCCTTGATGTCACAGC	59.53846154	4782	2916	2943	27	GATGGTGTCCAGCAATACGAAGATGTCC	61.38571429	0	14	5	19	7
400	2885	2910	25	TTAGGCAGGTCCTTGATGTCACAGCG	61.11538462	4782	2916	2943	27	GATGGTGTCCAGCAATACGAAGATGTCC	61.38571429	0	14	5	19	6
402	2887	2912	25	AGGCAGGTCCTTGATGTCACAGCGTC	62.69230769	4780	2914	2941	27	TAGATGGTGTCCAGCAATACGAAGATGT	58.45714286	0	12	7	19	2
402	2887	2912	25	AGGCAGGTCCTTGATGTCACAGCGTC	62.69230769	4781	2915	2942	27	AGATGGTGTCCAGCAATACGAAGATGTC	59.92142857	0	12	7	19	3
401	2886	2911	25	TAGGCAGGTCCTTGATGTCACAGCGT	61.11538462	4780	2914	2941	27	TAGATGGTGTCCAGCAATACGAAGATGT	58.45714286	0	13	7	20	3
403	2888	2913	25	GGCAGGTCCTTGATGTCACAGCGTCC	64.26923077	4780	2914	2941	27	TAGATGGTGTCCAGCAATACGAAGATGT	58.45714286	0	13	7	20	1
403	2888	2913	25	GGCAGGTCCTTGATGTCACAGCGTCC	64.26923077	4781	2915	2942	27	AGATGGTGTCCAGCAATACGAAGATGTC	59.92142857	0	13	7	20	2
404	2889	2914	25	GCAGGTCCTTGATGTCACAGCGTCCT	62.69230769	4781	2915	2942	27	AGATGGTGTCCAGCAATACGAAGATGTC	59.92142857	0	13	7	20	1
1723	28437	28462	25	CCACCCTTACGAAGAATGGTTTTCAA	56.38461538	6663	28482	28509	27	TCGGCAAGACTATGCTCAGGTCCTACTT	61.38571429	0	12	8	20	20
399	2884	2909	25	TTTAGGCAGGTCCTTGATGTCACAGC	59.53846154	4780	2914	2941	27	TAGATGGTGTCCAGCAATACGAAGATGT	58.45714286	0	14	7	21	5
399	2884	2909	25	TTTAGGCAGGTCCTTGATGTCACAGC	59.53846154	4781	2915	2942	27	AGATGGTGTCCAGCAATACGAAGATGTC	59.92142857	0	14	7	21	6
400	2885	2910	25	TTAGGCAGGTCCTTGATGTCACAGCG	61.11538462	4781	2915	2942	27	AGATGGTGTCCAGCAATACGAAGATGTC	59.92142857	0	14	7	21	5
398	2883	2908	25	CTTTAGGCAGGTCCTTGATGTCACAG	59.53846154	4785	2919	2946	27	GGTGTCCAGCAATACGAAGATGTCCACG	62.85	0	21	1	22	11
398	2883	2908	25	CTTTAGGCAGGTCCTTGATGTCACAG	59.53846154	4786	2920	2947	27	GTGTCCAGCAATACGAAGATGTCCACGA	61.38571429	0	21	1	22	12
398	2883	2908	25	CTTTAGGCAGGTCCTTGATGTCACAG	59.53846154	4787	2921	2948	27	TGTCCAGCAATACGAAGATGTCCACGAA	59.92142857	0	21	1	22	13
1699	28388	28413	25	ATGGCAACCAACATAAGAGAACACAC	56.38461538	6621	28416	28443	27	CCTCCAAAGGCAATAGTGCGACCACCCT	64.31428571	0	20	2	22	3
1700	28389	28414	25	TGGCAACCAACATAAGAGAACACACA	56.38461538	6621	28416	28443	27	CCTCCAAAGGCAATAGTGCGACCACCCT	64.31428571	0	20	2	22	2
398	2883	2908	25	CTTTAGGCAGGTCCTTGATGTCACAG	59.53846154	4788	2922	2949	27	GTCCAGCAATACGAAGATGTCCACGAAG	61.38571429	0	21	2	23	14
190	1168	1193	25	CATTGTTAGCAGGATTGCGGGTGCCA	61.11538462	4550	1203	1230	27	TTTGGTGTATTCAAGGCTCCCTCAGTTG	59.92142857	0	12	12	24	10
190	1168	1193	25	CATTGTTAGCAGGATTGCGGGTGCCA	61.11538462	4551	1204	1231	27	TTGGTGTATTCAAGGCTCCCTCAGTTGC	61.38571429	0	12	12	24	11
187	1165	1190	25	CAGCATTGTTAGCAGGATTGCGGGTG	61.11538462	4550	1203	1230	27	TTTGGTGTATTCAAGGCTCCCTCAGTTG	59.92142857	0	13	12	25	13
187	1165	1190	25	CAGCATTGTTAGCAGGATTGCGGGTG	61.11538462	4551	1204	1231	27	TTGGTGTATTCAAGGCTCCCTCAGTTGC	61.38571429	0	13	12	25	14
190	1168	1193	25	CATTGTTAGCAGGATTGCGGGTGCCA	61.11538462	4549	1202	1229	27	TTTTGGTGTATTCAAGGCTCCCTCAGTT	58.45714286	0	12	13	25	9
398	2883	2908	25	CTTTAGGCAGGTCCTTGATGTCACAG	59.53846154	4783	2917	2944	27	ATGGTGTCCAGCAATACGAAGATGTCCA	59.92142857	0	21	4	25	9
187	1165	1190	25	CAGCATTGTTAGCAGGATTGCGGGTG	61.11538462	4549	1202	1229	27	TTTTGGTGTATTCAAGGCTCCCTCAGTT	58.45714286	0	13	13	26	12
1262	19865	19890	25	GGTGATAGAGGTTTGTGGTGGTTGGT	59.53846154	5994	19915	19942	27	TGAAGTCATTGAGAGCCTTTGCGAGATG	59.92142857	0	14	12	26	25
1505	25713	25738	25	GTGCCACCAGCCTTTTTAGTAGGTAT	57.96153846	6335	25754	25781	27	AACACCCTCTTGAACAACATCACCCACT	59.92142857	0	16	10	26	16
1537	26651	26676	25	GTCCTCACTGCCGTCTTGTTGACCAA	61.11538462	6379	26691	26718	27	TCATCATCTAACCAATCTTCTTCTTGCT	55.52857143	0	12	14	26	15
190	1168	1193	25	CATTGTTAGCAGGATTGCGGGTGCCA	61.11538462	4548	1201	1228	27	CTTTTGGTGTATTCAAGGCTCCCTCAGT	59.92142857	0	12	16	28	8
398	2883	2908	25	CTTTAGGCAGGTCCTTGATGTCACAG	59.53846154	4780	2914	2941	27	TAGATGGTGTCCAGCAATACGAAGATGT	58.45714286	0	21	7	28	6
398	2883	2908	25	CTTTAGGCAGGTCCTTGATGTCACAG	59.53846154	4781	2915	2942	27	AGATGGTGTCCAGCAATACGAAGATGTC	59.92142857	0	21	7	28	7
1502	25710	25735	25	GTAGTGCCACCAGCCTTTTTAGTAGG	59.53846154	6334	25753	25780	27	AAACACCCTCTTGAACAACATCACCCAC	59.92142857	0	17	11	28	18
1725	28439	28464	25	ACCCTTACGAAGAATGGTTTTCAAGC	56.38461538	6663	28482	28509	27	TCGGCAAGACTATGCTCAGGTCCTACTT	61.38571429	0	20	8	28	18
186	1164	1189	25	GCAGCATTGTTAGCAGGATTGCGGGT	61.11538462	4550	1203	1230	27	TTTGGTGTATTCAAGGCTCCCTCAGTTG	59.92142857	0	17	12	29	14
186	1164	1189	25	GCAGCATTGTTAGCAGGATTGCGGGT	61.11538462	4551	1204	1231	27	TTGGTGTATTCAAGGCTCCCTCAGTTGC	61.38571429	0	17	12	29	15
1535	26649	26674	25	TTGTCCTCACTGCCGTCTTGTTGACC	61.11538462	6379	26691	26718	27	TCATCATCTAACCAATCTTCTTCTTGCT	55.52857143	0	15	14	29	17
1536	26650	26675	25	TGTCCTCACTGCCGTCTTGTTGACCA	61.11538462	6379	26691	26718	27	TCATCATCTAACCAATCTTCTTCTTGCT	55.52857143	0	15	14	29	16
186	1164	1189	25	GCAGCATTGTTAGCAGGATTGCGGGT	61.11538462	4549	1202	1229	27	TTTTGGTGTATTCAAGGCTCCCTCAGTT	58.45714286	0	17	13	30	13
1501	25709	25734	25	AGTAGTGCCACCAGCCTTTTTAGTAG	57.96153846	6334	25753	25780	27	AAACACCCTCTTGAACAACATCACCCAC	59.92142857	0	19	11	30	19
1537	26651	26676	25	GTCCTCACTGCCGTCTTGTTGACCAA	61.11538462	6378	26690	26717	27	ATCATCATCTAACCAATCTTCTTCTTGC	55.52857143	0	12	18	30	14
1726	28440	28465	25	CCCTTACGAAGAATGGTTTTCAAGCC	57.96153846	6663	28482	28509	27	TCGGCAAGACTATGCTCAGGTCCTACTT	61.38571429	0	22	8	30	17
189	1167	1192	25	GCATTGTTAGCAGGATTGCGGGTGCC	62.69230769	4546	1199	1226	27	ATCTTTTGGTGTATTCAAGGCTCCCTCA	58.45714286	0	10	22	32	7
1535	26649	26674	25	TTGTCCTCACTGCCGTCTTGTTGACC	61.11538462	6377	26686	26713	27	GACTATCATCATCTAACCAATCTTCTTC	55.52857143	0	15	17	32	12
1535	26649	26674	25	TTGTCCTCACTGCCGTCTTGTTGACC	61.11538462	6380	26692	26719	27	CATCATCTAACCAATCTTCTTCTTGCTC	56.99285714	0	15	17	32	18
1536	26650	26675	25	TGTCCTCACTGCCGTCTTGTTGACCA	61.11538462	6380	26692	26719	27	CATCATCTAACCAATCTTCTTCTTGCTC	56.99285714	0	15	17	32	17
186	1164	1189	25	GCAGCATTGTTAGCAGGATTGCGGGT	61.11538462	4548	1201	1228	27	CTTTTGGTGTATTCAAGGCTCCCTCAGT	59.92142857	0	17	16	33	12
188	1166	1191	25	AGCATTGTTAGCAGGATTGCGGGTGC	61.11538462	4546	1199	1226	27	ATCTTTTGGTGTATTCAAGGCTCCCTCA	58.45714286	0	11	22	33	8
921	13310	13335	25	AATCACCAGCATTTGTCCAGTCACAT	56.38461538	5508	13352	13379	27	AGTCAGTAACATTATCGCTACCAACACA	56.99285714	0	30	3	33	17
1499	25707	25732	25	TCAGTAGTGCCACCAGCCTTTTTAGT	57.96153846	6334	25753	25780	27	AAACACCCTCTTGAACAACATCACCCAC	59.92142857	0	22	11	33	21
1535	26649	26674	25	TTGTCCTCACTGCCGTCTTGTTGACC	61.11538462	6378	26690	26717	27	ATCATCATCTAACCAATCTTCTTCTTGC	55.52857143	0	15	18	33	16
1536	26650	26675	25	TGTCCTCACTGCCGTCTTGTTGACCA	61.11538462	6378	26690	26717	27	ATCATCATCTAACCAATCTTCTTCTTGC	55.52857143	0	15	18	33	15
190	1168	1193	25	CATTGTTAGCAGGATTGCGGGTGCCA	61.11538462	4547	1200	1227	27	TCTTTTGGTGTATTCAAGGCTCCCTCAG	59.92142857	0	12	22	34	7
187	1165	1190	25	CAGCATTGTTAGCAGGATTGCGGGTG	61.11538462	4546	1199	1226	27	ATCTTTTGGTGTATTCAAGGCTCCCTCA	58.45714286	0	13	22	35	9
187	1165	1190	25	CAGCATTGTTAGCAGGATTGCGGGTG	61.11538462	4547	1200	1227	27	TCTTTTGGTGTATTCAAGGCTCCCTCAG	59.92142857	0	13	22	35	10
1262	19865	19890	25	GGTGATAGAGGTTTGTGGTGGTTGGT	59.53846154	5993	19914	19941	27	CTGAAGTCATTGAGAGCCTTTGCGAGAT	59.92142857	0	14	21	35	24
1535	26649	26674	25	TTGTCCTCACTGCCGTCTTGTTGACC	61.11538462	6376	26683	26710	27	GTTGACTATCATCATCTAACCAATCTTC	55.52857143	0	15	20	35	9
1537	26651	26676	25	GTCCTCACTGCCGTCTTGTTGACCAA	61.11538462	6381	26693	26720	27	ATCATCTAACCAATCTTCTTCTTGCTCT	55.52857143	0	12	23	35	17
517	4372	4397	25	ATAAGCCATCCGAAAGGGAGTGAGGC	61.11538462	4943	4422	4449	27	GCGAACAAAATCTGAAGGAGTAGCATCC	59.92142857	0	1	35	36	25
208	1246	1271	25	CGTCTTTGTTAGCACCATAGGGAAGT	57.96153846	4563	1295	1322	27	GTAGTAGAAATACCATCTTGGACTGAGA	56.99285714	0	13	24	37	24
1259	19862	19887	25	TGAGGTGATAGAGGTTTGTGGTGGTT	57.96153846	5991	19912	19939	27	TACTGAAGTCATTGAGAGCCTTTGCGAG	59.92142857	0	11	27	38	25
1535	26649	26674	25	TTGTCCTCACTGCCGTCTTGTTGACC	61.11538462	6381	26693	26720	27	ATCATCTAACCAATCTTCTTCTTGCTCT	55.52857143	0	15	23	38	19
1536	26650	26675	25	TGTCCTCACTGCCGTCTTGTTGACCA	61.11538462	6381	26693	26720	27	ATCATCTAACCAATCTTCTTCTTGCTCT	55.52857143	0	15	23	38	18
186	1164	1189	25	GCAGCATTGTTAGCAGGATTGCGGGT	61.11538462	4546	1199	1226	27	ATCTTTTGGTGTATTCAAGGCTCCCTCA	58.45714286	0	17	22	39	10
186	1164	1189	25	GCAGCATTGTTAGCAGGATTGCGGGT	61.11538462	4547	1200	1227	27	TCTTTTGGTGTATTCAAGGCTCCCTCAG	59.92142857	0	17	22	39	11
1260	19863	19888	25	GAGGTGATAGAGGTTTGTGGTGGTTG	59.53846154	5991	19912	19939	27	TACTGAAGTCATTGAGAGCCTTTGCGAG	59.92142857	0	12	27	39	24
1261	19864	19889	25	AGGTGATAGAGGTTTGTGGTGGTTGG	59.53846154	5991	19912	19939	27	TACTGAAGTCATTGAGAGCCTTTGCGAG	59.92142857	0	12	27	39	23
1262	19865	19890	25	GGTGATAGAGGTTTGTGGTGGTTGGT	59.53846154	5991	19912	19939	27	TACTGAAGTCATTGAGAGCCTTTGCGAG	59.92142857	0	14	27	41	22
1262	19865	19890	25	GGTGATAGAGGTTTGTGGTGGTTGGT	59.53846154	5992	19913	19940	27	ACTGAAGTCATTGAGAGCCTTTGCGAGA	59.92142857	0	14	27	41	23
921	13310	13335	25	AATCACCAGCATTTGTCCAGTCACAT	56.38461538	5505	13349	13376	27	TAAAGTCAGTAACATTATCGCTACCAAC	55.52857143	0	30	13	43	14
663	6582	6607	25	ATGTCAAGAATCTCAAGTGTCTGTGG	56.38461538	5128	6618	6645	27	GCATCAGTAGTGTCAGCAATGTCTCTGC	61.38571429	0	29	17	46	11
1257	19860	19885	25	GCTGAGGTGATAGAGGTTTGTGGTGG	61.11538462	5989	19910	19937	27	GTTACTGAAGTCATTGAGAGCCTTTGCG	59.92142857	0	6	40	46	25
1258	19861	19886	25	CTGAGGTGATAGAGGTTTGTGGTGGT	59.53846154	5990	19911	19938	27	TTACTGAAGTCATTGAGAGCCTTTGCGA	58.45714286	0	8	38	46	25
1257	19860	19885	25	GCTGAGGTGATAGAGGTTTGTGGTGG	61.11538462	5987	19908	19935	27	GAGTTACTGAAGTCATTGAGAGCCTTTG	58.45714286	0	6	41	47	23
1257	19860	19885	25	GCTGAGGTGATAGAGGTTTGTGGTGG	61.11538462	5988	19909	19936	27	AGTTACTGAAGTCATTGAGAGCCTTTGC	58.45714286	0	6	41	47	24
663	6582	6607	25	ATGTCAAGAATCTCAAGTGTCTGTGG	56.38461538	5127	6617	6644	27	AGCATCAGTAGTGTCAGCAATGTCTCTG	59.92142857	0	29	19	48	10
1258	19861	19886	25	CTGAGGTGATAGAGGTTTGTGGTGGT	59.53846154	5989	19910	19937	27	GTTACTGAAGTCATTGAGAGCCTTTGCG	59.92142857	0	8	40	48	24
1263	19866	19891	25	GTGATAGAGGTTTGTGGTGGTTGGTA	57.96153846	5993	19914	19941	27	CTGAAGTCATTGAGAGCCTTTGCGAGAT	59.92142857	0	27	21	48	23
664	6583	6608	25	TGTCAAGAATCTCAAGTGTCTGTGGA	56.38461538	5128	6618	6645	27	GCATCAGTAGTGTCAGCAATGTCTCTGC	61.38571429	0	32	17	49	10
1258	19861	19886	25	CTGAGGTGATAGAGGTTTGTGGTGGT	59.53846154	5987	19908	19935	27	GAGTTACTGAAGTCATTGAGAGCCTTTG	58.45714286	0	8	41	49	22
1258	19861	19886	25	CTGAGGTGATAGAGGTTTGTGGTGGT	59.53846154	5988	19909	19936	27	AGTTACTGAAGTCATTGAGAGCCTTTGC	58.45714286	0	8	41	49	23
1259	19862	19887	25	TGAGGTGATAGAGGTTTGTGGTGGTT	57.96153846	5990	19911	19938	27	TTACTGAAGTCATTGAGAGCCTTTGCGA	58.45714286	0	11	38	49	24
663	6582	6607	25	ATGTCAAGAATCTCAAGTGTCTGTGG	56.38461538	5126	6616	6643	27	CAGCATCAGTAGTGTCAGCAATGTCTCT	59.92142857	0	29	21	50	9
663	6582	6607	25	ATGTCAAGAATCTCAAGTGTCTGTGG	56.38461538	5131	6621	6648	27	TCAGTAGTGTCAGCAATGTCTCTGCCAA	59.92142857	0	29	21	50	14
1260	19863	19888	25	GAGGTGATAGAGGTTTGTGGTGGTTG	59.53846154	5990	19911	19938	27	TTACTGAAGTCATTGAGAGCCTTTGCGA	58.45714286	0	12	38	50	23
1261	19864	19889	25	AGGTGATAGAGGTTTGTGGTGGTTGG	59.53846154	5990	19911	19938	27	TTACTGAAGTCATTGAGAGCCTTTGCGA	58.45714286	0	12	38	50	22
1264	19867	19892	25	TGATAGAGGTTTGTGGTGGTTGGTAA	56.38461538	5993	19914	19941	27	CTGAAGTCATTGAGAGCCTTTGCGAGAT	59.92142857	0	29	21	50	22
664	6583	6608	25	TGTCAAGAATCTCAAGTGTCTGTGGA	56.38461538	5127	6617	6644	27	AGCATCAGTAGTGTCAGCAATGTCTCTG	59.92142857	0	32	19	51	9
1259	19862	19887	25	TGAGGTGATAGAGGTTTGTGGTGGTT	57.96153846	5989	19910	19937	27	GTTACTGAAGTCATTGAGAGCCTTTGCG	59.92142857	0	11	40	51	23
663	6582	6607	25	ATGTCAAGAATCTCAAGTGTCTGTGG	56.38461538	5130	6620	6647	27	ATCAGTAGTGTCAGCAATGTCTCTGCCA	59.92142857	0	29	23	52	13
1257	19860	19885	25	GCTGAGGTGATAGAGGTTTGTGGTGG	61.11538462	5984	19905	19932	27	CCTGAGTTACTGAAGTCATTGAGAGCCT	59.92142857	0	6	46	52	20
1257	19860	19885	25	GCTGAGGTGATAGAGGTTTGTGGTGG	61.11538462	5986	19907	19934	27	TGAGTTACTGAAGTCATTGAGAGCCTTT	56.99285714	0	6	46	52	22
1259	19862	19887	25	TGAGGTGATAGAGGTTTGTGGTGGTT	57.96153846	5987	19908	19935	27	GAGTTACTGAAGTCATTGAGAGCCTTTG	58.45714286	0	11	41	52	21
1259	19862	19887	25	TGAGGTGATAGAGGTTTGTGGTGGTT	57.96153846	5988	19909	19936	27	AGTTACTGAAGTCATTGAGAGCCTTTGC	58.45714286	0	11	41	52	22
1260	19863	19888	25	GAGGTGATAGAGGTTTGTGGTGGTTG	59.53846154	5989	19910	19937	27	GTTACTGAAGTCATTGAGAGCCTTTGCG	59.92142857	0	12	40	52	22
1261	19864	19889	25	AGGTGATAGAGGTTTGTGGTGGTTGG	59.53846154	5989	19910	19937	27	GTTACTGAAGTCATTGAGAGCCTTTGCG	59.92142857	0	12	40	52	21
1262	19865	19890	25	GGTGATAGAGGTTTGTGGTGGTTGGT	59.53846154	5990	19911	19938	27	TTACTGAAGTCATTGAGAGCCTTTGCGA	58.45714286	0	14	38	52	21
664	6583	6608	25	TGTCAAGAATCTCAAGTGTCTGTGGA	56.38461538	5131	6621	6648	27	TCAGTAGTGTCAGCAATGTCTCTGCCAA	59.92142857	0	32	21	53	13
1258	19861	19886	25	CTGAGGTGATAGAGGTTTGTGGTGGT	59.53846154	5985	19906	19933	27	CTGAGTTACTGAAGTCATTGAGAGCCTT	58.45714286	0	8	45	53	20
1260	19863	19888	25	GAGGTGATAGAGGTTTGTGGTGGTTG	59.53846154	5987	19908	19935	27	GAGTTACTGAAGTCATTGAGAGCCTTTG	58.45714286	0	12	41	53	20
1260	19863	19888	25	GAGGTGATAGAGGTTTGTGGTGGTTG	59.53846154	5988	19909	19936	27	AGTTACTGAAGTCATTGAGAGCCTTTGC	58.45714286	0	12	41	53	21
1261	19864	19889	25	AGGTGATAGAGGTTTGTGGTGGTTGG	59.53846154	5987	19908	19935	27	GAGTTACTGAAGTCATTGAGAGCCTTTG	58.45714286	0	12	41	53	19
1261	19864	19889	25	AGGTGATAGAGGTTTGTGGTGGTTGG	59.53846154	5988	19909	19936	27	AGTTACTGAAGTCATTGAGAGCCTTTGC	58.45714286	0	12	41	53	20
1537	26651	26676	25	GTCCTCACTGCCGTCTTGTTGACCAA	61.11538462	6382	26694	26721	27	TCATCTAACCAATCTTCTTCTTGCTCTT	55.52857143	0	12	41	53	18
545	4595	4620	25	AGAACAACAGCCCTTGAGACAACTAC	57.96153846	4981	4621	4648	27	AGCAACTGGTCATACAGCAAAGCATAAT	56.99285714	0	30	24	54	1
1258	19861	19886	25	CTGAGGTGATAGAGGTTTGTGGTGGT	59.53846154	5984	19905	19932	27	CCTGAGTTACTGAAGTCATTGAGAGCCT	59.92142857	0	8	46	54	19
1258	19861	19886	25	CTGAGGTGATAGAGGTTTGTGGTGGT	59.53846154	5986	19907	19934	27	TGAGTTACTGAAGTCATTGAGAGCCTTT	56.99285714	0	8	46	54	21
1262	19865	19890	25	GGTGATAGAGGTTTGTGGTGGTTGGT	59.53846154	5989	19910	19937	27	GTTACTGAAGTCATTGAGAGCCTTTGCG	59.92142857	0	14	40	54	20
1263	19866	19891	25	GTGATAGAGGTTTGTGGTGGTTGGTA	57.96153846	5991	19912	19939	27	TACTGAAGTCATTGAGAGCCTTTGCGAG	59.92142857	0	27	27	54	21
1263	19866	19891	25	GTGATAGAGGTTTGTGGTGGTTGGTA	57.96153846	5992	19913	19940	27	ACTGAAGTCATTGAGAGCCTTTGCGAGA	59.92142857	0	27	27	54	22
663	6582	6607	25	ATGTCAAGAATCTCAAGTGTCTGTGG	56.38461538	5133	6623	6650	27	AGTAGTGTCAGCAATGTCTCTGCCAAAT	58.45714286	0	29	26	55	16
664	6583	6608	25	TGTCAAGAATCTCAAGTGTCTGTGGA	56.38461538	5130	6620	6647	27	ATCAGTAGTGTCAGCAATGTCTCTGCCA	59.92142857	0	32	23	55	12
1262	19865	19890	25	GGTGATAGAGGTTTGTGGTGGTTGGT	59.53846154	5987	19908	19935	27	GAGTTACTGAAGTCATTGAGAGCCTTTG	58.45714286	0	14	41	55	18
1262	19865	19890	25	GGTGATAGAGGTTTGTGGTGGTTGGT	59.53846154	5988	19909	19936	27	AGTTACTGAAGTCATTGAGAGCCTTTGC	58.45714286	0	14	41	55	19
1259	19862	19887	25	TGAGGTGATAGAGGTTTGTGGTGGTT	57.96153846	5985	19906	19933	27	CTGAGTTACTGAAGTCATTGAGAGCCTT	58.45714286	0	11	45	56	19
1264	19867	19892	25	TGATAGAGGTTTGTGGTGGTTGGTAA	56.38461538	5991	19912	19939	27	TACTGAAGTCATTGAGAGCCTTTGCGAG	59.92142857	0	29	27	56	20
1535	26649	26674	25	TTGTCCTCACTGCCGTCTTGTTGACC	61.11538462	6382	26694	26721	27	TCATCTAACCAATCTTCTTCTTGCTCTT	55.52857143	0	15	41	56	20
1536	26650	26675	25	TGTCCTCACTGCCGTCTTGTTGACCA	61.11538462	6382	26694	26721	27	TCATCTAACCAATCTTCTTCTTGCTCTT	55.52857143	0	15	41	56	19
665	6584	6609	25	GTCAAGAATCTCAAGTGTCTGTGGAT	56.38461538	5128	6618	6645	27	GCATCAGTAGTGTCAGCAATGTCTCTGC	61.38571429	0	40	17	57	9
1259	19862	19887	25	TGAGGTGATAGAGGTTTGTGGTGGTT	57.96153846	5984	19905	19932	27	CCTGAGTTACTGAAGTCATTGAGAGCCT	59.92142857	0	11	46	57	18
1259	19862	19887	25	TGAGGTGATAGAGGTTTGTGGTGGTT	57.96153846	5986	19907	19934	27	TGAGTTACTGAAGTCATTGAGAGCCTTT	56.99285714	0	11	46	57	20
1260	19863	19888	25	GAGGTGATAGAGGTTTGTGGTGGTTG	59.53846154	5985	19906	19933	27	CTGAGTTACTGAAGTCATTGAGAGCCTT	58.45714286	0	12	45	57	18
664	6583	6608	25	TGTCAAGAATCTCAAGTGTCTGTGGA	56.38461538	5133	6623	6650	27	AGTAGTGTCAGCAATGTCTCTGCCAAAT	58.45714286	0	32	26	58	15
1260	19863	19888	25	GAGGTGATAGAGGTTTGTGGTGGTTG	59.53846154	5984	19905	19932	27	CCTGAGTTACTGAAGTCATTGAGAGCCT	59.92142857	0	12	46	58	17
1260	19863	19888	25	GAGGTGATAGAGGTTTGTGGTGGTTG	59.53846154	5986	19907	19934	27	TGAGTTACTGAAGTCATTGAGAGCCTTT	56.99285714	0	12	46	58	19
1261	19864	19889	25	AGGTGATAGAGGTTTGTGGTGGTTGG	59.53846154	5984	19905	19932	27	CCTGAGTTACTGAAGTCATTGAGAGCCT	59.92142857	0	12	46	58	16
1261	19864	19889	25	AGGTGATAGAGGTTTGTGGTGGTTGG	59.53846154	5986	19907	19934	27	TGAGTTACTGAAGTCATTGAGAGCCTTT	56.99285714	0	12	46	58	18
665	6584	6609	25	GTCAAGAATCTCAAGTGTCTGTGGAT	56.38461538	5127	6617	6644	27	AGCATCAGTAGTGTCAGCAATGTCTCTG	59.92142857	0	40	19	59	8
665	6584	6609	25	GTCAAGAATCTCAAGTGTCTGTGGAT	56.38461538	5129	6619	6646	27	CATCAGTAGTGTCAGCAATGTCTCTGCC	61.38571429	0	40	19	59	10
1262	19865	19890	25	GGTGATAGAGGTTTGTGGTGGTTGGT	59.53846154	5985	19906	19933	27	CTGAGTTACTGAAGTCATTGAGAGCCTT	58.45714286	0	14	45	59	16
1265	19868	19893	25	GATAGAGGTTTGTGGTGGTTGGTAAA	56.38461538	5991	19912	19939	27	TACTGAAGTCATTGAGAGCCTTTGCGAG	59.92142857	0	32	27	59	19
544	4594	4619	25	AAGAACAACAGCCCTTGAGACAACTA	56.38461538	4981	4621	4648	27	AGCAACTGGTCATACAGCAAAGCATAAT	56.99285714	0	36	24	60	2
1262	19865	19890	25	GGTGATAGAGGTTTGTGGTGGTTGGT	59.53846154	5984	19905	19932	27	CCTGAGTTACTGAAGTCATTGAGAGCCT	59.92142857	0	14	46	60	15
1262	19865	19890	25	GGTGATAGAGGTTTGTGGTGGTTGGT	59.53846154	5986	19907	19934	27	TGAGTTACTGAAGTCATTGAGAGCCTTT	56.99285714	0	14	46	60	17
544	4594	4619	25	AAGAACAACAGCCCTTGAGACAACTA	56.38461538	4980	4620	4647	27	CAGCAACTGGTCATACAGCAAAGCATAA	58.45714286	0	36	25	61	1
665	6584	6609	25	GTCAAGAATCTCAAGTGTCTGTGGAT	56.38461538	5126	6616	6643	27	CAGCATCAGTAGTGTCAGCAATGTCTCT	59.92142857	0	40	21	61	7
1535	26649	26674	25	TTGTCCTCACTGCCGTCTTGTTGACC	61.11538462	6383	26695	26722	27	CATCTAACCAATCTTCTTCTTGCTCTTC	56.99285714	0	15	46	61	21
1536	26650	26675	25	TGTCCTCACTGCCGTCTTGTTGACCA	61.11538462	6383	26695	26722	27	CATCTAACCAATCTTCTTCTTGCTCTTC	56.99285714	0	15	46	61	20
484	4188	4213	25	AAGATAGAGAAAAGGGGCTTCAAGGC	57.96153846	4897	4214	4241	27	CAGCAGCAACGAGCAAAAGGTGTGAGTA	61.38571429	0	50	13	63	1
484	4188	4213	25	AAGATAGAGAAAAGGGGCTTCAAGGC	57.96153846	4898	4215	4242	27	AGCAGCAACGAGCAAAAGGTGTGAGTAA	59.92142857	0	50	13	63	2
665	6584	6609	25	GTCAAGAATCTCAAGTGTCTGTGGAT	56.38461538	5130	6620	6647	27	ATCAGTAGTGTCAGCAATGTCTCTGCCA	59.92142857	0	40	23	63	11
665	6584	6609	25	GTCAAGAATCTCAAGTGTCTGTGGAT	56.38461538	5132	6622	6649	27	CAGTAGTGTCAGCAATGTCTCTGCCAAA	59.92142857	0	40	23	63	13
666	6615	6640	25	ACAGCATCAGTAGTGTCAGCAATGTC	57.96153846	5137	6661	6688	27	GCAGAAACTTTTTGTTAGACTCAGTAAG	55.52857143	0	21	42	63	21
484	4188	4213	25	AAGATAGAGAAAAGGGGCTTCAAGGC	57.96153846	4900	4217	4244	27	CAGCAACGAGCAAAAGGTGTGAGTAAAC	59.92142857	0	50	15	65	4
1263	19866	19891	25	GTGATAGAGGTTTGTGGTGGTTGGTA	57.96153846	5990	19911	19938	27	TTACTGAAGTCATTGAGAGCCTTTGCGA	58.45714286	0	27	38	65	20
484	4188	4213	25	AAGATAGAGAAAAGGGGCTTCAAGGC	57.96153846	4899	4216	4243	27	GCAGCAACGAGCAAAAGGTGTGAGTAAA	59.92142857	0	50	16	66	3
484	4188	4213	25	AAGATAGAGAAAAGGGGCTTCAAGGC	57.96153846	4901	4218	4245	27	AGCAACGAGCAAAAGGTGTGAGTAAACT	58.45714286	0	50	16	66	5
665	6584	6609	25	GTCAAGAATCTCAAGTGTCTGTGGAT	56.38461538	5133	6623	6650	27	AGTAGTGTCAGCAATGTCTCTGCCAAAT	58.45714286	0	40	26	66	14
666	6615	6640	25	ACAGCATCAGTAGTGTCAGCAATGTC	57.96153846	5136	6660	6687	27	GGCAGAAACTTTTTGTTAGACTCAGTAA	55.52857143	0	21	45	66	20
1263	19866	19891	25	GTGATAGAGGTTTGTGGTGGTTGGTA	57.96153846	5989	19910	19937	27	GTTACTGAAGTCATTGAGAGCCTTTGCG	59.92142857	0	27	40	67	19
1264	19867	19892	25	TGATAGAGGTTTGTGGTGGTTGGTAA	56.38461538	5990	19911	19938	27	TTACTGAAGTCATTGAGAGCCTTTGCGA	58.45714286	0	29	38	67	19
1263	19866	19891	25	GTGATAGAGGTTTGTGGTGGTTGGTA	57.96153846	5987	19908	19935	27	GAGTTACTGAAGTCATTGAGAGCCTTTG	58.45714286	0	27	41	68	17
1263	19866	19891	25	GTGATAGAGGTTTGTGGTGGTTGGTA	57.96153846	5988	19909	19936	27	AGTTACTGAAGTCATTGAGAGCCTTTGC	58.45714286	0	27	41	68	18
484	4188	4213	25	AAGATAGAGAAAAGGGGCTTCAAGGC	57.96153846	4902	4219	4246	27	GCAACGAGCAAAAGGTGTGAGTAAACTG	59.92142857	0	50	19	69	6
484	4188	4213	25	AAGATAGAGAAAAGGGGCTTCAAGGC	57.96153846	4903	4220	4247	27	CAACGAGCAAAAGGTGTGAGTAAACTGT	58.45714286	0	50	19	69	7
484	4188	4213	25	AAGATAGAGAAAAGGGGCTTCAAGGC	57.96153846	4904	4221	4248	27	AACGAGCAAAAGGTGTGAGTAAACTGTT	56.99285714	0	50	19	69	8
666	6615	6640	25	ACAGCATCAGTAGTGTCAGCAATGTC	57.96153846	5135	6659	6686	27	AGGCAGAAACTTTTTGTTAGACTCAGTA	55.52857143	0	21	48	69	19
1264	19867	19892	25	TGATAGAGGTTTGTGGTGGTTGGTAA	56.38461538	5989	19910	19937	27	GTTACTGAAGTCATTGAGAGCCTTTGCG	59.92142857	0	29	40	69	18
484	4188	4213	25	AAGATAGAGAAAAGGGGCTTCAAGGC	57.96153846	4905	4222	4249	27	ACGAGCAAAAGGTGTGAGTAAACTGTTA	56.99285714	0	50	20	70	9
1265	19868	19893	25	GATAGAGGTTTGTGGTGGTTGGTAAA	56.38461538	5990	19911	19938	27	TTACTGAAGTCATTGAGAGCCTTTGCGA	58.45714286	0	32	38	70	18
1263	19866	19891	25	GTGATAGAGGTTTGTGGTGGTTGGTA	57.96153846	5985	19906	19933	27	CTGAGTTACTGAAGTCATTGAGAGCCTT	58.45714286	0	27	45	72	15
666	6615	6640	25	ACAGCATCAGTAGTGTCAGCAATGTC	57.96153846	5134	6658	6685	27	AAGGCAGAAACTTTTTGTTAGACTCAGT	55.52857143	0	21	58	79	18
1537	26651	26676	25	GTCCTCACTGCCGTCTTGTTGACCAA	61.11538462	6384	26696	26723	27	ATCTAACCAATCTTCTTCTTGCTCTTCT	55.52857143	0	12	69	81	20
483	4187	4212	25	AAAGATAGAGAAAAGGGGCTTCAAGG	56.38461538	4896	4213	4240	27	CCAGCAGCAACGAGCAAAAGGTGTGAGT	62.85	0	69	13	82	1
483	4187	4212	25	AAAGATAGAGAAAAGGGGCTTCAAGG	56.38461538	4897	4214	4241	27	CAGCAGCAACGAGCAAAAGGTGTGAGTA	61.38571429	0	69	13	82	2
483	4187	4212	25	AAAGATAGAGAAAAGGGGCTTCAAGG	56.38461538	4898	4215	4242	27	AGCAGCAACGAGCAAAAGGTGTGAGTAA	59.92142857	0	69	13	82	3
483	4187	4212	25	AAAGATAGAGAAAAGGGGCTTCAAGG	56.38461538	4900	4217	4244	27	CAGCAACGAGCAAAAGGTGTGAGTAAAC	59.92142857	0	69	15	84	5
1535	26649	26674	25	TTGTCCTCACTGCCGTCTTGTTGACC	61.11538462	6384	26696	26723	27	ATCTAACCAATCTTCTTCTTGCTCTTCT	55.52857143	0	15	69	84	22
1536	26650	26675	25	TGTCCTCACTGCCGTCTTGTTGACCA	61.11538462	6384	26696	26723	27	ATCTAACCAATCTTCTTCTTGCTCTTCT	55.52857143	0	15	69	84	21
483	4187	4212	25	AAAGATAGAGAAAAGGGGCTTCAAGG	56.38461538	4899	4216	4243	27	GCAGCAACGAGCAAAAGGTGTGAGTAAA	59.92142857	0	69	16	85	4
483	4187	4212	25	AAAGATAGAGAAAAGGGGCTTCAAGG	56.38461538	4901	4218	4245	27	AGCAACGAGCAAAAGGTGTGAGTAAACT	58.45714286	0	69	16	85	6
1708	28397	28422	25	AACATAAGAGAACACACAGCCTCCAA	56.38461538	6634	28443	28470	27	TTACGAAGAATGGTTTTCAAGCCAGATT	55.52857143	0	46	40	86	21
483	4187	4212	25	AAAGATAGAGAAAAGGGGCTTCAAGG	56.38461538	4902	4219	4246	27	GCAACGAGCAAAAGGTGTGAGTAAACTG	59.92142857	0	69	19	88	7
483	4187	4212	25	AAAGATAGAGAAAAGGGGCTTCAAGG	56.38461538	4903	4220	4247	27	CAACGAGCAAAAGGTGTGAGTAAACTGT	58.45714286	0	69	19	88	8
483	4187	4212	25	AAAGATAGAGAAAAGGGGCTTCAAGG	56.38461538	4904	4221	4248	27	AACGAGCAAAAGGTGTGAGTAAACTGTT	56.99285714	0	69	19	88	9
1709	28398	28423	25	ACATAAGAGAACACACAGCCTCCAAA	56.38461538	6634	28443	28470	27	TTACGAAGAATGGTTTTCAAGCCAGATT	55.52857143	0	48	40	88	20
483	4187	4212	25	AAAGATAGAGAAAAGGGGCTTCAAGG	56.38461538	4905	4222	4249	27	ACGAGCAAAAGGTGTGAGTAAACTGTTA	56.99285714	0	69	20	89	10
1711	28400	28425	25	ATAAGAGAACACACAGCCTCCAAAGG	57.96153846	6634	28443	28470	27	TTACGAAGAATGGTTTTCAAGCCAGATT	55.52857143	0	51	40	91	18
1710	28399	28424	25	CATAAGAGAACACACAGCCTCCAAAG	57.96153846	6634	28443	28470	27	TTACGAAGAATGGTTTTCAAGCCAGATT	55.52857143	0	53	40	93	19
1200	19269	19294	25	GCTGCTTGTGCTGTTTGCCTGTCAAC	61.11538462	5896	19299	19326	27	GGTCCATAAAAGTTACCTTCTAAGTCTG	56.99285714	0	50	50	100	5
1200	19269	19294	25	GCTGCTTGTGCTGTTTGCCTGTCAAC	61.11538462	5900	19303	19330	27	CATAAAAGTTACCTTCTAAGTCTGTGCC	56.99285714	0	50	50	100	9
1200	19269	19294	25	GCTGCTTGTGCTGTTTGCCTGTCAAC	61.11538462	5897	19300	19327	27	GTCCATAAAAGTTACCTTCTAAGTCTGT	55.52857143	0	50	51	101	6
799	10226	10251	25	CCTGTTGTCCATCAAAGTGTCCCTTA	57.96153846	5382	10268	10295	27	CCACATTTTCTAAACTCTGAAGTCTTGT	55.52857143	0	11	93	104	17
1200	19269	19294	25	GCTGCTTGTGCTGTTTGCCTGTCAAC	61.11538462	5899	19302	19329	27	CCATAAAAGTTACCTTCTAAGTCTGTGC	56.99285714	0	50	54	104	8
796	10223	10248	25	CACCCTGTTGTCCATCAAAGTGTCCC	61.11538462	5382	10268	10295	27	CCACATTTTCTAAACTCTGAAGTCTTGT	55.52857143	0	12	93	105	20
797	10224	10249	25	ACCCTGTTGTCCATCAAAGTGTCCCT	59.53846154	5382	10268	10295	27	CCACATTTTCTAAACTCTGAAGTCTTGT	55.52857143	0	12	93	105	19
800	10227	10252	25	CTGTTGTCCATCAAAGTGTCCCTTAT	56.38461538	5382	10268	10295	27	CCACATTTTCTAAACTCTGAAGTCTTGT	55.52857143	0	14	93	107	16
795	10222	10247	25	TCACCCTGTTGTCCATCAAAGTGTCC	59.53846154	5382	10268	10295	27	CCACATTTTCTAAACTCTGAAGTCTTGT	55.52857143	0	15	93	108	21
798	10225	10250	25	CCCTGTTGTCCATCAAAGTGTCCCTT	59.53846154	5381	10267	10294	27	GCCACATTTTCTAAACTCTGAAGTCTTG	56.99285714	0	11	99	110	17
1537	26651	26676	25	GTCCTCACTGCCGTCTTGTTGACCAA	61.11538462	6385	26697	26724	27	TCTAACCAATCTTCTTCTTGCTCTTCTT	55.52857143	0	12	98	110	21
796	10223	10248	25	CACCCTGTTGTCCATCAAAGTGTCCC	61.11538462	5381	10267	10294	27	GCCACATTTTCTAAACTCTGAAGTCTTG	56.99285714	0	12	99	111	19
797	10224	10249	25	ACCCTGTTGTCCATCAAAGTGTCCCT	59.53846154	5381	10267	10294	27	GCCACATTTTCTAAACTCTGAAGTCTTG	56.99285714	0	12	99	111	18
800	10227	10252	25	CTGTTGTCCATCAAAGTGTCCCTTAT	56.38461538	5381	10267	10294	27	GCCACATTTTCTAAACTCTGAAGTCTTG	56.99285714	0	14	99	113	15
1535	26649	26674	25	TTGTCCTCACTGCCGTCTTGTTGACC	61.11538462	6385	26697	26724	27	TCTAACCAATCTTCTTCTTGCTCTTCTT	55.52857143	0	15	98	113	23
1536	26650	26675	25	TGTCCTCACTGCCGTCTTGTTGACCA	61.11538462	6385	26697	26724	27	TCTAACCAATCTTCTTCTTGCTCTTCTT	55.52857143	0	15	98	113	22
795	10222	10247	25	TCACCCTGTTGTCCATCAAAGTGTCC	59.53846154	5381	10267	10294	27	GCCACATTTTCTAAACTCTGAAGTCTTG	56.99285714	0	15	99	114	20
799	10226	10251	25	CCTGTTGTCCATCAAAGTGTCCCTTA	57.96153846	5380	10266	10293	27	AGCCACATTTTCTAAACTCTGAAGTCTT	55.52857143	0	11	104	115	15
796	10223	10248	25	CACCCTGTTGTCCATCAAAGTGTCCC	61.11538462	5380	10266	10293	27	AGCCACATTTTCTAAACTCTGAAGTCTT	55.52857143	0	12	104	116	18
797	10224	10249	25	ACCCTGTTGTCCATCAAAGTGTCCCT	59.53846154	5380	10266	10293	27	AGCCACATTTTCTAAACTCTGAAGTCTT	55.52857143	0	12	104	116	17
800	10227	10252	25	CTGTTGTCCATCAAAGTGTCCCTTAT	56.38461538	5380	10266	10293	27	AGCCACATTTTCTAAACTCTGAAGTCTT	55.52857143	0	14	104	118	14
795	10222	10247	25	TCACCCTGTTGTCCATCAAAGTGTCC	59.53846154	5380	10266	10293	27	AGCCACATTTTCTAAACTCTGAAGTCTT	55.52857143	0	15	104	119	19
798	10225	10250	25	CCCTGTTGTCCATCAAAGTGTCCCTT	59.53846154	5379	10265	10292	27	AAGCCACATTTTCTAAACTCTGAAGTCT	55.52857143	0	11	108	119	15
799	10226	10251	25	CCTGTTGTCCATCAAAGTGTCCCTTA	57.96153846	5379	10265	10292	27	AAGCCACATTTTCTAAACTCTGAAGTCT	55.52857143	0	11	108	119	14
796	10223	10248	25	CACCCTGTTGTCCATCAAAGTGTCCC	61.11538462	5379	10265	10292	27	AAGCCACATTTTCTAAACTCTGAAGTCT	55.52857143	0	12	108	120	17
797	10224	10249	25	ACCCTGTTGTCCATCAAAGTGTCCCT	59.53846154	5379	10265	10292	27	AAGCCACATTTTCTAAACTCTGAAGTCT	55.52857143	0	12	108	120	16
798	10225	10250	25	CCCTGTTGTCCATCAAAGTGTCCCTT	59.53846154	5378	10264	10291	27	AAAGCCACATTTTCTAAACTCTGAAGTC	55.52857143	0	11	110	121	14
796	10223	10248	25	CACCCTGTTGTCCATCAAAGTGTCCC	61.11538462	5378	10264	10291	27	AAAGCCACATTTTCTAAACTCTGAAGTC	55.52857143	0	12	110	122	16
797	10224	10249	25	ACCCTGTTGTCCATCAAAGTGTCCCT	59.53846154	5378	10264	10291	27	AAAGCCACATTTTCTAAACTCTGAAGTC	55.52857143	0	12	110	122	15
800	10227	10252	25	CTGTTGTCCATCAAAGTGTCCCTTAT	56.38461538	5379	10265	10292	27	AAGCCACATTTTCTAAACTCTGAAGTCT	55.52857143	0	14	108	122	13
795	10222	10247	25	TCACCCTGTTGTCCATCAAAGTGTCC	59.53846154	5379	10265	10292	27	AAGCCACATTTTCTAAACTCTGAAGTCT	55.52857143	0	15	108	123	18
800	10227	10252	25	CTGTTGTCCATCAAAGTGTCCCTTAT	56.38461538	5378	10264	10291	27	AAAGCCACATTTTCTAAACTCTGAAGTC	55.52857143	0	14	110	124	12
795	10222	10247	25	TCACCCTGTTGTCCATCAAAGTGTCC	59.53846154	5378	10264	10291	27	AAAGCCACATTTTCTAAACTCTGAAGTC	55.52857143	0	15	110	125	17
482	4183	4208	25	GCATAAAGATAGAGAAAAGGGGCTTC	56.38461538	4895	4212	4239	27	GCCAGCAGCAACGAGCAAAAGGTGTGAG	64.31428571	0	127	13	140	4
482	4183	4208	25	GCATAAAGATAGAGAAAAGGGGCTTC	56.38461538	4896	4213	4240	27	CCAGCAGCAACGAGCAAAAGGTGTGAGT	62.85	0	127	13	140	5
482	4183	4208	25	GCATAAAGATAGAGAAAAGGGGCTTC	56.38461538	4897	4214	4241	27	CAGCAGCAACGAGCAAAAGGTGTGAGTA	61.38571429	0	127	13	140	6
482	4183	4208	25	GCATAAAGATAGAGAAAAGGGGCTTC	56.38461538	4898	4215	4242	27	AGCAGCAACGAGCAAAAGGTGTGAGTAA	59.92142857	0	127	13	140	7
482	4183	4208	25	GCATAAAGATAGAGAAAAGGGGCTTC	56.38461538	4900	4217	4244	27	CAGCAACGAGCAAAAGGTGTGAGTAAAC	59.92142857	0	127	15	142	9
482	4183	4208	25	GCATAAAGATAGAGAAAAGGGGCTTC	56.38461538	4899	4216	4243	27	GCAGCAACGAGCAAAAGGTGTGAGTAAA	59.92142857	0	127	16	143	8
482	4183	4208	25	GCATAAAGATAGAGAAAAGGGGCTTC	56.38461538	4901	4218	4245	27	AGCAACGAGCAAAAGGTGTGAGTAAACT	58.45714286	0	127	16	143	10
482	4183	4208	25	GCATAAAGATAGAGAAAAGGGGCTTC	56.38461538	4902	4219	4246	27	GCAACGAGCAAAAGGTGTGAGTAAACTG	59.92142857	0	127	19	146	11
482	4183	4208	25	GCATAAAGATAGAGAAAAGGGGCTTC	56.38461538	4903	4220	4247	27	CAACGAGCAAAAGGTGTGAGTAAACTGT	58.45714286	0	127	19	146	12
482	4183	4208	25	GCATAAAGATAGAGAAAAGGGGCTTC	56.38461538	4904	4221	4248	27	AACGAGCAAAAGGTGTGAGTAAACTGTT	56.99285714	0	127	19	146	13
34	463	488	25	GCTGTTTCTTCTGTCTCTGCGGTAAG	59.53846154	4428	513	540	27	TTTTTGTCCTTTTTAGGCTCTGTTGGTG	56.99285714	0	109	50	159	25
52	489	514	25	GCTTGAGTTTCATCAGCCTTCTTCTT	56.38461538	4448	533	560	27	TGTTGGTGGGAATGTTTTGTATGCGTCA	58.45714286	0	37	133	170	19
1535	26649	26674	25	TTGTCCTCACTGCCGTCTTGTTGACC	61.11538462	6386	26698	26725	27	CTAACCAATCTTCTTCTTGCTCTTCTTC	56.99285714	0	15	164	179	24
1536	26650	26675	25	TGTCCTCACTGCCGTCTTGTTGACCA	61.11538462	6386	26698	26725	27	CTAACCAATCTTCTTCTTGCTCTTCTTC	56.99285714	0	15	164	179	23
34	463	488	25	GCTGTTTCTTCTGTCTCTGCGGTAAG	59.53846154	4427	512	539	27	CTTTTTGTCCTTTTTAGGCTCTGTTGGT	56.99285714	0	109	72	181	24
33	462	487	25	TGCTGTTTCTTCTGTCTCTGCGGTAA	57.96153846	4427	512	539	27	CTTTTTGTCCTTTTTAGGCTCTGTTGGT	56.99285714	0	117	72	189	25
1537	26651	26676	25	GTCCTCACTGCCGTCTTGTTGACCAA	61.11538462	6387	26699	26726	27	TAACCAATCTTCTTCTTGCTCTTCTTCA	55.52857143	0	12	179	191	23
1535	26649	26674	25	TTGTCCTCACTGCCGTCTTGTTGACC	61.11538462	6387	26699	26726	27	TAACCAATCTTCTTCTTGCTCTTCTTCA	55.52857143	0	15	179	194	25
1536	26650	26675	25	TGTCCTCACTGCCGTCTTGTTGACCA	61.11538462	6387	26699	26726	27	TAACCAATCTTCTTCTTGCTCTTCTTCA	55.52857143	0	15	179	194	24
1537	26651	26676	25	GTCCTCACTGCCGTCTTGTTGACCAA	61.11538462	6388	26700	26727	27	AACCAATCTTCTTCTTGCTCTTCTTCAG	56.99285714	0	12	187	199	24
1537	26651	26676	25	GTCCTCACTGCCGTCTTGTTGACCAA	61.11538462	6389	26701	26728	27	ACCAATCTTCTTCTTGCTCTTCTTCAGG	58.45714286	0	12	188	200	25
1536	26650	26675	25	TGTCCTCACTGCCGTCTTGTTGACCA	61.11538462	6388	26700	26727	27	AACCAATCTTCTTCTTGCTCTTCTTCAG	56.99285714	0	15	187	202	25
34	463	488	25	GCTGTTTCTTCTGTCTCTGCGGTAAG	59.53846154	4426	511	538	27	TCTTTTTGTCCTTTTTAGGCTCTGTTGG	56.99285714	0	109	111	220	23
33	462	487	25	TGCTGTTTCTTCTGTCTCTGCGGTAA	57.96153846	4426	511	538	27	TCTTTTTGTCCTTTTTAGGCTCTGTTGG	56.99285714	0	117	111	228	24
32	461	486	25	TTGCTGTTTCTTCTGTCTCTGCGGTA	57.96153846	4426	511	538	27	TCTTTTTGTCCTTTTTAGGCTCTGTTGG	56.99285714	0	131	111	242	25
34	463	488	25	GCTGTTTCTTCTGTCTCTGCGGTAAG	59.53846154	4425	510	537	27	TTCTTTTTGTCCTTTTTAGGCTCTGTTG	55.52857143	0	109	152	261	22
33	462	487	25	TGCTGTTTCTTCTGTCTCTGCGGTAA	57.96153846	4425	510	537	27	TTCTTTTTGTCCTTTTTAGGCTCTGTTG	55.52857143	0	117	152	269	23
32	461	486	25	TTGCTGTTTCTTCTGTCTCTGCGGTA	57.96153846	4425	510	537	27	TTCTTTTTGTCCTTTTTAGGCTCTGTTG	55.52857143	0	131	152	283	24
34	463	488	25	GCTGTTTCTTCTGTCTCTGCGGTAAG	59.53846154	4424	509	536	27	CTTCTTTTTGTCCTTTTTAGGCTCTGTT	55.52857143	0	109	176	285	21
33	462	487	25	TGCTGTTTCTTCTGTCTCTGCGGTAA	57.96153846	4424	509	536	27	CTTCTTTTTGTCCTTTTTAGGCTCTGTT	55.52857143	0	117	176	293	22
34	463	488	25	GCTGTTTCTTCTGTCTCTGCGGTAAG	59.53846154	4423	508	535	27	TCTTCTTTTTGTCCTTTTTAGGCTCTGT	55.52857143	0	109	191	300	20
31	460	485	25	TTTGCTGTTTCTTCTGTCTCTGCGGT	57.96153846	4425	510	537	27	TTCTTTTTGTCCTTTTTAGGCTCTGTTG	55.52857143	0	154	152	306	25
32	461	486	25	TTGCTGTTTCTTCTGTCTCTGCGGTA	57.96153846	4424	509	536	27	CTTCTTTTTGTCCTTTTTAGGCTCTGTT	55.52857143	0	131	176	307	23
33	462	487	25	TGCTGTTTCTTCTGTCTCTGCGGTAA	57.96153846	4423	508	535	27	TCTTCTTTTTGTCCTTTTTAGGCTCTGT	55.52857143	0	117	191	308	21
32	461	486	25	TTGCTGTTTCTTCTGTCTCTGCGGTA	57.96153846	4423	508	535	27	TCTTCTTTTTGTCCTTTTTAGGCTCTGT	55.52857143	0	131	191	322	22
31	460	485	25	TTTGCTGTTTCTTCTGTCTCTGCGGT	57.96153846	4424	509	536	27	CTTCTTTTTGTCCTTTTTAGGCTCTGTT	55.52857143	0	154	176	330	24
31	460	485	25	TTTGCTGTTTCTTCTGTCTCTGCGGT	57.96153846	4423	508	535	27	TCTTCTTTTTGTCCTTTTTAGGCTCTGT	55.52857143	0	154	191	345	23
34	463	488	25	GCTGTTTCTTCTGTCTCTGCGGTAAG	59.53846154	4422	507	534	27	TTCTTCTTTTTGTCCTTTTTAGGCTCTG	55.52857143	0	109	237	346	19
30	459	484	25	GTTTGCTGTTTCTTCTGTCTCTGCGG	59.53846154	4424	509	536	27	CTTCTTTTTGTCCTTTTTAGGCTCTGTT	55.52857143	0	173	176	349	25
34	463	488	25	GCTGTTTCTTCTGTCTCTGCGGTAAG	59.53846154	4421	506	533	27	CTTCTTCTTTTTGTCCTTTTTAGGCTCT	55.52857143	0	109	243	352	18
33	462	487	25	TGCTGTTTCTTCTGTCTCTGCGGTAA	57.96153846	4422	507	534	27	TTCTTCTTTTTGTCCTTTTTAGGCTCTG	55.52857143	0	117	237	354	20
33	462	487	25	TGCTGTTTCTTCTGTCTCTGCGGTAA	57.96153846	4421	506	533	27	CTTCTTCTTTTTGTCCTTTTTAGGCTCT	55.52857143	0	117	243	360	19
30	459	484	25	GTTTGCTGTTTCTTCTGTCTCTGCGG	59.53846154	4423	508	535	27	TCTTCTTTTTGTCCTTTTTAGGCTCTGT	55.52857143	0	173	191	364	24
29	458	483	25	AGTTTGCTGTTTCTTCTGTCTCTGCG	57.96153846	4423	508	535	27	TCTTCTTTTTGTCCTTTTTAGGCTCTGT	55.52857143	0	175	191	366	25
32	461	486	25	TTGCTGTTTCTTCTGTCTCTGCGGTA	57.96153846	4422	507	534	27	TTCTTCTTTTTGTCCTTTTTAGGCTCTG	55.52857143	0	131	237	368	21
33	462	487	25	TGCTGTTTCTTCTGTCTCTGCGGTAA	57.96153846	4420	505	532	27	CCTTCTTCTTTTTGTCCTTTTTAGGCTC	56.99285714	0	117	254	371	18
32	461	486	25	TTGCTGTTTCTTCTGTCTCTGCGGTA	57.96153846	4421	506	533	27	CTTCTTCTTTTTGTCCTTTTTAGGCTCT	55.52857143	0	131	243	374	20
32	461	486	25	TTGCTGTTTCTTCTGTCTCTGCGGTA	57.96153846	4420	505	532	27	CCTTCTTCTTTTTGTCCTTTTTAGGCTC	56.99285714	0	131	254	385	19
31	460	485	25	TTTGCTGTTTCTTCTGTCTCTGCGGT	57.96153846	4422	507	534	27	TTCTTCTTTTTGTCCTTTTTAGGCTCTG	55.52857143	0	154	237	391	22
31	460	485	25	TTTGCTGTTTCTTCTGTCTCTGCGGT	57.96153846	4421	506	533	27	CTTCTTCTTTTTGTCCTTTTTAGGCTCT	55.52857143	0	154	243	397	21
31	460	485	25	TTTGCTGTTTCTTCTGTCTCTGCGGT	57.96153846	4420	505	532	27	CCTTCTTCTTTTTGTCCTTTTTAGGCTC	56.99285714	0	154	254	408	20
30	459	484	25	GTTTGCTGTTTCTTCTGTCTCTGCGG	59.53846154	4422	507	534	27	TTCTTCTTTTTGTCCTTTTTAGGCTCTG	55.52857143	0	173	237	410	23
29	458	483	25	AGTTTGCTGTTTCTTCTGTCTCTGCG	57.96153846	4422	507	534	27	TTCTTCTTTTTGTCCTTTTTAGGCTCTG	55.52857143	0	175	237	412	24
30	459	484	25	GTTTGCTGTTTCTTCTGTCTCTGCGG	59.53846154	4421	506	533	27	CTTCTTCTTTTTGTCCTTTTTAGGCTCT	55.52857143	0	173	243	416	22
28	457	482	25	CAGTTTGCTGTTTCTTCTGTCTCTGC	57.96153846	4422	507	534	27	TTCTTCTTTTTGTCCTTTTTAGGCTCTG	55.52857143	0	180	237	417	25
29	458	483	25	AGTTTGCTGTTTCTTCTGTCTCTGCG	57.96153846	4421	506	533	27	CTTCTTCTTTTTGTCCTTTTTAGGCTCT	55.52857143	0	175	243	418	23
28	457	482	25	CAGTTTGCTGTTTCTTCTGTCTCTGC	57.96153846	4420	505	532	27	CCTTCTTCTTTTTGTCCTTTTTAGGCTC	56.99285714	0	180	254	434	23
43	472	497	25	TCTGTCTCTGCGGTAAGGCTTGAGTT	59.53846154	4437	522	549	27	TTTTTAGGCTCTGTTGGTGGGAATGTTT	56.99285714	0	3	5534	5537	25
42	471	496	25	TTCTGTCTCTGCGGTAAGGCTTGAGT	59.53846154	4436	521	548	27	CTTTTTAGGCTCTGTTGGTGGGAATGTT	58.45714286	0	3	5538	5541	25
43	472	497	25	TCTGTCTCTGCGGTAAGGCTTGAGTT	59.53846154	4436	521	548	27	CTTTTTAGGCTCTGTTGGTGGGAATGTT	58.45714286	0	3	5538	5541	24
44	473	498	25	CTGTCTCTGCGGTAAGGCTTGAGTTT	59.53846154	4437	522	549	27	TTTTTAGGCTCTGTTGGTGGGAATGTTT	56.99285714	0	7	5534	5541	24
45	474	499	25	TGTCTCTGCGGTAAGGCTTGAGTTTC	59.53846154	4437	522	549	27	TTTTTAGGCTCTGTTGGTGGGAATGTTT	56.99285714	0	7	5534	5541	23
44	473	498	25	CTGTCTCTGCGGTAAGGCTTGAGTTT	59.53846154	4436	521	548	27	CTTTTTAGGCTCTGTTGGTGGGAATGTT	58.45714286	0	7	5538	5545	23
46	475	500	25	GTCTCTGCGGTAAGGCTTGAGTTTCA	59.53846154	4436	521	548	27	CTTTTTAGGCTCTGTTGGTGGGAATGTT	58.45714286	0	8	5538	5546	21
48	477	502	25	CTCTGCGGTAAGGCTTGAGTTTCATC	59.53846154	4437	522	549	27	TTTTTAGGCTCTGTTGGTGGGAATGTTT	56.99285714	0	12	5534	5546	20
44	473	498	25	CTGTCTCTGCGGTAAGGCTTGAGTTT	59.53846154	4438	523	550	27	TTTTAGGCTCTGTTGGTGGGAATGTTTT	56.99285714	0	7	5540	5547	25
45	474	499	25	TGTCTCTGCGGTAAGGCTTGAGTTTC	59.53846154	4438	523	550	27	TTTTAGGCTCTGTTGGTGGGAATGTTTT	56.99285714	0	7	5540	5547	24
47	476	501	25	TCTCTGCGGTAAGGCTTGAGTTTCAT	57.96153846	4436	521	548	27	CTTTTTAGGCTCTGTTGGTGGGAATGTT	58.45714286	0	12	5538	5550	20
50	479	504	25	CTGCGGTAAGGCTTGAGTTTCATCAG	59.53846154	4437	522	549	27	TTTTTAGGCTCTGTTGGTGGGAATGTTT	56.99285714	0	17	5534	5551	18
51	480	505	25	TGCGGTAAGGCTTGAGTTTCATCAGC	59.53846154	4437	522	549	27	TTTTTAGGCTCTGTTGGTGGGAATGTTT	56.99285714	0	17	5534	5551	17
48	477	502	25	CTCTGCGGTAAGGCTTGAGTTTCATC	59.53846154	4438	523	550	27	TTTTAGGCTCTGTTGGTGGGAATGTTTT	56.99285714	0	12	5540	5552	21
45	474	499	25	TGTCTCTGCGGTAAGGCTTGAGTTTC	59.53846154	4439	524	551	27	TTTAGGCTCTGTTGGTGGGAATGTTTTG	58.45714286	0	7	5546	5553	25
49	478	503	25	TCTGCGGTAAGGCTTGAGTTTCATCA	57.96153846	4436	521	548	27	CTTTTTAGGCTCTGTTGGTGGGAATGTT	58.45714286	0	16	5538	5554	18
50	479	504	25	CTGCGGTAAGGCTTGAGTTTCATCAG	59.53846154	4436	521	548	27	CTTTTTAGGCTCTGTTGGTGGGAATGTT	58.45714286	0	17	5538	5555	17
48	477	502	25	CTCTGCGGTAAGGCTTGAGTTTCATC	59.53846154	4441	526	553	27	TAGGCTCTGTTGGTGGGAATGTTTTGTA	58.45714286	0	12	5545	5557	24
50	479	504	25	CTGCGGTAAGGCTTGAGTTTCATCAG	59.53846154	4438	523	550	27	TTTTAGGCTCTGTTGGTGGGAATGTTTT	56.99285714	0	17	5540	5557	19
51	480	505	25	TGCGGTAAGGCTTGAGTTTCATCAGC	59.53846154	4438	523	550	27	TTTTAGGCTCTGTTGGTGGGAATGTTTT	56.99285714	0	17	5540	5557	18
48	477	502	25	CTCTGCGGTAAGGCTTGAGTTTCATC	59.53846154	4439	524	551	27	TTTAGGCTCTGTTGGTGGGAATGTTTTG	58.45714286	0	12	5546	5558	22
49	478	503	25	TCTGCGGTAAGGCTTGAGTTTCATCA	57.96153846	4441	526	553	27	TAGGCTCTGTTGGTGGGAATGTTTTGTA	58.45714286	0	16	5545	5561	23
50	479	504	25	CTGCGGTAAGGCTTGAGTTTCATCAG	59.53846154	4441	526	553	27	TAGGCTCTGTTGGTGGGAATGTTTTGTA	58.45714286	0	17	5545	5562	22
51	480	505	25	TGCGGTAAGGCTTGAGTTTCATCAGC	59.53846154	4441	526	553	27	TAGGCTCTGTTGGTGGGAATGTTTTGTA	58.45714286	0	17	5545	5562	21
50	479	504	25	CTGCGGTAAGGCTTGAGTTTCATCAG	59.53846154	4439	524	551	27	TTTAGGCTCTGTTGGTGGGAATGTTTTG	58.45714286	0	17	5546	5563	20
50	479	504	25	CTGCGGTAAGGCTTGAGTTTCATCAG	59.53846154	4440	525	552	27	TTAGGCTCTGTTGGTGGGAATGTTTTGT	58.45714286	0	17	5546	5563	21
51	480	505	25	TGCGGTAAGGCTTGAGTTTCATCAGC	59.53846154	4439	524	551	27	TTTAGGCTCTGTTGGTGGGAATGTTTTG	58.45714286	0	17	5546	5563	19
52	489	514	25	GCTTGAGTTTCATCAGCCTTCTTCTT	56.38461538	4447	532	559	27	CTGTTGGTGGGAATGTTTTGTATGCGTC	59.92142857	0	37	5532	5569	18
48	477	502	25	CTCTGCGGTAAGGCTTGAGTTTCATC	59.53846154	4442	527	554	27	AGGCTCTGTTGGTGGGAATGTTTTGTAT	58.45714286	0	12	5558	5570	25
49	478	503	25	TCTGCGGTAAGGCTTGAGTTTCATCA	57.96153846	4443	528	555	27	GGCTCTGTTGGTGGGAATGTTTTGTATG	59.92142857	0	16	5556	5572	25
50	479	504	25	CTGCGGTAAGGCTTGAGTTTCATCAG	59.53846154	4443	528	555	27	GGCTCTGTTGGTGGGAATGTTTTGTATG	59.92142857	0	17	5556	5573	24
50	479	504	25	CTGCGGTAAGGCTTGAGTTTCATCAG	59.53846154	4444	529	556	27	GCTCTGTTGGTGGGAATGTTTTGTATGC	59.92142857	0	17	5556	5573	25
51	480	505	25	TGCGGTAAGGCTTGAGTTTCATCAGC	59.53846154	4443	528	555	27	GGCTCTGTTGGTGGGAATGTTTTGTATG	59.92142857	0	17	5556	5573	23
51	480	505	25	TGCGGTAAGGCTTGAGTTTCATCAGC	59.53846154	4444	529	556	27	GCTCTGTTGGTGGGAATGTTTTGTATGC	59.92142857	0	17	5556	5573	24
51	480	505	25	TGCGGTAAGGCTTGAGTTTCATCAGC	59.53846154	4442	527	554	27	AGGCTCTGTTGGTGGGAATGTTTTGTAT	58.45714286	0	17	5558	5575	22
52	489	514	25	GCTTGAGTTTCATCAGCCTTCTTCTT	56.38461538	4446	531	558	27	TCTGTTGGTGGGAATGTTTTGTATGCGT	58.45714286	0	37	5543	5580	17
52	489	514	25	GCTTGAGTTTCATCAGCCTTCTTCTT	56.38461538	4445	530	557	27	CTCTGTTGGTGGGAATGTTTTGTATGCG	59.92142857	0	37	5553	5590	16
52	489	514	25	GCTTGAGTTTCATCAGCCTTCTTCTT	56.38461538	4444	529	556	27	GCTCTGTTGGTGGGAATGTTTTGTATGC	59.92142857	0	37	5556	5593	15
405	2890	2915	25	CAGGTCCTTGATGTCACAGCGTCCTA	61.11538462	7143	2919	2947	28	GGTGTCCAGCAATACGAAGATGTCCACGA	62.92068966	0	11	1	12	4
405	2890	2915	25	CAGGTCCTTGATGTCACAGCGTCCTA	61.11538462	7144	2920	2948	28	GTGTCCAGCAATACGAAGATGTCCACGAA	61.50689655	0	11	1	12	5
402	2887	2912	25	AGGCAGGTCCTTGATGTCACAGCGTC	62.69230769	7143	2919	2947	28	GGTGTCCAGCAATACGAAGATGTCCACGA	62.92068966	0	12	1	13	7
405	2890	2915	25	CAGGTCCTTGATGTCACAGCGTCCTA	61.11538462	7145	2921	2949	28	TGTCCAGCAATACGAAGATGTCCACGAAG	61.50689655	0	11	2	13	6
403	2888	2913	25	GGCAGGTCCTTGATGTCACAGCGTCC	64.26923077	7143	2919	2947	28	GGTGTCCAGCAATACGAAGATGTCCACGA	62.92068966	0	13	1	14	6
405	2890	2915	25	CAGGTCCTTGATGTCACAGCGTCCTA	61.11538462	7142	2918	2946	28	TGGTGTCCAGCAATACGAAGATGTCCACG	62.92068966	0	11	3	14	3
399	2884	2909	25	TTTAGGCAGGTCCTTGATGTCACAGC	59.53846154	7143	2919	2947	28	GGTGTCCAGCAATACGAAGATGTCCACGA	62.92068966	0	14	1	15	10
400	2885	2910	25	TTAGGCAGGTCCTTGATGTCACAGCG	61.11538462	7143	2919	2947	28	GGTGTCCAGCAATACGAAGATGTCCACGA	62.92068966	0	14	1	15	9
400	2885	2910	25	TTAGGCAGGTCCTTGATGTCACAGCG	61.11538462	7144	2920	2948	28	GTGTCCAGCAATACGAAGATGTCCACGAA	61.50689655	0	14	1	15	10
401	2886	2911	25	TAGGCAGGTCCTTGATGTCACAGCGT	61.11538462	7145	2921	2949	28	TGTCCAGCAATACGAAGATGTCCACGAAG	61.50689655	0	13	2	15	10
404	2889	2914	25	GCAGGTCCTTGATGTCACAGCGTCCT	62.69230769	7145	2921	2949	28	TGTCCAGCAATACGAAGATGTCCACGAAG	61.50689655	0	13	2	15	7
405	2890	2915	25	CAGGTCCTTGATGTCACAGCGTCCTA	61.11538462	7141	2917	2945	28	ATGGTGTCCAGCAATACGAAGATGTCCAC	61.50689655	0	11	4	15	2
401	2886	2911	25	TAGGCAGGTCCTTGATGTCACAGCGT	61.11538462	7142	2918	2946	28	TGGTGTCCAGCAATACGAAGATGTCCACG	62.92068966	0	13	3	16	7
402	2887	2912	25	AGGCAGGTCCTTGATGTCACAGCGTC	62.69230769	7141	2917	2945	28	ATGGTGTCCAGCAATACGAAGATGTCCAC	61.50689655	0	12	4	16	5
404	2889	2914	25	GCAGGTCCTTGATGTCACAGCGTCCT	62.69230769	7142	2918	2946	28	TGGTGTCCAGCAATACGAAGATGTCCACG	62.92068966	0	13	3	16	4
405	2890	2915	25	CAGGTCCTTGATGTCACAGCGTCCTA	61.11538462	7140	2916	2944	28	GATGGTGTCCAGCAATACGAAGATGTCCA	61.50689655	0	11	5	16	1
402	2887	2912	25	AGGCAGGTCCTTGATGTCACAGCGTC	62.69230769	7140	2916	2944	28	GATGGTGTCCAGCAATACGAAGATGTCCA	61.50689655	0	12	5	17	4
403	2888	2913	25	GGCAGGTCCTTGATGTCACAGCGTCC	64.26923077	7141	2917	2945	28	ATGGTGTCCAGCAATACGAAGATGTCCAC	61.50689655	0	13	4	17	4
404	2889	2914	25	GCAGGTCCTTGATGTCACAGCGTCCT	62.69230769	7141	2917	2945	28	ATGGTGTCCAGCAATACGAAGATGTCCAC	61.50689655	0	13	4	17	3
399	2884	2909	25	TTTAGGCAGGTCCTTGATGTCACAGC	59.53846154	7141	2917	2945	28	ATGGTGTCCAGCAATACGAAGATGTCCAC	61.50689655	0	14	4	18	8
400	2885	2910	25	TTAGGCAGGTCCTTGATGTCACAGCG	61.11538462	7141	2917	2945	28	ATGGTGTCCAGCAATACGAAGATGTCCAC	61.50689655	0	14	4	18	7
403	2888	2913	25	GGCAGGTCCTTGATGTCACAGCGTCC	64.26923077	7140	2916	2944	28	GATGGTGTCCAGCAATACGAAGATGTCCA	61.50689655	0	13	5	18	3
399	2884	2909	25	TTTAGGCAGGTCCTTGATGTCACAGC	59.53846154	7140	2916	2944	28	GATGGTGTCCAGCAATACGAAGATGTCCA	61.50689655	0	14	5	19	7
400	2885	2910	25	TTAGGCAGGTCCTTGATGTCACAGCG	61.11538462	7140	2916	2944	28	GATGGTGTCCAGCAATACGAAGATGTCCA	61.50689655	0	14	5	19	6
402	2887	2912	25	AGGCAGGTCCTTGATGTCACAGCGTC	62.69230769	7138	2914	2942	28	TAGATGGTGTCCAGCAATACGAAGATGTC	60.09310345	0	12	7	19	2
402	2887	2912	25	AGGCAGGTCCTTGATGTCACAGCGTC	62.69230769	7139	2915	2943	28	AGATGGTGTCCAGCAATACGAAGATGTCC	61.50689655	0	12	7	19	3
401	2886	2911	25	TAGGCAGGTCCTTGATGTCACAGCGT	61.11538462	7138	2914	2942	28	TAGATGGTGTCCAGCAATACGAAGATGTC	60.09310345	0	13	7	20	3
403	2888	2913	25	GGCAGGTCCTTGATGTCACAGCGTCC	64.26923077	7138	2914	2942	28	TAGATGGTGTCCAGCAATACGAAGATGTC	60.09310345	0	13	7	20	1
403	2888	2913	25	GGCAGGTCCTTGATGTCACAGCGTCC	64.26923077	7139	2915	2943	28	AGATGGTGTCCAGCAATACGAAGATGTCC	61.50689655	0	13	7	20	2
404	2889	2914	25	GCAGGTCCTTGATGTCACAGCGTCCT	62.69230769	7139	2915	2943	28	AGATGGTGTCCAGCAATACGAAGATGTCC	61.50689655	0	13	7	20	1
399	2884	2909	25	TTTAGGCAGGTCCTTGATGTCACAGC	59.53846154	7138	2914	2942	28	TAGATGGTGTCCAGCAATACGAAGATGTC	60.09310345	0	14	7	21	5
399	2884	2909	25	TTTAGGCAGGTCCTTGATGTCACAGC	59.53846154	7139	2915	2943	28	AGATGGTGTCCAGCAATACGAAGATGTCC	61.50689655	0	14	7	21	6
400	2885	2910	25	TTAGGCAGGTCCTTGATGTCACAGCG	61.11538462	7139	2915	2943	28	AGATGGTGTCCAGCAATACGAAGATGTCC	61.50689655	0	14	7	21	5
398	2883	2908	25	CTTTAGGCAGGTCCTTGATGTCACAG	59.53846154	7143	2919	2947	28	GGTGTCCAGCAATACGAAGATGTCCACGA	62.92068966	0	21	1	22	11
398	2883	2908	25	CTTTAGGCAGGTCCTTGATGTCACAG	59.53846154	7144	2920	2948	28	GTGTCCAGCAATACGAAGATGTCCACGAA	61.50689655	0	21	1	22	12
398	2883	2908	25	CTTTAGGCAGGTCCTTGATGTCACAG	59.53846154	7145	2921	2949	28	TGTCCAGCAATACGAAGATGTCCACGAAG	61.50689655	0	21	2	23	13
190	1168	1193	25	CATTGTTAGCAGGATTGCGGGTGCCA	61.11538462	6928	1202	1230	28	TTTTGGTGTATTCAAGGCTCCCTCAGTTG	60.09310345	0	12	13	25	9
398	2883	2908	25	CTTTAGGCAGGTCCTTGATGTCACAG	59.53846154	7141	2917	2945	28	ATGGTGTCCAGCAATACGAAGATGTCCAC	61.50689655	0	21	4	25	9
187	1165	1190	25	CAGCATTGTTAGCAGGATTGCGGGTG	61.11538462	6928	1202	1230	28	TTTTGGTGTATTCAAGGCTCCCTCAGTTG	60.09310345	0	13	13	26	12
190	1168	1193	25	CATTGTTAGCAGGATTGCGGGTGCCA	61.11538462	6929	1203	1231	28	TTTGGTGTATTCAAGGCTCCCTCAGTTGC	61.50689655	0	12	14	26	10
187	1165	1190	25	CAGCATTGTTAGCAGGATTGCGGGTG	61.11538462	6929	1203	1231	28	TTTGGTGTATTCAAGGCTCCCTCAGTTGC	61.50689655	0	13	14	27	13
398	2883	2908	25	CTTTAGGCAGGTCCTTGATGTCACAG	59.53846154	7138	2914	2942	28	TAGATGGTGTCCAGCAATACGAAGATGTC	60.09310345	0	21	7	28	6
398	2883	2908	25	CTTTAGGCAGGTCCTTGATGTCACAG	59.53846154	7139	2915	2943	28	AGATGGTGTCCAGCAATACGAAGATGTCC	61.50689655	0	21	7	28	7
190	1168	1193	25	CATTGTTAGCAGGATTGCGGGTGCCA	61.11538462	6927	1201	1229	28	CTTTTGGTGTATTCAAGGCTCCCTCAGTT	60.09310345	0	12	17	29	8
186	1164	1189	25	GCAGCATTGTTAGCAGGATTGCGGGT	61.11538462	6928	1202	1230	28	TTTTGGTGTATTCAAGGCTCCCTCAGTTG	60.09310345	0	17	13	30	13
1537	26651	26676	25	GTCCTCACTGCCGTCTTGTTGACCAA	61.11538462	8622	26691	26719	28	TCATCATCTAACCAATCTTCTTCTTGCTC	57.26551724	0	12	18	30	15
186	1164	1189	25	GCAGCATTGTTAGCAGGATTGCGGGT	61.11538462	6929	1203	1231	28	TTTGGTGTATTCAAGGCTCCCTCAGTTGC	61.50689655	0	17	14	31	14
1537	26651	26676	25	GTCCTCACTGCCGTCTTGTTGACCAA	61.11538462	8621	26690	26718	28	ATCATCATCTAACCAATCTTCTTCTTGCT	55.85172414	0	12	19	31	14
1535	26649	26674	25	TTGTCCTCACTGCCGTCTTGTTGACC	61.11538462	8618	26686	26714	28	GACTATCATCATCTAACCAATCTTCTTCT	55.85172414	0	15	17	32	12
189	1167	1192	25	GCATTGTTAGCAGGATTGCGGGTGCC	62.69230769	6925	1199	1227	28	ATCTTTTGGTGTATTCAAGGCTCCCTCAG	60.09310345	0	10	23	33	7
921	13310	13335	25	AATCACCAGCATTTGTCCAGTCACAT	56.38461538	7806	13352	13380	28	AGTCAGTAACATTATCGCTACCAACACAT	57.26551724	0	30	3	33	17
1535	26649	26674	25	TTGTCCTCACTGCCGTCTTGTTGACC	61.11538462	8617	26685	26713	28	TGACTATCATCATCTAACCAATCTTCTTC	55.85172414	0	15	18	33	11
1535	26649	26674	25	TTGTCCTCACTGCCGTCTTGTTGACC	61.11538462	8622	26691	26719	28	TCATCATCTAACCAATCTTCTTCTTGCTC	57.26551724	0	15	18	33	17
1536	26650	26675	25	TGTCCTCACTGCCGTCTTGTTGACCA	61.11538462	8622	26691	26719	28	TCATCATCTAACCAATCTTCTTCTTGCTC	57.26551724	0	15	18	33	16
186	1164	1189	25	GCAGCATTGTTAGCAGGATTGCGGGT	61.11538462	6927	1201	1229	28	CTTTTGGTGTATTCAAGGCTCCCTCAGTT	60.09310345	0	17	17	34	12
188	1166	1191	25	AGCATTGTTAGCAGGATTGCGGGTGC	61.11538462	6925	1199	1227	28	ATCTTTTGGTGTATTCAAGGCTCCCTCAG	60.09310345	0	11	23	34	8
1535	26649	26674	25	TTGTCCTCACTGCCGTCTTGTTGACC	61.11538462	8621	26690	26718	28	ATCATCATCTAACCAATCTTCTTCTTGCT	55.85172414	0	15	19	34	16
1536	26650	26675	25	TGTCCTCACTGCCGTCTTGTTGACCA	61.11538462	8621	26690	26718	28	ATCATCATCTAACCAATCTTCTTCTTGCT	55.85172414	0	15	19	34	15
1537	26651	26676	25	GTCCTCACTGCCGTCTTGTTGACCAA	61.11538462	8620	26689	26717	28	TATCATCATCTAACCAATCTTCTTCTTGC	55.85172414	0	12	22	34	13
190	1168	1193	25	CATTGTTAGCAGGATTGCGGGTGCCA	61.11538462	6926	1200	1228	28	TCTTTTGGTGTATTCAAGGCTCCCTCAGT	60.09310345	0	12	23	35	7
1262	19865	19890	25	GGTGATAGAGGTTTGTGGTGGTTGGT	59.53846154	8252	19914	19942	28	CTGAAGTCATTGAGAGCCTTTGCGAGATG	61.50689655	0	14	21	35	24
1535	26649	26674	25	TTGTCCTCACTGCCGTCTTGTTGACC	61.11538462	8619	26688	26716	28	CTATCATCATCTAACCAATCTTCTTCTTG	55.85172414	0	15	20	35	14
1536	26650	26675	25	TGTCCTCACTGCCGTCTTGTTGACCA	61.11538462	8619	26688	26716	28	CTATCATCATCTAACCAATCTTCTTCTTG	55.85172414	0	15	20	35	13
1537	26651	26676	25	GTCCTCACTGCCGTCTTGTTGACCAA	61.11538462	8615	26682	26710	28	TGTTGACTATCATCATCTAACCAATCTTC	55.85172414	0	12	23	35	6
187	1165	1190	25	CAGCATTGTTAGCAGGATTGCGGGTG	61.11538462	6925	1199	1227	28	ATCTTTTGGTGTATTCAAGGCTCCCTCAG	60.09310345	0	13	23	36	9
187	1165	1190	25	CAGCATTGTTAGCAGGATTGCGGGTG	61.11538462	6926	1200	1228	28	TCTTTTGGTGTATTCAAGGCTCCCTCAGT	60.09310345	0	13	23	36	10
1535	26649	26674	25	TTGTCCTCACTGCCGTCTTGTTGACC	61.11538462	8616	26683	26711	28	GTTGACTATCATCATCTAACCAATCTTCT	55.85172414	0	15	21	36	9
1535	26649	26674	25	TTGTCCTCACTGCCGTCTTGTTGACC	61.11538462	8620	26689	26717	28	TATCATCATCTAACCAATCTTCTTCTTGC	55.85172414	0	15	22	37	15
1536	26650	26675	25	TGTCCTCACTGCCGTCTTGTTGACCA	61.11538462	8620	26689	26717	28	TATCATCATCTAACCAATCTTCTTCTTGC	55.85172414	0	15	22	37	14
1259	19862	19887	25	TGAGGTGATAGAGGTTTGTGGTGGTT	57.96153846	8250	19912	19940	28	TACTGAAGTCATTGAGAGCCTTTGCGAGA	60.09310345	0	11	27	38	25
1535	26649	26674	25	TTGTCCTCACTGCCGTCTTGTTGACC	61.11538462	8615	26682	26710	28	TGTTGACTATCATCATCTAACCAATCTTC	55.85172414	0	15	23	38	8
1535	26649	26674	25	TTGTCCTCACTGCCGTCTTGTTGACC	61.11538462	8623	26692	26720	28	CATCATCTAACCAATCTTCTTCTTGCTCT	57.26551724	0	15	23	38	18
1536	26650	26675	25	TGTCCTCACTGCCGTCTTGTTGACCA	61.11538462	8615	26682	26710	28	TGTTGACTATCATCATCTAACCAATCTTC	55.85172414	0	15	23	38	7
1536	26650	26675	25	TGTCCTCACTGCCGTCTTGTTGACCA	61.11538462	8623	26692	26720	28	CATCATCTAACCAATCTTCTTCTTGCTCT	57.26551724	0	15	23	38	17
1260	19863	19888	25	GAGGTGATAGAGGTTTGTGGTGGTTG	59.53846154	8250	19912	19940	28	TACTGAAGTCATTGAGAGCCTTTGCGAGA	60.09310345	0	12	27	39	24
1261	19864	19889	25	AGGTGATAGAGGTTTGTGGTGGTTGG	59.53846154	8250	19912	19940	28	TACTGAAGTCATTGAGAGCCTTTGCGAGA	60.09310345	0	12	27	39	23
186	1164	1189	25	GCAGCATTGTTAGCAGGATTGCGGGT	61.11538462	6925	1199	1227	28	ATCTTTTGGTGTATTCAAGGCTCCCTCAG	60.09310345	0	17	23	40	10
186	1164	1189	25	GCAGCATTGTTAGCAGGATTGCGGGT	61.11538462	6926	1200	1228	28	TCTTTTGGTGTATTCAAGGCTCCCTCAGT	60.09310345	0	17	23	40	11
1262	19865	19890	25	GGTGATAGAGGTTTGTGGTGGTTGGT	59.53846154	8250	19912	19940	28	TACTGAAGTCATTGAGAGCCTTTGCGAGA	60.09310345	0	14	27	41	22
921	13310	13335	25	AATCACCAGCATTTGTCCAGTCACAT	56.38461538	7803	13349	13377	28	TAAAGTCAGTAACATTATCGCTACCAACA	55.85172414	0	30	13	43	14
1262	19865	19890	25	GGTGATAGAGGTTTGTGGTGGTTGGT	59.53846154	8251	19913	19941	28	ACTGAAGTCATTGAGAGCCTTTGCGAGAT	60.09310345	0	14	29	43	23
800	10227	10252	25	CTGTTGTCCATCAAAGTGTCCCTTAT	56.38461538	7699	10277	10305	28	CTAAACTCTGAAGTCTTGTAAAAGTGTTC	55.85172414	0	14	30	44	25
1535	26649	26674	25	TTGTCCTCACTGCCGTCTTGTTGACC	61.11538462	8614	26679	26707	28	GTTTGTTGACTATCATCATCTAACCAATC	55.85172414	0	15	30	45	5
1257	19860	19885	25	GCTGAGGTGATAGAGGTTTGTGGTGG	61.11538462	8248	19910	19938	28	GTTACTGAAGTCATTGAGAGCCTTTGCGA	60.09310345	0	6	40	46	25
1258	19861	19886	25	CTGAGGTGATAGAGGTTTGTGGTGGT	59.53846154	8249	19911	19939	28	TTACTGAAGTCATTGAGAGCCTTTGCGAG	60.09310345	0	8	39	47	25
1257	19860	19885	25	GCTGAGGTGATAGAGGTTTGTGGTGG	61.11538462	8246	19908	19936	28	GAGTTACTGAAGTCATTGAGAGCCTTTGC	60.09310345	0	6	42	48	23
1257	19860	19885	25	GCTGAGGTGATAGAGGTTTGTGGTGG	61.11538462	8247	19909	19937	28	AGTTACTGAAGTCATTGAGAGCCTTTGCG	60.09310345	0	6	42	48	24
1258	19861	19886	25	CTGAGGTGATAGAGGTTTGTGGTGGT	59.53846154	8248	19910	19938	28	GTTACTGAAGTCATTGAGAGCCTTTGCGA	60.09310345	0	8	40	48	24
1263	19866	19891	25	GTGATAGAGGTTTGTGGTGGTTGGTA	57.96153846	8252	19914	19942	28	CTGAAGTCATTGAGAGCCTTTGCGAGATG	61.50689655	0	27	21	48	23
663	6582	6607	25	ATGTCAAGAATCTCAAGTGTCTGTGG	56.38461538	7455	6617	6645	28	AGCATCAGTAGTGTCAGCAATGTCTCTGC	61.50689655	0	29	20	49	10
1258	19861	19886	25	CTGAGGTGATAGAGGTTTGTGGTGGT	59.53846154	8246	19908	19936	28	GAGTTACTGAAGTCATTGAGAGCCTTTGC	60.09310345	0	8	42	50	22
1258	19861	19886	25	CTGAGGTGATAGAGGTTTGTGGTGGT	59.53846154	8247	19909	19937	28	AGTTACTGAAGTCATTGAGAGCCTTTGCG	60.09310345	0	8	42	50	23
1259	19862	19887	25	TGAGGTGATAGAGGTTTGTGGTGGTT	57.96153846	8249	19911	19939	28	TTACTGAAGTCATTGAGAGCCTTTGCGAG	60.09310345	0	11	39	50	24
1264	19867	19892	25	TGATAGAGGTTTGTGGTGGTTGGTAA	56.38461538	8252	19914	19942	28	CTGAAGTCATTGAGAGCCTTTGCGAGATG	61.50689655	0	29	21	50	22
1259	19862	19887	25	TGAGGTGATAGAGGTTTGTGGTGGTT	57.96153846	8248	19910	19938	28	GTTACTGAAGTCATTGAGAGCCTTTGCGA	60.09310345	0	11	40	51	23
1260	19863	19888	25	GAGGTGATAGAGGTTTGTGGTGGTTG	59.53846154	8249	19911	19939	28	TTACTGAAGTCATTGAGAGCCTTTGCGAG	60.09310345	0	12	39	51	23
1261	19864	19889	25	AGGTGATAGAGGTTTGTGGTGGTTGG	59.53846154	8249	19911	19939	28	TTACTGAAGTCATTGAGAGCCTTTGCGAG	60.09310345	0	12	39	51	22
663	6582	6607	25	ATGTCAAGAATCTCAAGTGTCTGTGG	56.38461538	7458	6620	6648	28	ATCAGTAGTGTCAGCAATGTCTCTGCCAA	60.09310345	0	29	23	52	13
664	6583	6608	25	TGTCAAGAATCTCAAGTGTCTGTGGA	56.38461538	7455	6617	6645	28	AGCATCAGTAGTGTCAGCAATGTCTCTGC	61.50689655	0	32	20	52	9
1257	19860	19885	25	GCTGAGGTGATAGAGGTTTGTGGTGG	61.11538462	8245	19907	19935	28	TGAGTTACTGAAGTCATTGAGAGCCTTTG	58.67931034	0	6	46	52	22
1260	19863	19888	25	GAGGTGATAGAGGTTTGTGGTGGTTG	59.53846154	8248	19910	19938	28	GTTACTGAAGTCATTGAGAGCCTTTGCGA	60.09310345	0	12	40	52	22
1261	19864	19889	25	AGGTGATAGAGGTTTGTGGTGGTTGG	59.53846154	8248	19910	19938	28	GTTACTGAAGTCATTGAGAGCCTTTGCGA	60.09310345	0	12	40	52	21
663	6582	6607	25	ATGTCAAGAATCTCAAGTGTCTGTGG	56.38461538	7454	6616	6644	28	CAGCATCAGTAGTGTCAGCAATGTCTCTG	61.50689655	0	29	24	53	9
663	6582	6607	25	ATGTCAAGAATCTCAAGTGTCTGTGG	56.38461538	7459	6621	6649	28	TCAGTAGTGTCAGCAATGTCTCTGCCAAA	60.09310345	0	29	24	53	14
664	6583	6608	25	TGTCAAGAATCTCAAGTGTCTGTGGA	56.38461538	7456	6618	6646	28	GCATCAGTAGTGTCAGCAATGTCTCTGCC	62.92068966	0	32	21	53	10
1257	19860	19885	25	GCTGAGGTGATAGAGGTTTGTGGTGG	61.11538462	8243	19905	19933	28	CCTGAGTTACTGAAGTCATTGAGAGCCTT	60.09310345	0	6	47	53	20
1259	19862	19887	25	TGAGGTGATAGAGGTTTGTGGTGGTT	57.96153846	8246	19908	19936	28	GAGTTACTGAAGTCATTGAGAGCCTTTGC	60.09310345	0	11	42	53	21
1259	19862	19887	25	TGAGGTGATAGAGGTTTGTGGTGGTT	57.96153846	8247	19909	19937	28	AGTTACTGAAGTCATTGAGAGCCTTTGCG	60.09310345	0	11	42	53	22
1262	19865	19890	25	GGTGATAGAGGTTTGTGGTGGTTGGT	59.53846154	8249	19911	19939	28	TTACTGAAGTCATTGAGAGCCTTTGCGAG	60.09310345	0	14	39	53	21
1537	26651	26676	25	GTCCTCACTGCCGTCTTGTTGACCAA	61.11538462	8624	26693	26721	28	ATCATCTAACCAATCTTCTTCTTGCTCTT	55.85172414	0	12	41	53	17
1258	19861	19886	25	CTGAGGTGATAGAGGTTTGTGGTGGT	59.53846154	8244	19906	19934	28	CTGAGTTACTGAAGTCATTGAGAGCCTTT	58.67931034	0	8	46	54	20
1258	19861	19886	25	CTGAGGTGATAGAGGTTTGTGGTGGT	59.53846154	8245	19907	19935	28	TGAGTTACTGAAGTCATTGAGAGCCTTTG	58.67931034	0	8	46	54	21
1260	19863	19888	25	GAGGTGATAGAGGTTTGTGGTGGTTG	59.53846154	8246	19908	19936	28	GAGTTACTGAAGTCATTGAGAGCCTTTGC	60.09310345	0	12	42	54	20
1260	19863	19888	25	GAGGTGATAGAGGTTTGTGGTGGTTG	59.53846154	8247	19909	19937	28	AGTTACTGAAGTCATTGAGAGCCTTTGCG	60.09310345	0	12	42	54	21
1261	19864	19889	25	AGGTGATAGAGGTTTGTGGTGGTTGG	59.53846154	8246	19908	19936	28	GAGTTACTGAAGTCATTGAGAGCCTTTGC	60.09310345	0	12	42	54	19
1261	19864	19889	25	AGGTGATAGAGGTTTGTGGTGGTTGG	59.53846154	8247	19909	19937	28	AGTTACTGAAGTCATTGAGAGCCTTTGCG	60.09310345	0	12	42	54	20
1262	19865	19890	25	GGTGATAGAGGTTTGTGGTGGTTGGT	59.53846154	8248	19910	19938	28	GTTACTGAAGTCATTGAGAGCCTTTGCGA	60.09310345	0	14	40	54	20
1263	19866	19891	25	GTGATAGAGGTTTGTGGTGGTTGGTA	57.96153846	8250	19912	19940	28	TACTGAAGTCATTGAGAGCCTTTGCGAGA	60.09310345	0	27	27	54	21
664	6583	6608	25	TGTCAAGAATCTCAAGTGTCTGTGGA	56.38461538	7458	6620	6648	28	ATCAGTAGTGTCAGCAATGTCTCTGCCAA	60.09310345	0	32	23	55	12
1258	19861	19886	25	CTGAGGTGATAGAGGTTTGTGGTGGT	59.53846154	8243	19905	19933	28	CCTGAGTTACTGAAGTCATTGAGAGCCTT	60.09310345	0	8	47	55	19
664	6583	6608	25	TGTCAAGAATCTCAAGTGTCTGTGGA	56.38461538	7459	6621	6649	28	TCAGTAGTGTCAGCAATGTCTCTGCCAAA	60.09310345	0	32	24	56	13
1262	19865	19890	25	GGTGATAGAGGTTTGTGGTGGTTGGT	59.53846154	8246	19908	19936	28	GAGTTACTGAAGTCATTGAGAGCCTTTGC	60.09310345	0	14	42	56	18
1262	19865	19890	25	GGTGATAGAGGTTTGTGGTGGTTGGT	59.53846154	8247	19909	19937	28	AGTTACTGAAGTCATTGAGAGCCTTTGCG	60.09310345	0	14	42	56	19
1263	19866	19891	25	GTGATAGAGGTTTGTGGTGGTTGGTA	57.96153846	8251	19913	19941	28	ACTGAAGTCATTGAGAGCCTTTGCGAGAT	60.09310345	0	27	29	56	22
1264	19867	19892	25	TGATAGAGGTTTGTGGTGGTTGGTAA	56.38461538	8250	19912	19940	28	TACTGAAGTCATTGAGAGCCTTTGCGAGA	60.09310345	0	29	27	56	20
1535	26649	26674	25	TTGTCCTCACTGCCGTCTTGTTGACC	61.11538462	8624	26693	26721	28	ATCATCTAACCAATCTTCTTCTTGCTCTT	55.85172414	0	15	41	56	19
1536	26650	26675	25	TGTCCTCACTGCCGTCTTGTTGACCA	61.11538462	8624	26693	26721	28	ATCATCTAACCAATCTTCTTCTTGCTCTT	55.85172414	0	15	41	56	18
1259	19862	19887	25	TGAGGTGATAGAGGTTTGTGGTGGTT	57.96153846	8244	19906	19934	28	CTGAGTTACTGAAGTCATTGAGAGCCTTT	58.67931034	0	11	46	57	19
1259	19862	19887	25	TGAGGTGATAGAGGTTTGTGGTGGTT	57.96153846	8245	19907	19935	28	TGAGTTACTGAAGTCATTGAGAGCCTTTG	58.67931034	0	11	46	57	20
1259	19862	19887	25	TGAGGTGATAGAGGTTTGTGGTGGTT	57.96153846	8243	19905	19933	28	CCTGAGTTACTGAAGTCATTGAGAGCCTT	60.09310345	0	11	47	58	18
1260	19863	19888	25	GAGGTGATAGAGGTTTGTGGTGGTTG	59.53846154	8244	19906	19934	28	CTGAGTTACTGAAGTCATTGAGAGCCTTT	58.67931034	0	12	46	58	18
1260	19863	19888	25	GAGGTGATAGAGGTTTGTGGTGGTTG	59.53846154	8245	19907	19935	28	TGAGTTACTGAAGTCATTGAGAGCCTTTG	58.67931034	0	12	46	58	19
1261	19864	19889	25	AGGTGATAGAGGTTTGTGGTGGTTGG	59.53846154	8245	19907	19935	28	TGAGTTACTGAAGTCATTGAGAGCCTTTG	58.67931034	0	12	46	58	18
1260	19863	19888	25	GAGGTGATAGAGGTTTGTGGTGGTTG	59.53846154	8243	19905	19933	28	CCTGAGTTACTGAAGTCATTGAGAGCCTT	60.09310345	0	12	47	59	17
1261	19864	19889	25	AGGTGATAGAGGTTTGTGGTGGTTGG	59.53846154	8243	19905	19933	28	CCTGAGTTACTGAAGTCATTGAGAGCCTT	60.09310345	0	12	47	59	16
1265	19868	19893	25	GATAGAGGTTTGTGGTGGTTGGTAAA	56.38461538	8250	19912	19940	28	TACTGAAGTCATTGAGAGCCTTTGCGAGA	60.09310345	0	32	27	59	19
665	6584	6609	25	GTCAAGAATCTCAAGTGTCTGTGGAT	56.38461538	7455	6617	6645	28	AGCATCAGTAGTGTCAGCAATGTCTCTGC	61.50689655	0	40	20	60	8
1262	19865	19890	25	GGTGATAGAGGTTTGTGGTGGTTGGT	59.53846154	8244	19906	19934	28	CTGAGTTACTGAAGTCATTGAGAGCCTTT	58.67931034	0	14	46	60	16
1262	19865	19890	25	GGTGATAGAGGTTTGTGGTGGTTGGT	59.53846154	8245	19907	19935	28	TGAGTTACTGAAGTCATTGAGAGCCTTTG	58.67931034	0	14	46	60	17
1537	26651	26676	25	GTCCTCACTGCCGTCTTGTTGACCAA	61.11538462	8625	26694	26722	28	TCATCTAACCAATCTTCTTCTTGCTCTTC	57.26551724	0	12	48	60	18
665	6584	6609	25	GTCAAGAATCTCAAGTGTCTGTGGAT	56.38461538	7456	6618	6646	28	GCATCAGTAGTGTCAGCAATGTCTCTGCC	62.92068966	0	40	21	61	9
1262	19865	19890	25	GGTGATAGAGGTTTGTGGTGGTTGGT	59.53846154	8243	19905	19933	28	CCTGAGTTACTGAAGTCATTGAGAGCCTT	60.09310345	0	14	47	61	15
544	4594	4619	25	AAGAACAACAGCCCTTGAGACAACTA	56.38461538	7325	4620	4648	28	CAGCAACTGGTCATACAGCAAAGCATAAT	58.67931034	0	36	26	62	1
665	6584	6609	25	GTCAAGAATCTCAAGTGTCTGTGGAT	56.38461538	7458	6620	6648	28	ATCAGTAGTGTCAGCAATGTCTCTGCCAA	60.09310345	0	40	23	63	11
666	6615	6640	25	ACAGCATCAGTAGTGTCAGCAATGTC	57.96153846	7464	6661	6689	28	GCAGAAACTTTTTGTTAGACTCAGTAAGA	55.85172414	0	21	42	63	21
1535	26649	26674	25	TTGTCCTCACTGCCGTCTTGTTGACC	61.11538462	8625	26694	26722	28	TCATCTAACCAATCTTCTTCTTGCTCTTC	57.26551724	0	15	48	63	20
1536	26650	26675	25	TGTCCTCACTGCCGTCTTGTTGACCA	61.11538462	8625	26694	26722	28	TCATCTAACCAATCTTCTTCTTGCTCTTC	57.26551724	0	15	48	63	19
484	4188	4213	25	AAGATAGAGAAAAGGGGCTTCAAGGC	57.96153846	7250	4214	4242	28	CAGCAGCAACGAGCAAAAGGTGTGAGTAA	61.50689655	0	50	14	64	1
665	6584	6609	25	GTCAAGAATCTCAAGTGTCTGTGGAT	56.38461538	7454	6616	6644	28	CAGCATCAGTAGTGTCAGCAATGTCTCTG	61.50689655	0	40	24	64	7
665	6584	6609	25	GTCAAGAATCTCAAGTGTCTGTGGAT	56.38461538	7457	6619	6647	28	CATCAGTAGTGTCAGCAATGTCTCTGCCA	61.50689655	0	40	25	65	10
484	4188	4213	25	AAGATAGAGAAAAGGGGCTTCAAGGC	57.96153846	7252	4216	4244	28	GCAGCAACGAGCAAAAGGTGTGAGTAAAC	61.50689655	0	50	16	66	3
484	4188	4213	25	AAGATAGAGAAAAGGGGCTTCAAGGC	57.96153846	7253	4217	4245	28	CAGCAACGAGCAAAAGGTGTGAGTAAACT	60.09310345	0	50	16	66	4
665	6584	6609	25	GTCAAGAATCTCAAGTGTCTGTGGAT	56.38461538	7460	6622	6650	28	CAGTAGTGTCAGCAATGTCTCTGCCAAAT	60.09310345	0	40	26	66	13
666	6615	6640	25	ACAGCATCAGTAGTGTCAGCAATGTC	57.96153846	7463	6660	6688	28	GGCAGAAACTTTTTGTTAGACTCAGTAAG	57.26551724	0	21	45	66	20
1263	19866	19891	25	GTGATAGAGGTTTGTGGTGGTTGGTA	57.96153846	8249	19911	19939	28	TTACTGAAGTCATTGAGAGCCTTTGCGAG	60.09310345	0	27	39	66	20
484	4188	4213	25	AAGATAGAGAAAAGGGGCTTCAAGGC	57.96153846	7251	4215	4243	28	AGCAGCAACGAGCAAAAGGTGTGAGTAAA	60.09310345	0	50	17	67	2
1263	19866	19891	25	GTGATAGAGGTTTGTGGTGGTTGGTA	57.96153846	8248	19910	19938	28	GTTACTGAAGTCATTGAGAGCCTTTGCGA	60.09310345	0	27	40	67	19
1264	19867	19892	25	TGATAGAGGTTTGTGGTGGTTGGTAA	56.38461538	8249	19911	19939	28	TTACTGAAGTCATTGAGAGCCTTTGCGAG	60.09310345	0	29	39	68	19
484	4188	4213	25	AAGATAGAGAAAAGGGGCTTCAAGGC	57.96153846	7254	4218	4246	28	AGCAACGAGCAAAAGGTGTGAGTAAACTG	60.09310345	0	50	19	69	5
484	4188	4213	25	AAGATAGAGAAAAGGGGCTTCAAGGC	57.96153846	7255	4219	4247	28	GCAACGAGCAAAAGGTGTGAGTAAACTGT	60.09310345	0	50	19	69	6
484	4188	4213	25	AAGATAGAGAAAAGGGGCTTCAAGGC	57.96153846	7256	4220	4248	28	CAACGAGCAAAAGGTGTGAGTAAACTGTT	58.67931034	0	50	19	69	7
1263	19866	19891	25	GTGATAGAGGTTTGTGGTGGTTGGTA	57.96153846	8246	19908	19936	28	GAGTTACTGAAGTCATTGAGAGCCTTTGC	60.09310345	0	27	42	69	17
1263	19866	19891	25	GTGATAGAGGTTTGTGGTGGTTGGTA	57.96153846	8247	19909	19937	28	AGTTACTGAAGTCATTGAGAGCCTTTGCG	60.09310345	0	27	42	69	18
1264	19867	19892	25	TGATAGAGGTTTGTGGTGGTTGGTAA	56.38461538	8248	19910	19938	28	GTTACTGAAGTCATTGAGAGCCTTTGCGA	60.09310345	0	29	40	69	18
484	4188	4213	25	AAGATAGAGAAAAGGGGCTTCAAGGC	57.96153846	7257	4221	4249	28	AACGAGCAAAAGGTGTGAGTAAACTGTTA	57.26551724	0	50	20	70	8
666	6615	6640	25	ACAGCATCAGTAGTGTCAGCAATGTC	57.96153846	7462	6659	6687	28	AGGCAGAAACTTTTTGTTAGACTCAGTAA	55.85172414	0	21	50	71	19
1265	19868	19893	25	GATAGAGGTTTGTGGTGGTTGGTAAA	56.38461538	8249	19911	19939	28	TTACTGAAGTCATTGAGAGCCTTTGCGAG	60.09310345	0	32	39	71	18
1263	19866	19891	25	GTGATAGAGGTTTGTGGTGGTTGGTA	57.96153846	8244	19906	19934	28	CTGAGTTACTGAAGTCATTGAGAGCCTTT	58.67931034	0	27	46	73	15
483	4187	4212	25	AAAGATAGAGAAAAGGGGCTTCAAGG	56.38461538	7249	4213	4241	28	CCAGCAGCAACGAGCAAAAGGTGTGAGTA	62.92068966	0	69	13	82	1
483	4187	4212	25	AAAGATAGAGAAAAGGGGCTTCAAGG	56.38461538	7250	4214	4242	28	CAGCAGCAACGAGCAAAAGGTGTGAGTAA	61.50689655	0	69	14	83	2
666	6615	6640	25	ACAGCATCAGTAGTGTCAGCAATGTC	57.96153846	7461	6658	6686	28	AAGGCAGAAACTTTTTGTTAGACTCAGTA	55.85172414	0	21	62	83	18
483	4187	4212	25	AAAGATAGAGAAAAGGGGCTTCAAGG	56.38461538	7252	4216	4244	28	GCAGCAACGAGCAAAAGGTGTGAGTAAAC	61.50689655	0	69	16	85	4
483	4187	4212	25	AAAGATAGAGAAAAGGGGCTTCAAGG	56.38461538	7253	4217	4245	28	CAGCAACGAGCAAAAGGTGTGAGTAAACT	60.09310345	0	69	16	85	5
1535	26649	26674	25	TTGTCCTCACTGCCGTCTTGTTGACC	61.11538462	8626	26695	26723	28	CATCTAACCAATCTTCTTCTTGCTCTTCT	57.26551724	0	15	70	85	21
1536	26650	26675	25	TGTCCTCACTGCCGTCTTGTTGACCA	61.11538462	8626	26695	26723	28	CATCTAACCAATCTTCTTCTTGCTCTTCT	57.26551724	0	15	70	85	20
483	4187	4212	25	AAAGATAGAGAAAAGGGGCTTCAAGG	56.38461538	7251	4215	4243	28	AGCAGCAACGAGCAAAAGGTGTGAGTAAA	60.09310345	0	69	17	86	3
483	4187	4212	25	AAAGATAGAGAAAAGGGGCTTCAAGG	56.38461538	7254	4218	4246	28	AGCAACGAGCAAAAGGTGTGAGTAAACTG	60.09310345	0	69	19	88	6
483	4187	4212	25	AAAGATAGAGAAAAGGGGCTTCAAGG	56.38461538	7255	4219	4247	28	GCAACGAGCAAAAGGTGTGAGTAAACTGT	60.09310345	0	69	19	88	7
483	4187	4212	25	AAAGATAGAGAAAAGGGGCTTCAAGG	56.38461538	7256	4220	4248	28	CAACGAGCAAAAGGTGTGAGTAAACTGTT	58.67931034	0	69	19	88	8
483	4187	4212	25	AAAGATAGAGAAAAGGGGCTTCAAGG	56.38461538	7257	4221	4249	28	AACGAGCAAAAGGTGTGAGTAAACTGTTA	57.26551724	0	69	20	89	9
1200	19269	19294	25	GCTGCTTGTGCTGTTTGCCTGTCAAC	61.11538462	8165	19299	19327	28	GGTCCATAAAAGTTACCTTCTAAGTCTGT	57.26551724	0	50	52	102	5
1200	19269	19294	25	GCTGCTTGTGCTGTTTGCCTGTCAAC	61.11538462	8169	19303	19331	28	CATAAAAGTTACCTTCTAAGTCTGTGCCA	57.26551724	0	50	53	103	9
1200	19269	19294	25	GCTGCTTGTGCTGTTTGCCTGTCAAC	61.11538462	8166	19300	19328	28	GTCCATAAAAGTTACCTTCTAAGTCTGTG	57.26551724	0	50	54	104	6
799	10226	10251	25	CCTGTTGTCCATCAAAGTGTCCCTTA	57.96153846	7698	10268	10296	28	CCACATTTTCTAAACTCTGAAGTCTTGTA	55.85172414	0	11	94	105	17
796	10223	10248	25	CACCCTGTTGTCCATCAAAGTGTCCC	61.11538462	7698	10268	10296	28	CCACATTTTCTAAACTCTGAAGTCTTGTA	55.85172414	0	12	94	106	20
797	10224	10249	25	ACCCTGTTGTCCATCAAAGTGTCCCT	59.53846154	7698	10268	10296	28	CCACATTTTCTAAACTCTGAAGTCTTGTA	55.85172414	0	12	94	106	19
1200	19269	19294	25	GCTGCTTGTGCTGTTTGCCTGTCAAC	61.11538462	8168	19302	19330	28	CCATAAAAGTTACCTTCTAAGTCTGTGCC	58.67931034	0	50	56	106	8
800	10227	10252	25	CTGTTGTCCATCAAAGTGTCCCTTAT	56.38461538	7698	10268	10296	28	CCACATTTTCTAAACTCTGAAGTCTTGTA	55.85172414	0	14	94	108	16
795	10222	10247	25	TCACCCTGTTGTCCATCAAAGTGTCC	59.53846154	7698	10268	10296	28	CCACATTTTCTAAACTCTGAAGTCTTGTA	55.85172414	0	15	94	109	21
798	10225	10250	25	CCCTGTTGTCCATCAAAGTGTCCCTT	59.53846154	7697	10267	10295	28	GCCACATTTTCTAAACTCTGAAGTCTTGT	57.26551724	0	11	99	110	17
796	10223	10248	25	CACCCTGTTGTCCATCAAAGTGTCCC	61.11538462	7697	10267	10295	28	GCCACATTTTCTAAACTCTGAAGTCTTGT	57.26551724	0	12	99	111	19
797	10224	10249	25	ACCCTGTTGTCCATCAAAGTGTCCCT	59.53846154	7697	10267	10295	28	GCCACATTTTCTAAACTCTGAAGTCTTGT	57.26551724	0	12	99	111	18
1537	26651	26676	25	GTCCTCACTGCCGTCTTGTTGACCAA	61.11538462	8627	26696	26724	28	ATCTAACCAATCTTCTTCTTGCTCTTCTT	55.85172414	0	12	99	111	20
800	10227	10252	25	CTGTTGTCCATCAAAGTGTCCCTTAT	56.38461538	7697	10267	10295	28	GCCACATTTTCTAAACTCTGAAGTCTTGT	57.26551724	0	14	99	113	15
795	10222	10247	25	TCACCCTGTTGTCCATCAAAGTGTCC	59.53846154	7697	10267	10295	28	GCCACATTTTCTAAACTCTGAAGTCTTGT	57.26551724	0	15	99	114	20
1535	26649	26674	25	TTGTCCTCACTGCCGTCTTGTTGACC	61.11538462	8627	26696	26724	28	ATCTAACCAATCTTCTTCTTGCTCTTCTT	55.85172414	0	15	99	114	22
1536	26650	26675	25	TGTCCTCACTGCCGTCTTGTTGACCA	61.11538462	8627	26696	26724	28	ATCTAACCAATCTTCTTCTTGCTCTTCTT	55.85172414	0	15	99	114	21
799	10226	10251	25	CCTGTTGTCCATCAAAGTGTCCCTTA	57.96153846	7696	10266	10294	28	AGCCACATTTTCTAAACTCTGAAGTCTTG	57.26551724	0	11	106	117	15
796	10223	10248	25	CACCCTGTTGTCCATCAAAGTGTCCC	61.11538462	7696	10266	10294	28	AGCCACATTTTCTAAACTCTGAAGTCTTG	57.26551724	0	12	106	118	18
797	10224	10249	25	ACCCTGTTGTCCATCAAAGTGTCCCT	59.53846154	7696	10266	10294	28	AGCCACATTTTCTAAACTCTGAAGTCTTG	57.26551724	0	12	106	118	17
800	10227	10252	25	CTGTTGTCCATCAAAGTGTCCCTTAT	56.38461538	7696	10266	10294	28	AGCCACATTTTCTAAACTCTGAAGTCTTG	57.26551724	0	14	106	120	14
795	10222	10247	25	TCACCCTGTTGTCCATCAAAGTGTCC	59.53846154	7696	10266	10294	28	AGCCACATTTTCTAAACTCTGAAGTCTTG	57.26551724	0	15	106	121	19
798	10225	10250	25	CCCTGTTGTCCATCAAAGTGTCCCTT	59.53846154	7695	10265	10293	28	AAGCCACATTTTCTAAACTCTGAAGTCTT	55.85172414	0	11	113	124	15
799	10226	10251	25	CCTGTTGTCCATCAAAGTGTCCCTTA	57.96153846	7695	10265	10293	28	AAGCCACATTTTCTAAACTCTGAAGTCTT	55.85172414	0	11	113	124	14
796	10223	10248	25	CACCCTGTTGTCCATCAAAGTGTCCC	61.11538462	7695	10265	10293	28	AAGCCACATTTTCTAAACTCTGAAGTCTT	55.85172414	0	12	113	125	17
797	10224	10249	25	ACCCTGTTGTCCATCAAAGTGTCCCT	59.53846154	7695	10265	10293	28	AAGCCACATTTTCTAAACTCTGAAGTCTT	55.85172414	0	12	113	125	16
798	10225	10250	25	CCCTGTTGTCCATCAAAGTGTCCCTT	59.53846154	7694	10264	10292	28	AAAGCCACATTTTCTAAACTCTGAAGTCT	55.85172414	0	11	116	127	14
800	10227	10252	25	CTGTTGTCCATCAAAGTGTCCCTTAT	56.38461538	7695	10265	10293	28	AAGCCACATTTTCTAAACTCTGAAGTCTT	55.85172414	0	14	113	127	13
795	10222	10247	25	TCACCCTGTTGTCCATCAAAGTGTCC	59.53846154	7695	10265	10293	28	AAGCCACATTTTCTAAACTCTGAAGTCTT	55.85172414	0	15	113	128	18
796	10223	10248	25	CACCCTGTTGTCCATCAAAGTGTCCC	61.11538462	7694	10264	10292	28	AAAGCCACATTTTCTAAACTCTGAAGTCT	55.85172414	0	12	116	128	16
797	10224	10249	25	ACCCTGTTGTCCATCAAAGTGTCCCT	59.53846154	7694	10264	10292	28	AAAGCCACATTTTCTAAACTCTGAAGTCT	55.85172414	0	12	116	128	15
800	10227	10252	25	CTGTTGTCCATCAAAGTGTCCCTTAT	56.38461538	7694	10264	10292	28	AAAGCCACATTTTCTAAACTCTGAAGTCT	55.85172414	0	14	116	130	12
795	10222	10247	25	TCACCCTGTTGTCCATCAAAGTGTCC	59.53846154	7694	10264	10292	28	AAAGCCACATTTTCTAAACTCTGAAGTCT	55.85172414	0	15	116	131	17
482	4183	4208	25	GCATAAAGATAGAGAAAAGGGGCTTC	56.38461538	7248	4212	4240	28	GCCAGCAGCAACGAGCAAAAGGTGTGAGT	64.33448276	0	127	13	140	4
482	4183	4208	25	GCATAAAGATAGAGAAAAGGGGCTTC	56.38461538	7249	4213	4241	28	CCAGCAGCAACGAGCAAAAGGTGTGAGTA	62.92068966	0	127	13	140	5
482	4183	4208	25	GCATAAAGATAGAGAAAAGGGGCTTC	56.38461538	7250	4214	4242	28	CAGCAGCAACGAGCAAAAGGTGTGAGTAA	61.50689655	0	127	14	141	6
482	4183	4208	25	GCATAAAGATAGAGAAAAGGGGCTTC	56.38461538	7252	4216	4244	28	GCAGCAACGAGCAAAAGGTGTGAGTAAAC	61.50689655	0	127	16	143	8
482	4183	4208	25	GCATAAAGATAGAGAAAAGGGGCTTC	56.38461538	7253	4217	4245	28	CAGCAACGAGCAAAAGGTGTGAGTAAACT	60.09310345	0	127	16	143	9
482	4183	4208	25	GCATAAAGATAGAGAAAAGGGGCTTC	56.38461538	7251	4215	4243	28	AGCAGCAACGAGCAAAAGGTGTGAGTAAA	60.09310345	0	127	17	144	7
482	4183	4208	25	GCATAAAGATAGAGAAAAGGGGCTTC	56.38461538	7254	4218	4246	28	AGCAACGAGCAAAAGGTGTGAGTAAACTG	60.09310345	0	127	19	146	10
482	4183	4208	25	GCATAAAGATAGAGAAAAGGGGCTTC	56.38461538	7255	4219	4247	28	GCAACGAGCAAAAGGTGTGAGTAAACTGT	60.09310345	0	127	19	146	11
482	4183	4208	25	GCATAAAGATAGAGAAAAGGGGCTTC	56.38461538	7256	4220	4248	28	CAACGAGCAAAAGGTGTGAGTAAACTGTT	58.67931034	0	127	19	146	12
482	4183	4208	25	GCATAAAGATAGAGAAAAGGGGCTTC	56.38461538	7257	4221	4249	28	AACGAGCAAAAGGTGTGAGTAAACTGTTA	57.26551724	0	127	20	147	13
34	463	488	25	GCTGTTTCTTCTGTCTCTGCGGTAAG	59.53846154	6819	513	541	28	TTTTTGTCCTTTTTAGGCTCTGTTGGTGG	58.67931034	0	109	51	160	25
1537	26651	26676	25	GTCCTCACTGCCGTCTTGTTGACCAA	61.11538462	8628	26697	26725	28	TCTAACCAATCTTCTTCTTGCTCTTCTTC	57.26551724	0	12	165	177	21
1535	26649	26674	25	TTGTCCTCACTGCCGTCTTGTTGACC	61.11538462	8628	26697	26725	28	TCTAACCAATCTTCTTCTTGCTCTTCTTC	57.26551724	0	15	165	180	23
1536	26650	26675	25	TGTCCTCACTGCCGTCTTGTTGACCA	61.11538462	8628	26697	26725	28	TCTAACCAATCTTCTTCTTGCTCTTCTTC	57.26551724	0	15	165	180	22
34	463	488	25	GCTGTTTCTTCTGTCTCTGCGGTAAG	59.53846154	6818	512	540	28	CTTTTTGTCCTTTTTAGGCTCTGTTGGTG	58.67931034	0	109	73	182	24
33	462	487	25	TGCTGTTTCTTCTGTCTCTGCGGTAA	57.96153846	6818	512	540	28	CTTTTTGTCCTTTTTAGGCTCTGTTGGTG	58.67931034	0	117	73	190	25
1535	26649	26674	25	TTGTCCTCACTGCCGTCTTGTTGACC	61.11538462	8629	26698	26726	28	CTAACCAATCTTCTTCTTGCTCTTCTTCA	57.26551724	0	15	180	195	24
1536	26650	26675	25	TGTCCTCACTGCCGTCTTGTTGACCA	61.11538462	8629	26698	26726	28	CTAACCAATCTTCTTCTTGCTCTTCTTCA	57.26551724	0	15	180	195	23
1537	26651	26676	25	GTCCTCACTGCCGTCTTGTTGACCAA	61.11538462	8630	26699	26727	28	TAACCAATCTTCTTCTTGCTCTTCTTCAG	57.26551724	0	12	187	199	23
1535	26649	26674	25	TTGTCCTCACTGCCGTCTTGTTGACC	61.11538462	8630	26699	26727	28	TAACCAATCTTCTTCTTGCTCTTCTTCAG	57.26551724	0	15	187	202	25
1536	26650	26675	25	TGTCCTCACTGCCGTCTTGTTGACCA	61.11538462	8630	26699	26727	28	TAACCAATCTTCTTCTTGCTCTTCTTCAG	57.26551724	0	15	187	202	24
1537	26651	26676	25	GTCCTCACTGCCGTCTTGTTGACCAA	61.11538462	8631	26700	26728	28	AACCAATCTTCTTCTTGCTCTTCTTCAGG	58.67931034	0	12	190	202	24
1537	26651	26676	25	GTCCTCACTGCCGTCTTGTTGACCAA	61.11538462	8632	26701	26729	28	ACCAATCTTCTTCTTGCTCTTCTTCAGGT	58.67931034	0	12	192	204	25
1536	26650	26675	25	TGTCCTCACTGCCGTCTTGTTGACCA	61.11538462	8631	26700	26728	28	AACCAATCTTCTTCTTGCTCTTCTTCAGG	58.67931034	0	15	190	205	25
34	463	488	25	GCTGTTTCTTCTGTCTCTGCGGTAAG	59.53846154	6817	511	539	28	TCTTTTTGTCCTTTTTAGGCTCTGTTGGT	57.26551724	0	109	114	223	23
33	462	487	25	TGCTGTTTCTTCTGTCTCTGCGGTAA	57.96153846	6817	511	539	28	TCTTTTTGTCCTTTTTAGGCTCTGTTGGT	57.26551724	0	117	114	231	24
32	461	486	25	TTGCTGTTTCTTCTGTCTCTGCGGTA	57.96153846	6817	511	539	28	TCTTTTTGTCCTTTTTAGGCTCTGTTGGT	57.26551724	0	131	114	245	25
34	463	488	25	GCTGTTTCTTCTGTCTCTGCGGTAAG	59.53846154	6816	510	538	28	TTCTTTTTGTCCTTTTTAGGCTCTGTTGG	57.26551724	0	109	154	263	22
33	462	487	25	TGCTGTTTCTTCTGTCTCTGCGGTAA	57.96153846	6816	510	538	28	TTCTTTTTGTCCTTTTTAGGCTCTGTTGG	57.26551724	0	117	154	271	23
32	461	486	25	TTGCTGTTTCTTCTGTCTCTGCGGTA	57.96153846	6816	510	538	28	TTCTTTTTGTCCTTTTTAGGCTCTGTTGG	57.26551724	0	131	154	285	24
34	463	488	25	GCTGTTTCTTCTGTCTCTGCGGTAAG	59.53846154	6815	509	537	28	CTTCTTTTTGTCCTTTTTAGGCTCTGTTG	57.26551724	0	109	177	286	21
33	462	487	25	TGCTGTTTCTTCTGTCTCTGCGGTAA	57.96153846	6815	509	537	28	CTTCTTTTTGTCCTTTTTAGGCTCTGTTG	57.26551724	0	117	177	294	22
34	463	488	25	GCTGTTTCTTCTGTCTCTGCGGTAAG	59.53846154	6814	508	536	28	TCTTCTTTTTGTCCTTTTTAGGCTCTGTT	55.85172414	0	109	196	305	20
31	460	485	25	TTTGCTGTTTCTTCTGTCTCTGCGGT	57.96153846	6816	510	538	28	TTCTTTTTGTCCTTTTTAGGCTCTGTTGG	57.26551724	0	154	154	308	25
32	461	486	25	TTGCTGTTTCTTCTGTCTCTGCGGTA	57.96153846	6815	509	537	28	CTTCTTTTTGTCCTTTTTAGGCTCTGTTG	57.26551724	0	131	177	308	23
33	462	487	25	TGCTGTTTCTTCTGTCTCTGCGGTAA	57.96153846	6814	508	536	28	TCTTCTTTTTGTCCTTTTTAGGCTCTGTT	55.85172414	0	117	196	313	21
32	461	486	25	TTGCTGTTTCTTCTGTCTCTGCGGTA	57.96153846	6814	508	536	28	TCTTCTTTTTGTCCTTTTTAGGCTCTGTT	55.85172414	0	131	196	327	22
31	460	485	25	TTTGCTGTTTCTTCTGTCTCTGCGGT	57.96153846	6815	509	537	28	CTTCTTTTTGTCCTTTTTAGGCTCTGTTG	57.26551724	0	154	177	331	24
30	459	484	25	GTTTGCTGTTTCTTCTGTCTCTGCGG	59.53846154	6815	509	537	28	CTTCTTTTTGTCCTTTTTAGGCTCTGTTG	57.26551724	0	173	177	350	25
31	460	485	25	TTTGCTGTTTCTTCTGTCTCTGCGGT	57.96153846	6814	508	536	28	TCTTCTTTTTGTCCTTTTTAGGCTCTGTT	55.85172414	0	154	196	350	23
34	463	488	25	GCTGTTTCTTCTGTCTCTGCGGTAAG	59.53846154	6813	507	535	28	TTCTTCTTTTTGTCCTTTTTAGGCTCTGT	55.85172414	0	109	241	350	19
34	463	488	25	GCTGTTTCTTCTGTCTCTGCGGTAAG	59.53846154	6812	506	534	28	CTTCTTCTTTTTGTCCTTTTTAGGCTCTG	57.26551724	0	109	247	356	18
33	462	487	25	TGCTGTTTCTTCTGTCTCTGCGGTAA	57.96153846	6813	507	535	28	TTCTTCTTTTTGTCCTTTTTAGGCTCTGT	55.85172414	0	117	241	358	20
33	462	487	25	TGCTGTTTCTTCTGTCTCTGCGGTAA	57.96153846	6812	506	534	28	CTTCTTCTTTTTGTCCTTTTTAGGCTCTG	57.26551724	0	117	247	364	19
30	459	484	25	GTTTGCTGTTTCTTCTGTCTCTGCGG	59.53846154	6814	508	536	28	TCTTCTTTTTGTCCTTTTTAGGCTCTGTT	55.85172414	0	173	196	369	24
29	458	483	25	AGTTTGCTGTTTCTTCTGTCTCTGCG	57.96153846	6814	508	536	28	TCTTCTTTTTGTCCTTTTTAGGCTCTGTT	55.85172414	0	175	196	371	25
32	461	486	25	TTGCTGTTTCTTCTGTCTCTGCGGTA	57.96153846	6813	507	535	28	TTCTTCTTTTTGTCCTTTTTAGGCTCTGT	55.85172414	0	131	241	372	21
33	462	487	25	TGCTGTTTCTTCTGTCTCTGCGGTAA	57.96153846	6811	505	533	28	CCTTCTTCTTTTTGTCCTTTTTAGGCTCT	57.26551724	0	117	255	372	18
32	461	486	25	TTGCTGTTTCTTCTGTCTCTGCGGTA	57.96153846	6812	506	534	28	CTTCTTCTTTTTGTCCTTTTTAGGCTCTG	57.26551724	0	131	247	378	20
32	461	486	25	TTGCTGTTTCTTCTGTCTCTGCGGTA	57.96153846	6811	505	533	28	CCTTCTTCTTTTTGTCCTTTTTAGGCTCT	57.26551724	0	131	255	386	19
31	460	485	25	TTTGCTGTTTCTTCTGTCTCTGCGGT	57.96153846	6813	507	535	28	TTCTTCTTTTTGTCCTTTTTAGGCTCTGT	55.85172414	0	154	241	395	22
31	460	485	25	TTTGCTGTTTCTTCTGTCTCTGCGGT	57.96153846	6812	506	534	28	CTTCTTCTTTTTGTCCTTTTTAGGCTCTG	57.26551724	0	154	247	401	21
31	460	485	25	TTTGCTGTTTCTTCTGTCTCTGCGGT	57.96153846	6811	505	533	28	CCTTCTTCTTTTTGTCCTTTTTAGGCTCT	57.26551724	0	154	255	409	20
30	459	484	25	GTTTGCTGTTTCTTCTGTCTCTGCGG	59.53846154	6813	507	535	28	TTCTTCTTTTTGTCCTTTTTAGGCTCTGT	55.85172414	0	173	241	414	23
29	458	483	25	AGTTTGCTGTTTCTTCTGTCTCTGCG	57.96153846	6813	507	535	28	TTCTTCTTTTTGTCCTTTTTAGGCTCTGT	55.85172414	0	175	241	416	24
30	459	484	25	GTTTGCTGTTTCTTCTGTCTCTGCGG	59.53846154	6812	506	534	28	CTTCTTCTTTTTGTCCTTTTTAGGCTCTG	57.26551724	0	173	247	420	22
28	457	482	25	CAGTTTGCTGTTTCTTCTGTCTCTGC	57.96153846	6813	507	535	28	TTCTTCTTTTTGTCCTTTTTAGGCTCTGT	55.85172414	0	180	241	421	25
29	458	483	25	AGTTTGCTGTTTCTTCTGTCTCTGCG	57.96153846	6812	506	534	28	CTTCTTCTTTTTGTCCTTTTTAGGCTCTG	57.26551724	0	175	247	422	23
28	457	482	25	CAGTTTGCTGTTTCTTCTGTCTCTGC	57.96153846	6811	505	533	28	CCTTCTTCTTTTTGTCCTTTTTAGGCTCT	57.26551724	0	180	255	435	23
42	471	496	25	TTCTGTCTCTGCGGTAAGGCTTGAGT	59.53846154	6827	521	549	28	CTTTTTAGGCTCTGTTGGTGGGAATGTTT	58.67931034	0	3	5539	5542	25
43	472	497	25	TCTGTCTCTGCGGTAAGGCTTGAGTT	59.53846154	6827	521	549	28	CTTTTTAGGCTCTGTTGGTGGGAATGTTT	58.67931034	0	3	5539	5542	24
43	472	497	25	TCTGTCTCTGCGGTAAGGCTTGAGTT	59.53846154	6828	522	550	28	TTTTTAGGCTCTGTTGGTGGGAATGTTTT	57.26551724	0	3	5542	5545	25
44	473	498	25	CTGTCTCTGCGGTAAGGCTTGAGTTT	59.53846154	6827	521	549	28	CTTTTTAGGCTCTGTTGGTGGGAATGTTT	58.67931034	0	7	5539	5546	23
46	475	500	25	GTCTCTGCGGTAAGGCTTGAGTTTCA	59.53846154	6827	521	549	28	CTTTTTAGGCTCTGTTGGTGGGAATGTTT	58.67931034	0	8	5539	5547	21
44	473	498	25	CTGTCTCTGCGGTAAGGCTTGAGTTT	59.53846154	6828	522	550	28	TTTTTAGGCTCTGTTGGTGGGAATGTTTT	57.26551724	0	7	5542	5549	24
45	474	499	25	TGTCTCTGCGGTAAGGCTTGAGTTTC	59.53846154	6828	522	550	28	TTTTTAGGCTCTGTTGGTGGGAATGTTTT	57.26551724	0	7	5542	5549	23
47	476	501	25	TCTCTGCGGTAAGGCTTGAGTTTCAT	57.96153846	6827	521	549	28	CTTTTTAGGCTCTGTTGGTGGGAATGTTT	58.67931034	0	12	5539	5551	20
48	477	502	25	CTCTGCGGTAAGGCTTGAGTTTCATC	59.53846154	6828	522	550	28	TTTTTAGGCTCTGTTGGTGGGAATGTTTT	57.26551724	0	12	5542	5554	20
49	478	503	25	TCTGCGGTAAGGCTTGAGTTTCATCA	57.96153846	6827	521	549	28	CTTTTTAGGCTCTGTTGGTGGGAATGTTT	58.67931034	0	16	5539	5555	18
45	474	499	25	TGTCTCTGCGGTAAGGCTTGAGTTTC	59.53846154	6830	524	552	28	TTTAGGCTCTGTTGGTGGGAATGTTTTGT	58.67931034	0	7	5549	5556	25
50	479	504	25	CTGCGGTAAGGCTTGAGTTTCATCAG	59.53846154	6827	521	549	28	CTTTTTAGGCTCTGTTGGTGGGAATGTTT	58.67931034	0	17	5539	5556	17
44	473	498	25	CTGTCTCTGCGGTAAGGCTTGAGTTT	59.53846154	6829	523	551	28	TTTTAGGCTCTGTTGGTGGGAATGTTTTG	58.67931034	0	7	5550	5557	25
45	474	499	25	TGTCTCTGCGGTAAGGCTTGAGTTTC	59.53846154	6829	523	551	28	TTTTAGGCTCTGTTGGTGGGAATGTTTTG	58.67931034	0	7	5550	5557	24
50	479	504	25	CTGCGGTAAGGCTTGAGTTTCATCAG	59.53846154	6828	522	550	28	TTTTTAGGCTCTGTTGGTGGGAATGTTTT	57.26551724	0	17	5542	5559	18
51	480	505	25	TGCGGTAAGGCTTGAGTTTCATCAGC	59.53846154	6828	522	550	28	TTTTTAGGCTCTGTTGGTGGGAATGTTTT	57.26551724	0	17	5542	5559	17
48	477	502	25	CTCTGCGGTAAGGCTTGAGTTTCATC	59.53846154	6830	524	552	28	TTTAGGCTCTGTTGGTGGGAATGTTTTGT	58.67931034	0	12	5549	5561	22
48	477	502	25	CTCTGCGGTAAGGCTTGAGTTTCATC	59.53846154	6829	523	551	28	TTTTAGGCTCTGTTGGTGGGAATGTTTTG	58.67931034	0	12	5550	5562	21
50	479	504	25	CTGCGGTAAGGCTTGAGTTTCATCAG	59.53846154	6831	525	553	28	TTAGGCTCTGTTGGTGGGAATGTTTTGTA	58.67931034	0	17	5547	5564	21
50	479	504	25	CTGCGGTAAGGCTTGAGTTTCATCAG	59.53846154	6830	524	552	28	TTTAGGCTCTGTTGGTGGGAATGTTTTGT	58.67931034	0	17	5549	5566	20
51	480	505	25	TGCGGTAAGGCTTGAGTTTCATCAGC	59.53846154	6830	524	552	28	TTTAGGCTCTGTTGGTGGGAATGTTTTGT	58.67931034	0	17	5549	5566	19
50	479	504	25	CTGCGGTAAGGCTTGAGTTTCATCAG	59.53846154	6829	523	551	28	TTTTAGGCTCTGTTGGTGGGAATGTTTTG	58.67931034	0	17	5550	5567	19
51	480	505	25	TGCGGTAAGGCTTGAGTTTCATCAGC	59.53846154	6829	523	551	28	TTTTAGGCTCTGTTGGTGGGAATGTTTTG	58.67931034	0	17	5550	5567	18
52	489	514	25	GCTTGAGTTTCATCAGCCTTCTTCTT	56.38461538	6838	532	560	28	CTGTTGGTGGGAATGTTTTGTATGCGTCA	60.09310345	0	37	5532	5569	18
48	477	502	25	CTCTGCGGTAAGGCTTGAGTTTCATC	59.53846154	6832	526	554	28	TAGGCTCTGTTGGTGGGAATGTTTTGTAT	58.67931034	0	12	5558	5570	24
48	477	502	25	CTCTGCGGTAAGGCTTGAGTTTCATC	59.53846154	6833	527	555	28	AGGCTCTGTTGGTGGGAATGTTTTGTATG	60.09310345	0	12	5559	5571	25
50	479	504	25	CTGCGGTAAGGCTTGAGTTTCATCAG	59.53846154	6835	529	557	28	GCTCTGTTGGTGGGAATGTTTTGTATGCG	61.50689655	0	17	5556	5573	25
51	480	505	25	TGCGGTAAGGCTTGAGTTTCATCAGC	59.53846154	6835	529	557	28	GCTCTGTTGGTGGGAATGTTTTGTATGCG	61.50689655	0	17	5556	5573	24
49	478	503	25	TCTGCGGTAAGGCTTGAGTTTCATCA	57.96153846	6832	526	554	28	TAGGCTCTGTTGGTGGGAATGTTTTGTAT	58.67931034	0	16	5558	5574	23
49	478	503	25	TCTGCGGTAAGGCTTGAGTTTCATCA	57.96153846	6834	528	556	28	GGCTCTGTTGGTGGGAATGTTTTGTATGC	61.50689655	0	16	5558	5574	25
50	479	504	25	CTGCGGTAAGGCTTGAGTTTCATCAG	59.53846154	6832	526	554	28	TAGGCTCTGTTGGTGGGAATGTTTTGTAT	58.67931034	0	17	5558	5575	22
50	479	504	25	CTGCGGTAAGGCTTGAGTTTCATCAG	59.53846154	6834	528	556	28	GGCTCTGTTGGTGGGAATGTTTTGTATGC	61.50689655	0	17	5558	5575	24
51	480	505	25	TGCGGTAAGGCTTGAGTTTCATCAGC	59.53846154	6832	526	554	28	TAGGCTCTGTTGGTGGGAATGTTTTGTAT	58.67931034	0	17	5558	5575	21
51	480	505	25	TGCGGTAAGGCTTGAGTTTCATCAGC	59.53846154	6834	528	556	28	GGCTCTGTTGGTGGGAATGTTTTGTATGC	61.50689655	0	17	5558	5575	23
51	480	505	25	TGCGGTAAGGCTTGAGTTTCATCAGC	59.53846154	6833	527	555	28	AGGCTCTGTTGGTGGGAATGTTTTGTATG	60.09310345	0	17	5559	5576	22
52	489	514	25	GCTTGAGTTTCATCAGCCTTCTTCTT	56.38461538	6837	531	559	28	TCTGTTGGTGGGAATGTTTTGTATGCGTC	60.09310345	0	37	5543	5580	17
52	489	514	25	GCTTGAGTTTCATCAGCCTTCTTCTT	56.38461538	6836	530	558	28	CTCTGTTGGTGGGAATGTTTTGTATGCGT	60.09310345	0	37	5553	5590	16
52	489	514	25	GCTTGAGTTTCATCAGCCTTCTTCTT	56.38461538	6835	529	557	28	GCTCTGTTGGTGGGAATGTTTTGTATGCG	61.50689655	0	37	5556	5593	15
405	2890	2915	25	CAGGTCCTTGATGTCACAGCGTCCTA	61.11538462	9314	2919	2948	29	GGTGTCCAGCAATACGAAGATGTCCACGAA	62.98666667	0	11	1	12	4
402	2887	2912	25	AGGCAGGTCCTTGATGTCACAGCGTC	62.69230769	9314	2919	2948	29	GGTGTCCAGCAATACGAAGATGTCCACGAA	62.98666667	0	12	1	13	7
405	2890	2915	25	CAGGTCCTTGATGTCACAGCGTCCTA	61.11538462	9315	2920	2949	29	GTGTCCAGCAATACGAAGATGTCCACGAAG	62.98666667	0	11	2	13	5
403	2888	2913	25	GGCAGGTCCTTGATGTCACAGCGTCC	64.26923077	9314	2919	2948	29	GGTGTCCAGCAATACGAAGATGTCCACGAA	62.98666667	0	13	1	14	6
405	2890	2915	25	CAGGTCCTTGATGTCACAGCGTCCTA	61.11538462	9313	2918	2947	29	TGGTGTCCAGCAATACGAAGATGTCCACGA	62.98666667	0	11	3	14	3
399	2884	2909	25	TTTAGGCAGGTCCTTGATGTCACAGC	59.53846154	9314	2919	2948	29	GGTGTCCAGCAATACGAAGATGTCCACGAA	62.98666667	0	14	1	15	10
400	2885	2910	25	TTAGGCAGGTCCTTGATGTCACAGCG	61.11538462	9314	2919	2948	29	GGTGTCCAGCAATACGAAGATGTCCACGAA	62.98666667	0	14	1	15	9
405	2890	2915	25	CAGGTCCTTGATGTCACAGCGTCCTA	61.11538462	9312	2917	2946	29	ATGGTGTCCAGCAATACGAAGATGTCCACG	62.98666667	0	11	4	15	2
400	2885	2910	25	TTAGGCAGGTCCTTGATGTCACAGCG	61.11538462	9315	2920	2949	29	GTGTCCAGCAATACGAAGATGTCCACGAAG	62.98666667	0	14	2	16	10
401	2886	2911	25	TAGGCAGGTCCTTGATGTCACAGCGT	61.11538462	9313	2918	2947	29	TGGTGTCCAGCAATACGAAGATGTCCACGA	62.98666667	0	13	3	16	7
402	2887	2912	25	AGGCAGGTCCTTGATGTCACAGCGTC	62.69230769	9312	2917	2946	29	ATGGTGTCCAGCAATACGAAGATGTCCACG	62.98666667	0	12	4	16	5
404	2889	2914	25	GCAGGTCCTTGATGTCACAGCGTCCT	62.69230769	9313	2918	2947	29	TGGTGTCCAGCAATACGAAGATGTCCACGA	62.98666667	0	13	3	16	4
405	2890	2915	25	CAGGTCCTTGATGTCACAGCGTCCTA	61.11538462	9311	2916	2945	29	GATGGTGTCCAGCAATACGAAGATGTCCAC	62.98666667	0	11	5	16	1
402	2887	2912	25	AGGCAGGTCCTTGATGTCACAGCGTC	62.69230769	9311	2916	2945	29	GATGGTGTCCAGCAATACGAAGATGTCCAC	62.98666667	0	12	5	17	4
403	2888	2913	25	GGCAGGTCCTTGATGTCACAGCGTCC	64.26923077	9312	2917	2946	29	ATGGTGTCCAGCAATACGAAGATGTCCACG	62.98666667	0	13	4	17	4
404	2889	2914	25	GCAGGTCCTTGATGTCACAGCGTCCT	62.69230769	9312	2917	2946	29	ATGGTGTCCAGCAATACGAAGATGTCCACG	62.98666667	0	13	4	17	3
399	2884	2909	25	TTTAGGCAGGTCCTTGATGTCACAGC	59.53846154	9312	2917	2946	29	ATGGTGTCCAGCAATACGAAGATGTCCACG	62.98666667	0	14	4	18	8
400	2885	2910	25	TTAGGCAGGTCCTTGATGTCACAGCG	61.11538462	9312	2917	2946	29	ATGGTGTCCAGCAATACGAAGATGTCCACG	62.98666667	0	14	4	18	7
403	2888	2913	25	GGCAGGTCCTTGATGTCACAGCGTCC	64.26923077	9311	2916	2945	29	GATGGTGTCCAGCAATACGAAGATGTCCAC	62.98666667	0	13	5	18	3
399	2884	2909	25	TTTAGGCAGGTCCTTGATGTCACAGC	59.53846154	9311	2916	2945	29	GATGGTGTCCAGCAATACGAAGATGTCCAC	62.98666667	0	14	5	19	7
400	2885	2910	25	TTAGGCAGGTCCTTGATGTCACAGCG	61.11538462	9311	2916	2945	29	GATGGTGTCCAGCAATACGAAGATGTCCAC	62.98666667	0	14	5	19	6
402	2887	2912	25	AGGCAGGTCCTTGATGTCACAGCGTC	62.69230769	9309	2914	2943	29	TAGATGGTGTCCAGCAATACGAAGATGTCC	61.62	0	12	7	19	2
402	2887	2912	25	AGGCAGGTCCTTGATGTCACAGCGTC	62.69230769	9310	2915	2944	29	AGATGGTGTCCAGCAATACGAAGATGTCCA	61.62	0	12	7	19	3
401	2886	2911	25	TAGGCAGGTCCTTGATGTCACAGCGT	61.11538462	9309	2914	2943	29	TAGATGGTGTCCAGCAATACGAAGATGTCC	61.62	0	13	7	20	3
403	2888	2913	25	GGCAGGTCCTTGATGTCACAGCGTCC	64.26923077	9309	2914	2943	29	TAGATGGTGTCCAGCAATACGAAGATGTCC	61.62	0	13	7	20	1
403	2888	2913	25	GGCAGGTCCTTGATGTCACAGCGTCC	64.26923077	9310	2915	2944	29	AGATGGTGTCCAGCAATACGAAGATGTCCA	61.62	0	13	7	20	2
404	2889	2914	25	GCAGGTCCTTGATGTCACAGCGTCCT	62.69230769	9310	2915	2944	29	AGATGGTGTCCAGCAATACGAAGATGTCCA	61.62	0	13	7	20	1
399	2884	2909	25	TTTAGGCAGGTCCTTGATGTCACAGC	59.53846154	9309	2914	2943	29	TAGATGGTGTCCAGCAATACGAAGATGTCC	61.62	0	14	7	21	5
399	2884	2909	25	TTTAGGCAGGTCCTTGATGTCACAGC	59.53846154	9310	2915	2944	29	AGATGGTGTCCAGCAATACGAAGATGTCCA	61.62	0	14	7	21	6
400	2885	2910	25	TTAGGCAGGTCCTTGATGTCACAGCG	61.11538462	9310	2915	2944	29	AGATGGTGTCCAGCAATACGAAGATGTCCA	61.62	0	14	7	21	5
398	2883	2908	25	CTTTAGGCAGGTCCTTGATGTCACAG	59.53846154	9314	2919	2948	29	GGTGTCCAGCAATACGAAGATGTCCACGAA	62.98666667	0	21	1	22	11
398	2883	2908	25	CTTTAGGCAGGTCCTTGATGTCACAG	59.53846154	9315	2920	2949	29	GTGTCCAGCAATACGAAGATGTCCACGAAG	62.98666667	0	21	2	23	12
398	2883	2908	25	CTTTAGGCAGGTCCTTGATGTCACAG	59.53846154	9312	2917	2946	29	ATGGTGTCCAGCAATACGAAGATGTCCACG	62.98666667	0	21	4	25	9
190	1168	1193	25	CATTGTTAGCAGGATTGCGGGTGCCA	61.11538462	9123	1202	1231	29	TTTTGGTGTATTCAAGGCTCCCTCAGTTGC	61.62	0	12	15	27	9
187	1165	1190	25	CAGCATTGTTAGCAGGATTGCGGGTG	61.11538462	9123	1202	1231	29	TTTTGGTGTATTCAAGGCTCCCTCAGTTGC	61.62	0	13	15	28	12
398	2883	2908	25	CTTTAGGCAGGTCCTTGATGTCACAG	59.53846154	9309	2914	2943	29	TAGATGGTGTCCAGCAATACGAAGATGTCC	61.62	0	21	7	28	6
398	2883	2908	25	CTTTAGGCAGGTCCTTGATGTCACAG	59.53846154	9310	2915	2944	29	AGATGGTGTCCAGCAATACGAAGATGTCCA	61.62	0	21	7	28	7
190	1168	1193	25	CATTGTTAGCAGGATTGCGGGTGCCA	61.11538462	9122	1201	1230	29	CTTTTGGTGTATTCAAGGCTCCCTCAGTTG	61.62	0	12	17	29	8
186	1164	1189	25	GCAGCATTGTTAGCAGGATTGCGGGT	61.11538462	9123	1202	1231	29	TTTTGGTGTATTCAAGGCTCCCTCAGTTGC	61.62	0	17	15	32	13
1535	26649	26674	25	TTGTCCTCACTGCCGTCTTGTTGACC	61.11538462	10673	26685	26714	29	TGACTATCATCATCTAACCAATCTTCTTCT	56.15333333	0	15	18	33	11
186	1164	1189	25	GCAGCATTGTTAGCAGGATTGCGGGT	61.11538462	9122	1201	1230	29	CTTTTGGTGTATTCAAGGCTCCCTCAGTTG	61.62	0	17	17	34	12
189	1167	1192	25	GCATTGTTAGCAGGATTGCGGGTGCC	62.69230769	9120	1199	1228	29	ATCTTTTGGTGTATTCAAGGCTCCCTCAGT	60.25333333	0	10	24	34	7
1537	26651	26676	25	GTCCTCACTGCCGTCTTGTTGACCAA	61.11538462	10675	26687	26716	29	ACTATCATCATCTAACCAATCTTCTTCTTG	56.15333333	0	12	22	34	11
188	1166	1191	25	AGCATTGTTAGCAGGATTGCGGGTGC	61.11538462	9120	1199	1228	29	ATCTTTTGGTGTATTCAAGGCTCCCTCAGT	60.25333333	0	11	24	35	8
1535	26649	26674	25	TTGTCCTCACTGCCGTCTTGTTGACC	61.11538462	10674	26686	26715	29	GACTATCATCATCTAACCAATCTTCTTCTT	56.15333333	0	15	20	35	12
1537	26651	26676	25	GTCCTCACTGCCGTCTTGTTGACCAA	61.11538462	10677	26689	26718	29	TATCATCATCTAACCAATCTTCTTCTTGCT	56.15333333	0	12	23	35	13
1537	26651	26676	25	GTCCTCACTGCCGTCTTGTTGACCAA	61.11538462	10678	26690	26719	29	ATCATCATCTAACCAATCTTCTTCTTGCTC	57.52	0	12	23	35	14
190	1168	1193	25	CATTGTTAGCAGGATTGCGGGTGCCA	61.11538462	9121	1200	1229	29	TCTTTTGGTGTATTCAAGGCTCCCTCAGTT	60.25333333	0	12	24	36	7
1535	26649	26674	25	TTGTCCTCACTGCCGTCTTGTTGACC	61.11538462	10672	26684	26713	29	TTGACTATCATCATCTAACCAATCTTCTTC	56.15333333	0	15	21	36	10
1537	26651	26676	25	GTCCTCACTGCCGTCTTGTTGACCAA	61.11538462	10670	26682	26711	29	TGTTGACTATCATCATCTAACCAATCTTCT	56.15333333	0	12	24	36	6
1537	26651	26676	25	GTCCTCACTGCCGTCTTGTTGACCAA	61.11538462	10679	26691	26720	29	TCATCATCTAACCAATCTTCTTCTTGCTCT	57.52	0	12	24	36	15
187	1165	1190	25	CAGCATTGTTAGCAGGATTGCGGGTG	61.11538462	9120	1199	1228	29	ATCTTTTGGTGTATTCAAGGCTCCCTCAGT	60.25333333	0	13	24	37	9
187	1165	1190	25	CAGCATTGTTAGCAGGATTGCGGGTG	61.11538462	9121	1200	1229	29	TCTTTTGGTGTATTCAAGGCTCCCTCAGTT	60.25333333	0	13	24	37	10
1535	26649	26674	25	TTGTCCTCACTGCCGTCTTGTTGACC	61.11538462	10671	26683	26712	29	GTTGACTATCATCATCTAACCAATCTTCTT	56.15333333	0	15	22	37	9
1535	26649	26674	25	TTGTCCTCACTGCCGTCTTGTTGACC	61.11538462	10675	26687	26716	29	ACTATCATCATCTAACCAATCTTCTTCTTG	56.15333333	0	15	22	37	13
1535	26649	26674	25	TTGTCCTCACTGCCGTCTTGTTGACC	61.11538462	10676	26688	26717	29	CTATCATCATCTAACCAATCTTCTTCTTGC	57.52	0	15	23	38	14
1535	26649	26674	25	TTGTCCTCACTGCCGTCTTGTTGACC	61.11538462	10677	26689	26718	29	TATCATCATCTAACCAATCTTCTTCTTGCT	56.15333333	0	15	23	38	15
1535	26649	26674	25	TTGTCCTCACTGCCGTCTTGTTGACC	61.11538462	10678	26690	26719	29	ATCATCATCTAACCAATCTTCTTCTTGCTC	57.52	0	15	23	38	16
1536	26650	26675	25	TGTCCTCACTGCCGTCTTGTTGACCA	61.11538462	10676	26688	26717	29	CTATCATCATCTAACCAATCTTCTTCTTGC	57.52	0	15	23	38	13
1536	26650	26675	25	TGTCCTCACTGCCGTCTTGTTGACCA	61.11538462	10677	26689	26718	29	TATCATCATCTAACCAATCTTCTTCTTGCT	56.15333333	0	15	23	38	14
1536	26650	26675	25	TGTCCTCACTGCCGTCTTGTTGACCA	61.11538462	10678	26690	26719	29	ATCATCATCTAACCAATCTTCTTCTTGCTC	57.52	0	15	23	38	15
1535	26649	26674	25	TTGTCCTCACTGCCGTCTTGTTGACC	61.11538462	10670	26682	26711	29	TGTTGACTATCATCATCTAACCAATCTTCT	56.15333333	0	15	24	39	8
1535	26649	26674	25	TTGTCCTCACTGCCGTCTTGTTGACC	61.11538462	10679	26691	26720	29	TCATCATCTAACCAATCTTCTTCTTGCTCT	57.52	0	15	24	39	17
1536	26650	26675	25	TGTCCTCACTGCCGTCTTGTTGACCA	61.11538462	10670	26682	26711	29	TGTTGACTATCATCATCTAACCAATCTTCT	56.15333333	0	15	24	39	7
1536	26650	26675	25	TGTCCTCACTGCCGTCTTGTTGACCA	61.11538462	10679	26691	26720	29	TCATCATCTAACCAATCTTCTTCTTGCTCT	57.52	0	15	24	39	16
1259	19862	19887	25	TGAGGTGATAGAGGTTTGTGGTGGTT	57.96153846	10320	19912	19941	29	TACTGAAGTCATTGAGAGCCTTTGCGAGAT	60.25333333	0	11	29	40	25
186	1164	1189	25	GCAGCATTGTTAGCAGGATTGCGGGT	61.11538462	9120	1199	1228	29	ATCTTTTGGTGTATTCAAGGCTCCCTCAGT	60.25333333	0	17	24	41	10
186	1164	1189	25	GCAGCATTGTTAGCAGGATTGCGGGT	61.11538462	9121	1200	1229	29	TCTTTTGGTGTATTCAAGGCTCCCTCAGTT	60.25333333	0	17	24	41	11
1260	19863	19888	25	GAGGTGATAGAGGTTTGTGGTGGTTG	59.53846154	10320	19912	19941	29	TACTGAAGTCATTGAGAGCCTTTGCGAGAT	60.25333333	0	12	29	41	24
1261	19864	19889	25	AGGTGATAGAGGTTTGTGGTGGTTGG	59.53846154	10320	19912	19941	29	TACTGAAGTCATTGAGAGCCTTTGCGAGAT	60.25333333	0	12	29	41	23
921	13310	13335	25	AATCACCAGCATTTGTCCAGTCACAT	56.38461538	9911	13349	13378	29	TAAAGTCAGTAACATTATCGCTACCAACAC	57.52	0	30	13	43	14
1262	19865	19890	25	GGTGATAGAGGTTTGTGGTGGTTGGT	59.53846154	10320	19912	19941	29	TACTGAAGTCATTGAGAGCCTTTGCGAGAT	60.25333333	0	14	29	43	22
1262	19865	19890	25	GGTGATAGAGGTTTGTGGTGGTTGGT	59.53846154	10321	19913	19942	29	ACTGAAGTCATTGAGAGCCTTTGCGAGATG	61.62	0	14	29	43	23
1537	26651	26676	25	GTCCTCACTGCCGTCTTGTTGACCAA	61.11538462	10667	26678	26707	29	AGTTTGTTGACTATCATCATCTAACCAATC	56.15333333	0	12	31	43	2
799	10226	10251	25	CCTGTTGTCCATCAAAGTGTCCCTTA	57.96153846	9822	10276	10305	29	TCTAAACTCTGAAGTCTTGTAAAAGTGTTC	56.15333333	0	11	33	44	25
1535	26649	26674	25	TTGTCCTCACTGCCGTCTTGTTGACC	61.11538462	10669	26681	26710	29	TTGTTGACTATCATCATCTAACCAATCTTC	56.15333333	0	15	29	44	7
1535	26649	26674	25	TTGTCCTCACTGCCGTCTTGTTGACC	61.11538462	10668	26679	26708	29	GTTTGTTGACTATCATCATCTAACCAATCT	56.15333333	0	15	31	46	5
800	10227	10252	25	CTGTTGTCCATCAAAGTGTCCCTTAT	56.38461538	9822	10276	10305	29	TCTAAACTCTGAAGTCTTGTAAAAGTGTTC	56.15333333	0	14	33	47	24
1257	19860	19885	25	GCTGAGGTGATAGAGGTTTGTGGTGG	61.11538462	10318	19910	19939	29	GTTACTGAAGTCATTGAGAGCCTTTGCGAG	61.62	0	6	41	47	25
1258	19861	19886	25	CTGAGGTGATAGAGGTTTGTGGTGGT	59.53846154	10319	19911	19940	29	TTACTGAAGTCATTGAGAGCCTTTGCGAGA	60.25333333	0	8	39	47	25
800	10227	10252	25	CTGTTGTCCATCAAAGTGTCCCTTAT	56.38461538	9823	10277	10306	29	CTAAACTCTGAAGTCTTGTAAAAGTGTTCC	57.52	0	14	34	48	25
1257	19860	19885	25	GCTGAGGTGATAGAGGTTTGTGGTGG	61.11538462	10317	19909	19938	29	AGTTACTGAAGTCATTGAGAGCCTTTGCGA	60.25333333	0	6	42	48	24
1257	19860	19885	25	GCTGAGGTGATAGAGGTTTGTGGTGG	61.11538462	10316	19908	19937	29	GAGTTACTGAAGTCATTGAGAGCCTTTGCG	61.62	0	6	43	49	23
1258	19861	19886	25	CTGAGGTGATAGAGGTTTGTGGTGGT	59.53846154	10318	19910	19939	29	GTTACTGAAGTCATTGAGAGCCTTTGCGAG	61.62	0	8	41	49	24
1258	19861	19886	25	CTGAGGTGATAGAGGTTTGTGGTGGT	59.53846154	10317	19909	19938	29	AGTTACTGAAGTCATTGAGAGCCTTTGCGA	60.25333333	0	8	42	50	23
1259	19862	19887	25	TGAGGTGATAGAGGTTTGTGGTGGTT	57.96153846	10319	19911	19940	29	TTACTGAAGTCATTGAGAGCCTTTGCGAGA	60.25333333	0	11	39	50	24
1258	19861	19886	25	CTGAGGTGATAGAGGTTTGTGGTGGT	59.53846154	10316	19908	19937	29	GAGTTACTGAAGTCATTGAGAGCCTTTGCG	61.62	0	8	43	51	22
1260	19863	19888	25	GAGGTGATAGAGGTTTGTGGTGGTTG	59.53846154	10319	19911	19940	29	TTACTGAAGTCATTGAGAGCCTTTGCGAGA	60.25333333	0	12	39	51	23
1261	19864	19889	25	AGGTGATAGAGGTTTGTGGTGGTTGG	59.53846154	10319	19911	19940	29	TTACTGAAGTCATTGAGAGCCTTTGCGAGA	60.25333333	0	12	39	51	22
1259	19862	19887	25	TGAGGTGATAGAGGTTTGTGGTGGTT	57.96153846	10318	19910	19939	29	GTTACTGAAGTCATTGAGAGCCTTTGCGAG	61.62	0	11	41	52	23
663	6582	6607	25	ATGTCAAGAATCTCAAGTGTCTGTGG	56.38461538	9593	6617	6646	29	AGCATCAGTAGTGTCAGCAATGTCTCTGCC	62.98666667	0	29	24	53	10
1257	19860	19885	25	GCTGAGGTGATAGAGGTTTGTGGTGG	61.11538462	10315	19907	19936	29	TGAGTTACTGAAGTCATTGAGAGCCTTTGC	60.25333333	0	6	47	53	22
1259	19862	19887	25	TGAGGTGATAGAGGTTTGTGGTGGTT	57.96153846	10317	19909	19938	29	AGTTACTGAAGTCATTGAGAGCCTTTGCGA	60.25333333	0	11	42	53	22
1260	19863	19888	25	GAGGTGATAGAGGTTTGTGGTGGTTG	59.53846154	10318	19910	19939	29	GTTACTGAAGTCATTGAGAGCCTTTGCGAG	61.62	0	12	41	53	22
1261	19864	19889	25	AGGTGATAGAGGTTTGTGGTGGTTGG	59.53846154	10318	19910	19939	29	GTTACTGAAGTCATTGAGAGCCTTTGCGAG	61.62	0	12	41	53	21
1262	19865	19890	25	GGTGATAGAGGTTTGTGGTGGTTGGT	59.53846154	10319	19911	19940	29	TTACTGAAGTCATTGAGAGCCTTTGCGAGA	60.25333333	0	14	39	53	21
1257	19860	19885	25	GCTGAGGTGATAGAGGTTTGTGGTGG	61.11538462	10313	19905	19934	29	CCTGAGTTACTGAAGTCATTGAGAGCCTTT	60.25333333	0	6	48	54	20
1258	19861	19886	25	CTGAGGTGATAGAGGTTTGTGGTGGT	59.53846154	10314	19906	19935	29	CTGAGTTACTGAAGTCATTGAGAGCCTTTG	60.25333333	0	8	46	54	20
1259	19862	19887	25	TGAGGTGATAGAGGTTTGTGGTGGTT	57.96153846	10316	19908	19937	29	GAGTTACTGAAGTCATTGAGAGCCTTTGCG	61.62	0	11	43	54	21
1260	19863	19888	25	GAGGTGATAGAGGTTTGTGGTGGTTG	59.53846154	10317	19909	19938	29	AGTTACTGAAGTCATTGAGAGCCTTTGCGA	60.25333333	0	12	42	54	21
1261	19864	19889	25	AGGTGATAGAGGTTTGTGGTGGTTGG	59.53846154	10317	19909	19938	29	AGTTACTGAAGTCATTGAGAGCCTTTGCGA	60.25333333	0	12	42	54	20
663	6582	6607	25	ATGTCAAGAATCTCAAGTGTCTGTGG	56.38461538	9596	6620	6649	29	ATCAGTAGTGTCAGCAATGTCTCTGCCAAA	60.25333333	0	29	26	55	13
1258	19861	19886	25	CTGAGGTGATAGAGGTTTGTGGTGGT	59.53846154	10315	19907	19936	29	TGAGTTACTGAAGTCATTGAGAGCCTTTGC	60.25333333	0	8	47	55	21
1260	19863	19888	25	GAGGTGATAGAGGTTTGTGGTGGTTG	59.53846154	10316	19908	19937	29	GAGTTACTGAAGTCATTGAGAGCCTTTGCG	61.62	0	12	43	55	20
1261	19864	19889	25	AGGTGATAGAGGTTTGTGGTGGTTGG	59.53846154	10316	19908	19937	29	GAGTTACTGAAGTCATTGAGAGCCTTTGCG	61.62	0	12	43	55	19
1262	19865	19890	25	GGTGATAGAGGTTTGTGGTGGTTGGT	59.53846154	10318	19910	19939	29	GTTACTGAAGTCATTGAGAGCCTTTGCGAG	61.62	0	14	41	55	20
663	6582	6607	25	ATGTCAAGAATCTCAAGTGTCTGTGG	56.38461538	9597	6621	6650	29	TCAGTAGTGTCAGCAATGTCTCTGCCAAAT	60.25333333	0	29	27	56	14
664	6583	6608	25	TGTCAAGAATCTCAAGTGTCTGTGGA	56.38461538	9593	6617	6646	29	AGCATCAGTAGTGTCAGCAATGTCTCTGCC	62.98666667	0	32	24	56	9
1258	19861	19886	25	CTGAGGTGATAGAGGTTTGTGGTGGT	59.53846154	10313	19905	19934	29	CCTGAGTTACTGAAGTCATTGAGAGCCTTT	60.25333333	0	8	48	56	19
1262	19865	19890	25	GGTGATAGAGGTTTGTGGTGGTTGGT	59.53846154	10317	19909	19938	29	AGTTACTGAAGTCATTGAGAGCCTTTGCGA	60.25333333	0	14	42	56	19
1263	19866	19891	25	GTGATAGAGGTTTGTGGTGGTTGGTA	57.96153846	10320	19912	19941	29	TACTGAAGTCATTGAGAGCCTTTGCGAGAT	60.25333333	0	27	29	56	21
1263	19866	19891	25	GTGATAGAGGTTTGTGGTGGTTGGTA	57.96153846	10321	19913	19942	29	ACTGAAGTCATTGAGAGCCTTTGCGAGATG	61.62	0	27	29	56	22
1535	26649	26674	25	TTGTCCTCACTGCCGTCTTGTTGACC	61.11538462	10680	26692	26721	29	CATCATCTAACCAATCTTCTTCTTGCTCTT	57.52	0	15	41	56	18
1536	26650	26675	25	TGTCCTCACTGCCGTCTTGTTGACCA	61.11538462	10680	26692	26721	29	CATCATCTAACCAATCTTCTTCTTGCTCTT	57.52	0	15	41	56	17
666	6615	6640	25	ACAGCATCAGTAGTGTCAGCAATGTC	57.96153846	9602	6662	6691	29	CAGAAACTTTTTGTTAGACTCAGTAAGAAC	56.15333333	0	21	36	57	22
1259	19862	19887	25	TGAGGTGATAGAGGTTTGTGGTGGTT	57.96153846	10314	19906	19935	29	CTGAGTTACTGAAGTCATTGAGAGCCTTTG	60.25333333	0	11	46	57	19
1262	19865	19890	25	GGTGATAGAGGTTTGTGGTGGTTGGT	59.53846154	10316	19908	19937	29	GAGTTACTGAAGTCATTGAGAGCCTTTGCG	61.62	0	14	43	57	18
664	6583	6608	25	TGTCAAGAATCTCAAGTGTCTGTGGA	56.38461538	9596	6620	6649	29	ATCAGTAGTGTCAGCAATGTCTCTGCCAAA	60.25333333	0	32	26	58	12
1259	19862	19887	25	TGAGGTGATAGAGGTTTGTGGTGGTT	57.96153846	10315	19907	19936	29	TGAGTTACTGAAGTCATTGAGAGCCTTTGC	60.25333333	0	11	47	58	20
1260	19863	19888	25	GAGGTGATAGAGGTTTGTGGTGGTTG	59.53846154	10314	19906	19935	29	CTGAGTTACTGAAGTCATTGAGAGCCTTTG	60.25333333	0	12	46	58	18
1264	19867	19892	25	TGATAGAGGTTTGTGGTGGTTGGTAA	56.38461538	10320	19912	19941	29	TACTGAAGTCATTGAGAGCCTTTGCGAGAT	60.25333333	0	29	29	58	20
664	6583	6608	25	TGTCAAGAATCTCAAGTGTCTGTGGA	56.38461538	9594	6618	6647	29	GCATCAGTAGTGTCAGCAATGTCTCTGCCA	62.98666667	0	32	27	59	10
664	6583	6608	25	TGTCAAGAATCTCAAGTGTCTGTGGA	56.38461538	9597	6621	6650	29	TCAGTAGTGTCAGCAATGTCTCTGCCAAAT	60.25333333	0	32	27	59	13
1259	19862	19887	25	TGAGGTGATAGAGGTTTGTGGTGGTT	57.96153846	10313	19905	19934	29	CCTGAGTTACTGAAGTCATTGAGAGCCTTT	60.25333333	0	11	48	59	18
1260	19863	19888	25	GAGGTGATAGAGGTTTGTGGTGGTTG	59.53846154	10315	19907	19936	29	TGAGTTACTGAAGTCATTGAGAGCCTTTGC	60.25333333	0	12	47	59	19
1261	19864	19889	25	AGGTGATAGAGGTTTGTGGTGGTTGG	59.53846154	10315	19907	19936	29	TGAGTTACTGAAGTCATTGAGAGCCTTTGC	60.25333333	0	12	47	59	18
1260	19863	19888	25	GAGGTGATAGAGGTTTGTGGTGGTTG	59.53846154	10313	19905	19934	29	CCTGAGTTACTGAAGTCATTGAGAGCCTTT	60.25333333	0	12	48	60	17
1261	19864	19889	25	AGGTGATAGAGGTTTGTGGTGGTTGG	59.53846154	10313	19905	19934	29	CCTGAGTTACTGAAGTCATTGAGAGCCTTT	60.25333333	0	12	48	60	16
1262	19865	19890	25	GGTGATAGAGGTTTGTGGTGGTTGGT	59.53846154	10314	19906	19935	29	CTGAGTTACTGAAGTCATTGAGAGCCTTTG	60.25333333	0	14	46	60	16
1537	26651	26676	25	GTCCTCACTGCCGTCTTGTTGACCAA	61.11538462	10681	26693	26722	29	ATCATCTAACCAATCTTCTTCTTGCTCTTC	57.52	0	12	48	60	17
1262	19865	19890	25	GGTGATAGAGGTTTGTGGTGGTTGGT	59.53846154	10315	19907	19936	29	TGAGTTACTGAAGTCATTGAGAGCCTTTGC	60.25333333	0	14	47	61	17
1265	19868	19893	25	GATAGAGGTTTGTGGTGGTTGGTAAA	56.38461538	10320	19912	19941	29	TACTGAAGTCATTGAGAGCCTTTGCGAGAT	60.25333333	0	32	29	61	19
1262	19865	19890	25	GGTGATAGAGGTTTGTGGTGGTTGGT	59.53846154	10313	19905	19934	29	CCTGAGTTACTGAAGTCATTGAGAGCCTTT	60.25333333	0	14	48	62	15
1535	26649	26674	25	TTGTCCTCACTGCCGTCTTGTTGACC	61.11538462	10681	26693	26722	29	ATCATCTAACCAATCTTCTTCTTGCTCTTC	57.52	0	15	48	63	19
1536	26650	26675	25	TGTCCTCACTGCCGTCTTGTTGACCA	61.11538462	10681	26693	26722	29	ATCATCTAACCAATCTTCTTCTTGCTCTTC	57.52	0	15	48	63	18
665	6584	6609	25	GTCAAGAATCTCAAGTGTCTGTGGAT	56.38461538	9593	6617	6646	29	AGCATCAGTAGTGTCAGCAATGTCTCTGCC	62.98666667	0	40	24	64	8
666	6615	6640	25	ACAGCATCAGTAGTGTCAGCAATGTC	57.96153846	9601	6661	6690	29	GCAGAAACTTTTTGTTAGACTCAGTAAGAA	56.15333333	0	21	43	64	21
665	6584	6609	25	GTCAAGAATCTCAAGTGTCTGTGGAT	56.38461538	9592	6616	6645	29	CAGCATCAGTAGTGTCAGCAATGTCTCTGC	62.98666667	0	40	25	65	7
665	6584	6609	25	GTCAAGAATCTCAAGTGTCTGTGGAT	56.38461538	9595	6619	6648	29	CATCAGTAGTGTCAGCAATGTCTCTGCCAA	61.62	0	40	25	65	10
665	6584	6609	25	GTCAAGAATCTCAAGTGTCTGTGGAT	56.38461538	9596	6620	6649	29	ATCAGTAGTGTCAGCAATGTCTCTGCCAAA	60.25333333	0	40	26	66	11
666	6615	6640	25	ACAGCATCAGTAGTGTCAGCAATGTC	57.96153846	9600	6660	6689	29	GGCAGAAACTTTTTGTTAGACTCAGTAAGA	57.52	0	21	45	66	20
1263	19866	19891	25	GTGATAGAGGTTTGTGGTGGTTGGTA	57.96153846	10319	19911	19940	29	TTACTGAAGTCATTGAGAGCCTTTGCGAGA	60.25333333	0	27	39	66	20
484	4188	4213	25	AAGATAGAGAAAAGGGGCTTCAAGGC	57.96153846	9417	4215	4244	29	AGCAGCAACGAGCAAAAGGTGTGAGTAAAC	61.62	0	50	17	67	2
484	4188	4213	25	AAGATAGAGAAAAGGGGCTTCAAGGC	57.96153846	9418	4216	4245	29	GCAGCAACGAGCAAAAGGTGTGAGTAAACT	61.62	0	50	17	67	3
665	6584	6609	25	GTCAAGAATCTCAAGTGTCTGTGGAT	56.38461538	9594	6618	6647	29	GCATCAGTAGTGTCAGCAATGTCTCTGCCA	62.98666667	0	40	27	67	9
484	4188	4213	25	AAGATAGAGAAAAGGGGCTTCAAGGC	57.96153846	9416	4214	4243	29	CAGCAGCAACGAGCAAAAGGTGTGAGTAAA	61.62	0	50	18	68	1
1263	19866	19891	25	GTGATAGAGGTTTGTGGTGGTTGGTA	57.96153846	10318	19910	19939	29	GTTACTGAAGTCATTGAGAGCCTTTGCGAG	61.62	0	27	41	68	19
1264	19867	19892	25	TGATAGAGGTTTGTGGTGGTTGGTAA	56.38461538	10319	19911	19940	29	TTACTGAAGTCATTGAGAGCCTTTGCGAGA	60.25333333	0	29	39	68	19
484	4188	4213	25	AAGATAGAGAAAAGGGGCTTCAAGGC	57.96153846	9419	4217	4246	29	CAGCAACGAGCAAAAGGTGTGAGTAAACTG	61.62	0	50	19	69	4
484	4188	4213	25	AAGATAGAGAAAAGGGGCTTCAAGGC	57.96153846	9420	4218	4247	29	AGCAACGAGCAAAAGGTGTGAGTAAACTGT	60.25333333	0	50	19	69	5
484	4188	4213	25	AAGATAGAGAAAAGGGGCTTCAAGGC	57.96153846	9421	4219	4248	29	GCAACGAGCAAAAGGTGTGAGTAAACTGTT	60.25333333	0	50	19	69	6
1263	19866	19891	25	GTGATAGAGGTTTGTGGTGGTTGGTA	57.96153846	10317	19909	19938	29	AGTTACTGAAGTCATTGAGAGCCTTTGCGA	60.25333333	0	27	42	69	18
484	4188	4213	25	AAGATAGAGAAAAGGGGCTTCAAGGC	57.96153846	9422	4220	4249	29	CAACGAGCAAAAGGTGTGAGTAAACTGTTA	58.88666667	0	50	20	70	7
1263	19866	19891	25	GTGATAGAGGTTTGTGGTGGTTGGTA	57.96153846	10316	19908	19937	29	GAGTTACTGAAGTCATTGAGAGCCTTTGCG	61.62	0	27	43	70	17
1264	19867	19892	25	TGATAGAGGTTTGTGGTGGTTGGTAA	56.38461538	10318	19910	19939	29	GTTACTGAAGTCATTGAGAGCCTTTGCGAG	61.62	0	29	41	70	18
666	6615	6640	25	ACAGCATCAGTAGTGTCAGCAATGTC	57.96153846	9599	6659	6688	29	AGGCAGAAACTTTTTGTTAGACTCAGTAAG	57.52	0	21	50	71	19
1265	19868	19893	25	GATAGAGGTTTGTGGTGGTTGGTAAA	56.38461538	10319	19911	19940	29	TTACTGAAGTCATTGAGAGCCTTTGCGAGA	60.25333333	0	32	39	71	18
1263	19866	19891	25	GTGATAGAGGTTTGTGGTGGTTGGTA	57.96153846	10314	19906	19935	29	CTGAGTTACTGAAGTCATTGAGAGCCTTTG	60.25333333	0	27	46	73	15
483	4187	4212	25	AAAGATAGAGAAAAGGGGCTTCAAGG	56.38461538	9415	4213	4242	29	CCAGCAGCAACGAGCAAAAGGTGTGAGTAA	62.98666667	0	69	14	83	1
1537	26651	26676	25	GTCCTCACTGCCGTCTTGTTGACCAA	61.11538462	10682	26694	26723	29	TCATCTAACCAATCTTCTTCTTGCTCTTCT	57.52	0	12	72	84	18
666	6615	6640	25	ACAGCATCAGTAGTGTCAGCAATGTC	57.96153846	9598	6658	6687	29	AAGGCAGAAACTTTTTGTTAGACTCAGTAA	56.15333333	0	21	64	85	18
483	4187	4212	25	AAAGATAGAGAAAAGGGGCTTCAAGG	56.38461538	9417	4215	4244	29	AGCAGCAACGAGCAAAAGGTGTGAGTAAAC	61.62	0	69	17	86	3
483	4187	4212	25	AAAGATAGAGAAAAGGGGCTTCAAGG	56.38461538	9418	4216	4245	29	GCAGCAACGAGCAAAAGGTGTGAGTAAACT	61.62	0	69	17	86	4
483	4187	4212	25	AAAGATAGAGAAAAGGGGCTTCAAGG	56.38461538	9416	4214	4243	29	CAGCAGCAACGAGCAAAAGGTGTGAGTAAA	61.62	0	69	18	87	2
1535	26649	26674	25	TTGTCCTCACTGCCGTCTTGTTGACC	61.11538462	10682	26694	26723	29	TCATCTAACCAATCTTCTTCTTGCTCTTCT	57.52	0	15	72	87	20
1536	26650	26675	25	TGTCCTCACTGCCGTCTTGTTGACCA	61.11538462	10682	26694	26723	29	TCATCTAACCAATCTTCTTCTTGCTCTTCT	57.52	0	15	72	87	19
483	4187	4212	25	AAAGATAGAGAAAAGGGGCTTCAAGG	56.38461538	9419	4217	4246	29	CAGCAACGAGCAAAAGGTGTGAGTAAACTG	61.62	0	69	19	88	5
483	4187	4212	25	AAAGATAGAGAAAAGGGGCTTCAAGG	56.38461538	9420	4218	4247	29	AGCAACGAGCAAAAGGTGTGAGTAAACTGT	60.25333333	0	69	19	88	6
483	4187	4212	25	AAAGATAGAGAAAAGGGGCTTCAAGG	56.38461538	9421	4219	4248	29	GCAACGAGCAAAAGGTGTGAGTAAACTGTT	60.25333333	0	69	19	88	7
483	4187	4212	25	AAAGATAGAGAAAAGGGGCTTCAAGG	56.38461538	9422	4220	4249	29	CAACGAGCAAAAGGTGTGAGTAAACTGTTA	58.88666667	0	69	20	89	8
1200	19269	19294	25	GCTGCTTGTGCTGTTTGCCTGTCAAC	61.11538462	10248	19303	19332	29	CATAAAAGTTACCTTCTAAGTCTGTGCCAG	58.88666667	0	50	54	104	9
1200	19269	19294	25	GCTGCTTGTGCTGTTTGCCTGTCAAC	61.11538462	10244	19299	19328	29	GGTCCATAAAAGTTACCTTCTAAGTCTGTG	58.88666667	0	50	55	105	5
1200	19269	19294	25	GCTGCTTGTGCTGTTTGCCTGTCAAC	61.11538462	10245	19300	19329	29	GTCCATAAAAGTTACCTTCTAAGTCTGTGC	58.88666667	0	50	55	105	6
1200	19269	19294	25	GCTGCTTGTGCTGTTTGCCTGTCAAC	61.11538462	10247	19302	19331	29	CCATAAAAGTTACCTTCTAAGTCTGTGCCA	58.88666667	0	50	59	109	8
796	10223	10248	25	CACCCTGTTGTCCATCAAAGTGTCCC	61.11538462	9821	10268	10297	29	CCACATTTTCTAAACTCTGAAGTCTTGTAA	56.15333333	0	12	99	111	20
797	10224	10249	25	ACCCTGTTGTCCATCAAAGTGTCCCT	59.53846154	9821	10268	10297	29	CCACATTTTCTAAACTCTGAAGTCTTGTAA	56.15333333	0	12	99	111	19
798	10225	10250	25	CCCTGTTGTCCATCAAAGTGTCCCTT	59.53846154	9820	10267	10296	29	GCCACATTTTCTAAACTCTGAAGTCTTGTA	57.52	0	11	100	111	17
796	10223	10248	25	CACCCTGTTGTCCATCAAAGTGTCCC	61.11538462	9820	10267	10296	29	GCCACATTTTCTAAACTCTGAAGTCTTGTA	57.52	0	12	100	112	19
797	10224	10249	25	ACCCTGTTGTCCATCAAAGTGTCCCT	59.53846154	9820	10267	10296	29	GCCACATTTTCTAAACTCTGAAGTCTTGTA	57.52	0	12	100	112	18
800	10227	10252	25	CTGTTGTCCATCAAAGTGTCCCTTAT	56.38461538	9821	10268	10297	29	CCACATTTTCTAAACTCTGAAGTCTTGTAA	56.15333333	0	14	99	113	16
795	10222	10247	25	TCACCCTGTTGTCCATCAAAGTGTCC	59.53846154	9821	10268	10297	29	CCACATTTTCTAAACTCTGAAGTCTTGTAA	56.15333333	0	15	99	114	21
800	10227	10252	25	CTGTTGTCCATCAAAGTGTCCCTTAT	56.38461538	9820	10267	10296	29	GCCACATTTTCTAAACTCTGAAGTCTTGTA	57.52	0	14	100	114	15
795	10222	10247	25	TCACCCTGTTGTCCATCAAAGTGTCC	59.53846154	9820	10267	10296	29	GCCACATTTTCTAAACTCTGAAGTCTTGTA	57.52	0	15	100	115	20
1535	26649	26674	25	TTGTCCTCACTGCCGTCTTGTTGACC	61.11538462	10683	26695	26724	29	CATCTAACCAATCTTCTTCTTGCTCTTCTT	57.52	0	15	100	115	21
1536	26650	26675	25	TGTCCTCACTGCCGTCTTGTTGACCA	61.11538462	10683	26695	26724	29	CATCTAACCAATCTTCTTCTTGCTCTTCTT	57.52	0	15	100	115	20
799	10226	10251	25	CCTGTTGTCCATCAAAGTGTCCCTTA	57.96153846	9819	10266	10295	29	AGCCACATTTTCTAAACTCTGAAGTCTTGT	57.52	0	11	106	117	15
796	10223	10248	25	CACCCTGTTGTCCATCAAAGTGTCCC	61.11538462	9819	10266	10295	29	AGCCACATTTTCTAAACTCTGAAGTCTTGT	57.52	0	12	106	118	18
797	10224	10249	25	ACCCTGTTGTCCATCAAAGTGTCCCT	59.53846154	9819	10266	10295	29	AGCCACATTTTCTAAACTCTGAAGTCTTGT	57.52	0	12	106	118	17
800	10227	10252	25	CTGTTGTCCATCAAAGTGTCCCTTAT	56.38461538	9819	10266	10295	29	AGCCACATTTTCTAAACTCTGAAGTCTTGT	57.52	0	14	106	120	14
795	10222	10247	25	TCACCCTGTTGTCCATCAAAGTGTCC	59.53846154	9819	10266	10295	29	AGCCACATTTTCTAAACTCTGAAGTCTTGT	57.52	0	15	106	121	19
798	10225	10250	25	CCCTGTTGTCCATCAAAGTGTCCCTT	59.53846154	9818	10265	10294	29	AAGCCACATTTTCTAAACTCTGAAGTCTTG	57.52	0	11	115	126	15
799	10226	10251	25	CCTGTTGTCCATCAAAGTGTCCCTTA	57.96153846	9818	10265	10294	29	AAGCCACATTTTCTAAACTCTGAAGTCTTG	57.52	0	11	115	126	14
797	10224	10249	25	ACCCTGTTGTCCATCAAAGTGTCCCT	59.53846154	9818	10265	10294	29	AAGCCACATTTTCTAAACTCTGAAGTCTTG	57.52	0	12	115	127	16
800	10227	10252	25	CTGTTGTCCATCAAAGTGTCCCTTAT	56.38461538	9818	10265	10294	29	AAGCCACATTTTCTAAACTCTGAAGTCTTG	57.52	0	14	115	129	13
798	10225	10250	25	CCCTGTTGTCCATCAAAGTGTCCCTT	59.53846154	9817	10264	10293	29	AAAGCCACATTTTCTAAACTCTGAAGTCTT	56.15333333	0	11	121	132	14
796	10223	10248	25	CACCCTGTTGTCCATCAAAGTGTCCC	61.11538462	9817	10264	10293	29	AAAGCCACATTTTCTAAACTCTGAAGTCTT	56.15333333	0	12	121	133	16
797	10224	10249	25	ACCCTGTTGTCCATCAAAGTGTCCCT	59.53846154	9817	10264	10293	29	AAAGCCACATTTTCTAAACTCTGAAGTCTT	56.15333333	0	12	121	133	15
800	10227	10252	25	CTGTTGTCCATCAAAGTGTCCCTTAT	56.38461538	9817	10264	10293	29	AAAGCCACATTTTCTAAACTCTGAAGTCTT	56.15333333	0	14	121	135	12
795	10222	10247	25	TCACCCTGTTGTCCATCAAAGTGTCC	59.53846154	9817	10264	10293	29	AAAGCCACATTTTCTAAACTCTGAAGTCTT	56.15333333	0	15	121	136	17
482	4183	4208	25	GCATAAAGATAGAGAAAAGGGGCTTC	56.38461538	9414	4212	4241	29	GCCAGCAGCAACGAGCAAAAGGTGTGAGTA	64.35333333	0	127	13	140	4
482	4183	4208	25	GCATAAAGATAGAGAAAAGGGGCTTC	56.38461538	9415	4213	4242	29	CCAGCAGCAACGAGCAAAAGGTGTGAGTAA	62.98666667	0	127	14	141	5
482	4183	4208	25	GCATAAAGATAGAGAAAAGGGGCTTC	56.38461538	9417	4215	4244	29	AGCAGCAACGAGCAAAAGGTGTGAGTAAAC	61.62	0	127	17	144	7
482	4183	4208	25	GCATAAAGATAGAGAAAAGGGGCTTC	56.38461538	9418	4216	4245	29	GCAGCAACGAGCAAAAGGTGTGAGTAAACT	61.62	0	127	17	144	8
482	4183	4208	25	GCATAAAGATAGAGAAAAGGGGCTTC	56.38461538	9416	4214	4243	29	CAGCAGCAACGAGCAAAAGGTGTGAGTAAA	61.62	0	127	18	145	6
482	4183	4208	25	GCATAAAGATAGAGAAAAGGGGCTTC	56.38461538	9419	4217	4246	29	CAGCAACGAGCAAAAGGTGTGAGTAAACTG	61.62	0	127	19	146	9
482	4183	4208	25	GCATAAAGATAGAGAAAAGGGGCTTC	56.38461538	9420	4218	4247	29	AGCAACGAGCAAAAGGTGTGAGTAAACTGT	60.25333333	0	127	19	146	10
482	4183	4208	25	GCATAAAGATAGAGAAAAGGGGCTTC	56.38461538	9421	4219	4248	29	GCAACGAGCAAAAGGTGTGAGTAAACTGTT	60.25333333	0	127	19	146	11
482	4183	4208	25	GCATAAAGATAGAGAAAAGGGGCTTC	56.38461538	9422	4220	4249	29	CAACGAGCAAAAGGTGTGAGTAAACTGTTA	58.88666667	0	127	20	147	12
34	463	488	25	GCTGTTTCTTCTGTCTCTGCGGTAAG	59.53846154	9025	513	542	29	TTTTTGTCCTTTTTAGGCTCTGTTGGTGGG	60.25333333	0	109	58	167	25
1537	26651	26676	25	GTCCTCACTGCCGTCTTGTTGACCAA	61.11538462	10684	26696	26725	29	ATCTAACCAATCTTCTTCTTGCTCTTCTTC	57.52	0	12	166	178	20
1535	26649	26674	25	TTGTCCTCACTGCCGTCTTGTTGACC	61.11538462	10684	26696	26725	29	ATCTAACCAATCTTCTTCTTGCTCTTCTTC	57.52	0	15	166	181	22
1536	26650	26675	25	TGTCCTCACTGCCGTCTTGTTGACCA	61.11538462	10684	26696	26725	29	ATCTAACCAATCTTCTTCTTGCTCTTCTTC	57.52	0	15	166	181	21
34	463	488	25	GCTGTTTCTTCTGTCTCTGCGGTAAG	59.53846154	9024	512	541	29	CTTTTTGTCCTTTTTAGGCTCTGTTGGTGG	60.25333333	0	109	74	183	24
33	462	487	25	TGCTGTTTCTTCTGTCTCTGCGGTAA	57.96153846	9024	512	541	29	CTTTTTGTCCTTTTTAGGCTCTGTTGGTGG	60.25333333	0	117	74	191	25
1537	26651	26676	25	GTCCTCACTGCCGTCTTGTTGACCAA	61.11538462	10685	26697	26726	29	TCTAACCAATCTTCTTCTTGCTCTTCTTCA	57.52	0	12	181	193	21
1535	26649	26674	25	TTGTCCTCACTGCCGTCTTGTTGACC	61.11538462	10685	26697	26726	29	TCTAACCAATCTTCTTCTTGCTCTTCTTCA	57.52	0	15	181	196	23
1536	26650	26675	25	TGTCCTCACTGCCGTCTTGTTGACCA	61.11538462	10685	26697	26726	29	TCTAACCAATCTTCTTCTTGCTCTTCTTCA	57.52	0	15	181	196	22
1537	26651	26676	25	GTCCTCACTGCCGTCTTGTTGACCAA	61.11538462	10687	26699	26728	29	TAACCAATCTTCTTCTTGCTCTTCTTCAGG	58.88666667	0	12	190	202	23
1535	26649	26674	25	TTGTCCTCACTGCCGTCTTGTTGACC	61.11538462	10686	26698	26727	29	CTAACCAATCTTCTTCTTGCTCTTCTTCAG	58.88666667	0	15	188	203	24
1536	26650	26675	25	TGTCCTCACTGCCGTCTTGTTGACCA	61.11538462	10686	26698	26727	29	CTAACCAATCTTCTTCTTGCTCTTCTTCAG	58.88666667	0	15	188	203	23
1535	26649	26674	25	TTGTCCTCACTGCCGTCTTGTTGACC	61.11538462	10687	26699	26728	29	TAACCAATCTTCTTCTTGCTCTTCTTCAGG	58.88666667	0	15	190	205	25
1536	26650	26675	25	TGTCCTCACTGCCGTCTTGTTGACCA	61.11538462	10687	26699	26728	29	TAACCAATCTTCTTCTTGCTCTTCTTCAGG	58.88666667	0	15	190	205	24
1537	26651	26676	25	GTCCTCACTGCCGTCTTGTTGACCAA	61.11538462	10688	26700	26729	29	AACCAATCTTCTTCTTGCTCTTCTTCAGGT	58.88666667	0	12	194	206	24
1536	26650	26675	25	TGTCCTCACTGCCGTCTTGTTGACCA	61.11538462	10688	26700	26729	29	AACCAATCTTCTTCTTGCTCTTCTTCAGGT	58.88666667	0	15	194	209	25
34	463	488	25	GCTGTTTCTTCTGTCTCTGCGGTAAG	59.53846154	9023	511	540	29	TCTTTTTGTCCTTTTTAGGCTCTGTTGGTG	58.88666667	0	109	115	224	23
33	462	487	25	TGCTGTTTCTTCTGTCTCTGCGGTAA	57.96153846	9023	511	540	29	TCTTTTTGTCCTTTTTAGGCTCTGTTGGTG	58.88666667	0	117	115	232	24
32	461	486	25	TTGCTGTTTCTTCTGTCTCTGCGGTA	57.96153846	9023	511	540	29	TCTTTTTGTCCTTTTTAGGCTCTGTTGGTG	58.88666667	0	131	115	246	25
34	463	488	25	GCTGTTTCTTCTGTCTCTGCGGTAAG	59.53846154	9022	510	539	29	TTCTTTTTGTCCTTTTTAGGCTCTGTTGGT	57.52	0	109	157	266	22
33	462	487	25	TGCTGTTTCTTCTGTCTCTGCGGTAA	57.96153846	9022	510	539	29	TTCTTTTTGTCCTTTTTAGGCTCTGTTGGT	57.52	0	117	157	274	23
32	461	486	25	TTGCTGTTTCTTCTGTCTCTGCGGTA	57.96153846	9022	510	539	29	TTCTTTTTGTCCTTTTTAGGCTCTGTTGGT	57.52	0	131	157	288	24
34	463	488	25	GCTGTTTCTTCTGTCTCTGCGGTAAG	59.53846154	9021	509	538	29	CTTCTTTTTGTCCTTTTTAGGCTCTGTTGG	58.88666667	0	109	179	288	21
33	462	487	25	TGCTGTTTCTTCTGTCTCTGCGGTAA	57.96153846	9021	509	538	29	CTTCTTTTTGTCCTTTTTAGGCTCTGTTGG	58.88666667	0	117	179	296	22
34	463	488	25	GCTGTTTCTTCTGTCTCTGCGGTAAG	59.53846154	9020	508	537	29	TCTTCTTTTTGTCCTTTTTAGGCTCTGTTG	57.52	0	109	197	306	20
32	461	486	25	TTGCTGTTTCTTCTGTCTCTGCGGTA	57.96153846	9021	509	538	29	CTTCTTTTTGTCCTTTTTAGGCTCTGTTGG	58.88666667	0	131	179	310	23
31	460	485	25	TTTGCTGTTTCTTCTGTCTCTGCGGT	57.96153846	9022	510	539	29	TTCTTTTTGTCCTTTTTAGGCTCTGTTGGT	57.52	0	154	157	311	25
33	462	487	25	TGCTGTTTCTTCTGTCTCTGCGGTAA	57.96153846	9020	508	537	29	TCTTCTTTTTGTCCTTTTTAGGCTCTGTTG	57.52	0	117	197	314	21
32	461	486	25	TTGCTGTTTCTTCTGTCTCTGCGGTA	57.96153846	9020	508	537	29	TCTTCTTTTTGTCCTTTTTAGGCTCTGTTG	57.52	0	131	197	328	22
31	460	485	25	TTTGCTGTTTCTTCTGTCTCTGCGGT	57.96153846	9021	509	538	29	CTTCTTTTTGTCCTTTTTAGGCTCTGTTGG	58.88666667	0	154	179	333	24
31	460	485	25	TTTGCTGTTTCTTCTGTCTCTGCGGT	57.96153846	9020	508	537	29	TCTTCTTTTTGTCCTTTTTAGGCTCTGTTG	57.52	0	154	197	351	23
30	459	484	25	GTTTGCTGTTTCTTCTGTCTCTGCGG	59.53846154	9021	509	538	29	CTTCTTTTTGTCCTTTTTAGGCTCTGTTGG	58.88666667	0	173	179	352	25
34	463	488	25	GCTGTTTCTTCTGTCTCTGCGGTAAG	59.53846154	9019	507	536	29	TTCTTCTTTTTGTCCTTTTTAGGCTCTGTT	56.15333333	0	109	246	355	19
34	463	488	25	GCTGTTTCTTCTGTCTCTGCGGTAAG	59.53846154	9018	506	535	29	CTTCTTCTTTTTGTCCTTTTTAGGCTCTGT	57.52	0	109	251	360	18
33	462	487	25	TGCTGTTTCTTCTGTCTCTGCGGTAA	57.96153846	9019	507	536	29	TTCTTCTTTTTGTCCTTTTTAGGCTCTGTT	56.15333333	0	117	246	363	20
33	462	487	25	TGCTGTTTCTTCTGTCTCTGCGGTAA	57.96153846	9018	506	535	29	CTTCTTCTTTTTGTCCTTTTTAGGCTCTGT	57.52	0	117	251	368	19
30	459	484	25	GTTTGCTGTTTCTTCTGTCTCTGCGG	59.53846154	9020	508	537	29	TCTTCTTTTTGTCCTTTTTAGGCTCTGTTG	57.52	0	173	197	370	24
29	458	483	25	AGTTTGCTGTTTCTTCTGTCTCTGCG	57.96153846	9020	508	537	29	TCTTCTTTTTGTCCTTTTTAGGCTCTGTTG	57.52	0	175	197	372	25
33	462	487	25	TGCTGTTTCTTCTGTCTCTGCGGTAA	57.96153846	9017	505	534	29	CCTTCTTCTTTTTGTCCTTTTTAGGCTCTG	58.88666667	0	117	259	376	18
32	461	486	25	TTGCTGTTTCTTCTGTCTCTGCGGTA	57.96153846	9019	507	536	29	TTCTTCTTTTTGTCCTTTTTAGGCTCTGTT	56.15333333	0	131	246	377	21
32	461	486	25	TTGCTGTTTCTTCTGTCTCTGCGGTA	57.96153846	9018	506	535	29	CTTCTTCTTTTTGTCCTTTTTAGGCTCTGT	57.52	0	131	251	382	20
32	461	486	25	TTGCTGTTTCTTCTGTCTCTGCGGTA	57.96153846	9017	505	534	29	CCTTCTTCTTTTTGTCCTTTTTAGGCTCTG	58.88666667	0	131	259	390	19
31	460	485	25	TTTGCTGTTTCTTCTGTCTCTGCGGT	57.96153846	9019	507	536	29	TTCTTCTTTTTGTCCTTTTTAGGCTCTGTT	56.15333333	0	154	246	400	22
31	460	485	25	TTTGCTGTTTCTTCTGTCTCTGCGGT	57.96153846	9018	506	535	29	CTTCTTCTTTTTGTCCTTTTTAGGCTCTGT	57.52	0	154	251	405	21
31	460	485	25	TTTGCTGTTTCTTCTGTCTCTGCGGT	57.96153846	9017	505	534	29	CCTTCTTCTTTTTGTCCTTTTTAGGCTCTG	58.88666667	0	154	259	413	20
30	459	484	25	GTTTGCTGTTTCTTCTGTCTCTGCGG	59.53846154	9019	507	536	29	TTCTTCTTTTTGTCCTTTTTAGGCTCTGTT	56.15333333	0	173	246	419	23
29	458	483	25	AGTTTGCTGTTTCTTCTGTCTCTGCG	57.96153846	9019	507	536	29	TTCTTCTTTTTGTCCTTTTTAGGCTCTGTT	56.15333333	0	175	246	421	24
30	459	484	25	GTTTGCTGTTTCTTCTGTCTCTGCGG	59.53846154	9018	506	535	29	CTTCTTCTTTTTGTCCTTTTTAGGCTCTGT	57.52	0	173	251	424	22
28	457	482	25	CAGTTTGCTGTTTCTTCTGTCTCTGC	57.96153846	9019	507	536	29	TTCTTCTTTTTGTCCTTTTTAGGCTCTGTT	56.15333333	0	180	246	426	25
29	458	483	25	AGTTTGCTGTTTCTTCTGTCTCTGCG	57.96153846	9018	506	535	29	CTTCTTCTTTTTGTCCTTTTTAGGCTCTGT	57.52	0	175	251	426	23
28	457	482	25	CAGTTTGCTGTTTCTTCTGTCTCTGC	57.96153846	9017	505	534	29	CCTTCTTCTTTTTGTCCTTTTTAGGCTCTG	58.88666667	0	180	259	439	23
42	471	496	25	TTCTGTCTCTGCGGTAAGGCTTGAGT	59.53846154	9033	521	550	29	CTTTTTAGGCTCTGTTGGTGGGAATGTTTT	58.88666667	0	3	5547	5550	25
43	472	497	25	TCTGTCTCTGCGGTAAGGCTTGAGTT	59.53846154	9033	521	550	29	CTTTTTAGGCTCTGTTGGTGGGAATGTTTT	58.88666667	0	3	5547	5550	24
44	473	498	25	CTGTCTCTGCGGTAAGGCTTGAGTTT	59.53846154	9033	521	550	29	CTTTTTAGGCTCTGTTGGTGGGAATGTTTT	58.88666667	0	7	5547	5554	23
43	472	497	25	TCTGTCTCTGCGGTAAGGCTTGAGTT	59.53846154	9034	522	551	29	TTTTTAGGCTCTGTTGGTGGGAATGTTTTG	58.88666667	0	3	5552	5555	25
46	475	500	25	GTCTCTGCGGTAAGGCTTGAGTTTCA	59.53846154	9033	521	550	29	CTTTTTAGGCTCTGTTGGTGGGAATGTTTT	58.88666667	0	8	5547	5555	21
45	474	499	25	TGTCTCTGCGGTAAGGCTTGAGTTTC	59.53846154	9036	524	553	29	TTTAGGCTCTGTTGGTGGGAATGTTTTGTA	58.88666667	0	7	5550	5557	25
44	473	498	25	CTGTCTCTGCGGTAAGGCTTGAGTTT	59.53846154	9034	522	551	29	TTTTTAGGCTCTGTTGGTGGGAATGTTTTG	58.88666667	0	7	5552	5559	24
45	474	499	25	TGTCTCTGCGGTAAGGCTTGAGTTTC	59.53846154	9034	522	551	29	TTTTTAGGCTCTGTTGGTGGGAATGTTTTG	58.88666667	0	7	5552	5559	23
47	476	501	25	TCTCTGCGGTAAGGCTTGAGTTTCAT	57.96153846	9033	521	550	29	CTTTTTAGGCTCTGTTGGTGGGAATGTTTT	58.88666667	0	12	5547	5559	20
44	473	498	25	CTGTCTCTGCGGTAAGGCTTGAGTTT	59.53846154	9035	523	552	29	TTTTAGGCTCTGTTGGTGGGAATGTTTTGT	58.88666667	0	7	5553	5560	25
45	474	499	25	TGTCTCTGCGGTAAGGCTTGAGTTTC	59.53846154	9035	523	552	29	TTTTAGGCTCTGTTGGTGGGAATGTTTTGT	58.88666667	0	7	5553	5560	24
48	477	502	25	CTCTGCGGTAAGGCTTGAGTTTCATC	59.53846154	9036	524	553	29	TTTAGGCTCTGTTGGTGGGAATGTTTTGTA	58.88666667	0	12	5550	5562	22
49	478	503	25	TCTGCGGTAAGGCTTGAGTTTCATCA	57.96153846	9033	521	550	29	CTTTTTAGGCTCTGTTGGTGGGAATGTTTT	58.88666667	0	16	5547	5563	18
48	477	502	25	CTCTGCGGTAAGGCTTGAGTTTCATC	59.53846154	9034	522	551	29	TTTTTAGGCTCTGTTGGTGGGAATGTTTTG	58.88666667	0	12	5552	5564	20
50	479	504	25	CTGCGGTAAGGCTTGAGTTTCATCAG	59.53846154	9033	521	550	29	CTTTTTAGGCTCTGTTGGTGGGAATGTTTT	58.88666667	0	17	5547	5564	17
48	477	502	25	CTCTGCGGTAAGGCTTGAGTTTCATC	59.53846154	9035	523	552	29	TTTTAGGCTCTGTTGGTGGGAATGTTTTGT	58.88666667	0	12	5553	5565	21
50	479	504	25	CTGCGGTAAGGCTTGAGTTTCATCAG	59.53846154	9036	524	553	29	TTTAGGCTCTGTTGGTGGGAATGTTTTGTA	58.88666667	0	17	5550	5567	20
51	480	505	25	TGCGGTAAGGCTTGAGTTTCATCAGC	59.53846154	9036	524	553	29	TTTAGGCTCTGTTGGTGGGAATGTTTTGTA	58.88666667	0	17	5550	5567	19
50	479	504	25	CTGCGGTAAGGCTTGAGTTTCATCAG	59.53846154	9034	522	551	29	TTTTTAGGCTCTGTTGGTGGGAATGTTTTG	58.88666667	0	17	5552	5569	18
51	480	505	25	TGCGGTAAGGCTTGAGTTTCATCAGC	59.53846154	9034	522	551	29	TTTTTAGGCTCTGTTGGTGGGAATGTTTTG	58.88666667	0	17	5552	5569	17
50	479	504	25	CTGCGGTAAGGCTTGAGTTTCATCAG	59.53846154	9035	523	552	29	TTTTAGGCTCTGTTGGTGGGAATGTTTTGT	58.88666667	0	17	5553	5570	19
51	480	505	25	TGCGGTAAGGCTTGAGTTTCATCAGC	59.53846154	9035	523	552	29	TTTTAGGCTCTGTTGGTGGGAATGTTTTGT	58.88666667	0	17	5553	5570	18
48	477	502	25	CTCTGCGGTAAGGCTTGAGTTTCATC	59.53846154	9038	526	555	29	TAGGCTCTGTTGGTGGGAATGTTTTGTATG	60.25333333	0	12	5559	5571	24
48	477	502	25	CTCTGCGGTAAGGCTTGAGTTTCATC	59.53846154	9039	527	556	29	AGGCTCTGTTGGTGGGAATGTTTTGTATGC	61.62	0	12	5561	5573	25
50	479	504	25	CTGCGGTAAGGCTTGAGTTTCATCAG	59.53846154	9041	529	558	29	GCTCTGTTGGTGGGAATGTTTTGTATGCGT	61.62	0	17	5556	5573	25
51	480	505	25	TGCGGTAAGGCTTGAGTTTCATCAGC	59.53846154	9041	529	558	29	GCTCTGTTGGTGGGAATGTTTTGTATGCGT	61.62	0	17	5556	5573	24
49	478	503	25	TCTGCGGTAAGGCTTGAGTTTCATCA	57.96153846	9040	528	557	29	GGCTCTGTTGGTGGGAATGTTTTGTATGCG	62.98666667	0	16	5558	5574	25
50	479	504	25	CTGCGGTAAGGCTTGAGTTTCATCAG	59.53846154	9040	528	557	29	GGCTCTGTTGGTGGGAATGTTTTGTATGCG	62.98666667	0	17	5558	5575	24
51	480	505	25	TGCGGTAAGGCTTGAGTTTCATCAGC	59.53846154	9040	528	557	29	GGCTCTGTTGGTGGGAATGTTTTGTATGCG	62.98666667	0	17	5558	5575	23
50	479	504	25	CTGCGGTAAGGCTTGAGTTTCATCAG	59.53846154	9038	526	555	29	TAGGCTCTGTTGGTGGGAATGTTTTGTATG	60.25333333	0	17	5559	5576	22
51	480	505	25	TGCGGTAAGGCTTGAGTTTCATCAGC	59.53846154	9038	526	555	29	TAGGCTCTGTTGGTGGGAATGTTTTGTATG	60.25333333	0	17	5559	5576	21
50	479	504	25	CTGCGGTAAGGCTTGAGTTTCATCAG	59.53846154	9037	525	554	29	TTAGGCTCTGTTGGTGGGAATGTTTTGTAT	58.88666667	0	17	5560	5577	21
51	480	505	25	TGCGGTAAGGCTTGAGTTTCATCAGC	59.53846154	9039	527	556	29	AGGCTCTGTTGGTGGGAATGTTTTGTATGC	61.62	0	17	5561	5578	22
52	489	514	25	GCTTGAGTTTCATCAGCCTTCTTCTT	56.38461538	9043	531	560	29	TCTGTTGGTGGGAATGTTTTGTATGCGTCA	60.25333333	0	37	5543	5580	17
52	489	514	25	GCTTGAGTTTCATCAGCCTTCTTCTT	56.38461538	9042	530	559	29	CTCTGTTGGTGGGAATGTTTTGTATGCGTC	61.62	0	37	5553	5590	16
52	489	514	25	GCTTGAGTTTCATCAGCCTTCTTCTT	56.38461538	9041	529	558	29	GCTCTGTTGGTGGGAATGTTTTGTATGCGT	61.62	0	37	5556	5593	15
405	2890	2915	25	CAGGTCCTTGATGTCACAGCGTCCTA	61.11538462	11308	2919	2949	30	GGTGTCCAGCAATACGAAGATGTCCACGAAG	64.37096774	0	11	2	13	4
402	2887	2912	25	AGGCAGGTCCTTGATGTCACAGCGTC	62.69230769	11308	2919	2949	30	GGTGTCCAGCAATACGAAGATGTCCACGAAG	64.37096774	0	12	2	14	7
405	2890	2915	25	CAGGTCCTTGATGTCACAGCGTCCTA	61.11538462	11307	2918	2948	30	TGGTGTCCAGCAATACGAAGATGTCCACGAA	63.0483871	0	11	3	14	3
403	2888	2913	25	GGCAGGTCCTTGATGTCACAGCGTCC	64.26923077	11308	2919	2949	30	GGTGTCCAGCAATACGAAGATGTCCACGAAG	64.37096774	0	13	2	15	6
405	2890	2915	25	CAGGTCCTTGATGTCACAGCGTCCTA	61.11538462	11306	2917	2947	30	ATGGTGTCCAGCAATACGAAGATGTCCACGA	63.0483871	0	11	4	15	2
399	2884	2909	25	TTTAGGCAGGTCCTTGATGTCACAGC	59.53846154	11308	2919	2949	30	GGTGTCCAGCAATACGAAGATGTCCACGAAG	64.37096774	0	14	2	16	10
400	2885	2910	25	TTAGGCAGGTCCTTGATGTCACAGCG	61.11538462	11308	2919	2949	30	GGTGTCCAGCAATACGAAGATGTCCACGAAG	64.37096774	0	14	2	16	9
401	2886	2911	25	TAGGCAGGTCCTTGATGTCACAGCGT	61.11538462	11307	2918	2948	30	TGGTGTCCAGCAATACGAAGATGTCCACGAA	63.0483871	0	13	3	16	7
402	2887	2912	25	AGGCAGGTCCTTGATGTCACAGCGTC	62.69230769	11306	2917	2947	30	ATGGTGTCCAGCAATACGAAGATGTCCACGA	63.0483871	0	12	4	16	5
404	2889	2914	25	GCAGGTCCTTGATGTCACAGCGTCCT	62.69230769	11307	2918	2948	30	TGGTGTCCAGCAATACGAAGATGTCCACGAA	63.0483871	0	13	3	16	4
405	2890	2915	25	CAGGTCCTTGATGTCACAGCGTCCTA	61.11538462	11305	2916	2946	30	GATGGTGTCCAGCAATACGAAGATGTCCACG	64.37096774	0	11	5	16	1
402	2887	2912	25	AGGCAGGTCCTTGATGTCACAGCGTC	62.69230769	11305	2916	2946	30	GATGGTGTCCAGCAATACGAAGATGTCCACG	64.37096774	0	12	5	17	4
403	2888	2913	25	GGCAGGTCCTTGATGTCACAGCGTCC	64.26923077	11306	2917	2947	30	ATGGTGTCCAGCAATACGAAGATGTCCACGA	63.0483871	0	13	4	17	4
404	2889	2914	25	GCAGGTCCTTGATGTCACAGCGTCCT	62.69230769	11306	2917	2947	30	ATGGTGTCCAGCAATACGAAGATGTCCACGA	63.0483871	0	13	4	17	3
399	2884	2909	25	TTTAGGCAGGTCCTTGATGTCACAGC	59.53846154	11306	2917	2947	30	ATGGTGTCCAGCAATACGAAGATGTCCACGA	63.0483871	0	14	4	18	8
400	2885	2910	25	TTAGGCAGGTCCTTGATGTCACAGCG	61.11538462	11306	2917	2947	30	ATGGTGTCCAGCAATACGAAGATGTCCACGA	63.0483871	0	14	4	18	7
403	2888	2913	25	GGCAGGTCCTTGATGTCACAGCGTCC	64.26923077	11305	2916	2946	30	GATGGTGTCCAGCAATACGAAGATGTCCACG	64.37096774	0	13	5	18	3
399	2884	2909	25	TTTAGGCAGGTCCTTGATGTCACAGC	59.53846154	11305	2916	2946	30	GATGGTGTCCAGCAATACGAAGATGTCCACG	64.37096774	0	14	5	19	7
400	2885	2910	25	TTAGGCAGGTCCTTGATGTCACAGCG	61.11538462	11305	2916	2946	30	GATGGTGTCCAGCAATACGAAGATGTCCACG	64.37096774	0	14	5	19	6
402	2887	2912	25	AGGCAGGTCCTTGATGTCACAGCGTC	62.69230769	11303	2914	2944	30	TAGATGGTGTCCAGCAATACGAAGATGTCCA	61.72580645	0	12	7	19	2
402	2887	2912	25	AGGCAGGTCCTTGATGTCACAGCGTC	62.69230769	11304	2915	2945	30	AGATGGTGTCCAGCAATACGAAGATGTCCAC	63.0483871	0	12	7	19	3
401	2886	2911	25	TAGGCAGGTCCTTGATGTCACAGCGT	61.11538462	11303	2914	2944	30	TAGATGGTGTCCAGCAATACGAAGATGTCCA	61.72580645	0	13	7	20	3
403	2888	2913	25	GGCAGGTCCTTGATGTCACAGCGTCC	64.26923077	11303	2914	2944	30	TAGATGGTGTCCAGCAATACGAAGATGTCCA	61.72580645	0	13	7	20	1
403	2888	2913	25	GGCAGGTCCTTGATGTCACAGCGTCC	64.26923077	11304	2915	2945	30	AGATGGTGTCCAGCAATACGAAGATGTCCAC	63.0483871	0	13	7	20	2
404	2889	2914	25	GCAGGTCCTTGATGTCACAGCGTCCT	62.69230769	11304	2915	2945	30	AGATGGTGTCCAGCAATACGAAGATGTCCAC	63.0483871	0	13	7	20	1
399	2884	2909	25	TTTAGGCAGGTCCTTGATGTCACAGC	59.53846154	11303	2914	2944	30	TAGATGGTGTCCAGCAATACGAAGATGTCCA	61.72580645	0	14	7	21	5
399	2884	2909	25	TTTAGGCAGGTCCTTGATGTCACAGC	59.53846154	11304	2915	2945	30	AGATGGTGTCCAGCAATACGAAGATGTCCAC	63.0483871	0	14	7	21	6
400	2885	2910	25	TTAGGCAGGTCCTTGATGTCACAGCG	61.11538462	11304	2915	2945	30	AGATGGTGTCCAGCAATACGAAGATGTCCAC	63.0483871	0	14	7	21	5
398	2883	2908	25	CTTTAGGCAGGTCCTTGATGTCACAG	59.53846154	11308	2919	2949	30	GGTGTCCAGCAATACGAAGATGTCCACGAAG	64.37096774	0	21	2	23	11
398	2883	2908	25	CTTTAGGCAGGTCCTTGATGTCACAG	59.53846154	11306	2917	2947	30	ATGGTGTCCAGCAATACGAAGATGTCCACGA	63.0483871	0	21	4	25	9
398	2883	2908	25	CTTTAGGCAGGTCCTTGATGTCACAG	59.53846154	11303	2914	2944	30	TAGATGGTGTCCAGCAATACGAAGATGTCCA	61.72580645	0	21	7	28	6
398	2883	2908	25	CTTTAGGCAGGTCCTTGATGTCACAG	59.53846154	11304	2915	2945	30	AGATGGTGTCCAGCAATACGAAGATGTCCAC	63.0483871	0	21	7	28	7
190	1168	1193	25	CATTGTTAGCAGGATTGCGGGTGCCA	61.11538462	11131	1201	1231	30	CTTTTGGTGTATTCAAGGCTCCCTCAGTTGC	63.0483871	0	12	19	31	8
189	1167	1192	25	GCATTGTTAGCAGGATTGCGGGTGCC	62.69230769	11129	1199	1229	30	ATCTTTTGGTGTATTCAAGGCTCCCTCAGTT	60.40322581	0	10	25	35	7
186	1164	1189	25	GCAGCATTGTTAGCAGGATTGCGGGT	61.11538462	11131	1201	1231	30	CTTTTGGTGTATTCAAGGCTCCCTCAGTTGC	63.0483871	0	17	19	36	12
188	1166	1191	25	AGCATTGTTAGCAGGATTGCGGGTGC	61.11538462	11129	1199	1229	30	ATCTTTTGGTGTATTCAAGGCTCCCTCAGTT	60.40322581	0	11	25	36	8
190	1168	1193	25	CATTGTTAGCAGGATTGCGGGTGCCA	61.11538462	11130	1200	1230	30	TCTTTTGGTGTATTCAAGGCTCCCTCAGTTG	61.72580645	0	12	24	36	7
1535	26649	26674	25	TTGTCCTCACTGCCGTCTTGTTGACC	61.11538462	12632	26684	26714	30	TTGACTATCATCATCTAACCAATCTTCTTCT	56.43548387	0	15	21	36	10
1535	26649	26674	25	TTGTCCTCACTGCCGTCTTGTTGACC	61.11538462	12633	26685	26715	30	TGACTATCATCATCTAACCAATCTTCTTCTT	56.43548387	0	15	21	36	11
187	1165	1190	25	CAGCATTGTTAGCAGGATTGCGGGTG	61.11538462	11130	1200	1230	30	TCTTTTGGTGTATTCAAGGCTCCCTCAGTTG	61.72580645	0	13	24	37	10
1535	26649	26674	25	TTGTCCTCACTGCCGTCTTGTTGACC	61.11538462	12631	26683	26713	30	GTTGACTATCATCATCTAACCAATCTTCTTC	57.75806452	0	15	22	37	9
1537	26651	26676	25	GTCCTCACTGCCGTCTTGTTGACCAA	61.11538462	12630	26682	26712	30	TGTTGACTATCATCATCTAACCAATCTTCTT	56.43548387	0	12	25	37	6
1537	26651	26676	25	GTCCTCACTGCCGTCTTGTTGACCAA	61.11538462	12635	26687	26717	30	ACTATCATCATCTAACCAATCTTCTTCTTGC	57.75806452	0	12	25	37	11
187	1165	1190	25	CAGCATTGTTAGCAGGATTGCGGGTG	61.11538462	11129	1199	1229	30	ATCTTTTGGTGTATTCAAGGCTCCCTCAGTT	60.40322581	0	13	25	38	9
1535	26649	26674	25	TTGTCCTCACTGCCGTCTTGTTGACC	61.11538462	12634	26686	26716	30	GACTATCATCATCTAACCAATCTTCTTCTTG	57.75806452	0	15	23	38	12
1535	26649	26674	25	TTGTCCTCACTGCCGTCTTGTTGACC	61.11538462	12636	26688	26718	30	CTATCATCATCTAACCAATCTTCTTCTTGCT	57.75806452	0	15	24	39	14
1536	26650	26675	25	TGTCCTCACTGCCGTCTTGTTGACCA	61.11538462	12636	26688	26718	30	CTATCATCATCTAACCAATCTTCTTCTTGCT	57.75806452	0	15	24	39	13
1537	26651	26676	25	GTCCTCACTGCCGTCTTGTTGACCAA	61.11538462	12637	26689	26719	30	TATCATCATCTAACCAATCTTCTTCTTGCTC	57.75806452	0	12	27	39	13
1259	19862	19887	25	TGAGGTGATAGAGGTTTGTGGTGGTT	57.96153846	12269	19912	19942	30	TACTGAAGTCATTGAGAGCCTTTGCGAGATG	61.72580645	0	11	29	40	25
1535	26649	26674	25	TTGTCCTCACTGCCGTCTTGTTGACC	61.11538462	12630	26682	26712	30	TGTTGACTATCATCATCTAACCAATCTTCTT	56.43548387	0	15	25	40	8
1535	26649	26674	25	TTGTCCTCACTGCCGTCTTGTTGACC	61.11538462	12635	26687	26717	30	ACTATCATCATCTAACCAATCTTCTTCTTGC	57.75806452	0	15	25	40	13
1536	26650	26675	25	TGTCCTCACTGCCGTCTTGTTGACCA	61.11538462	12630	26682	26712	30	TGTTGACTATCATCATCTAACCAATCTTCTT	56.43548387	0	15	25	40	7
186	1164	1189	25	GCAGCATTGTTAGCAGGATTGCGGGT	61.11538462	11130	1200	1230	30	TCTTTTGGTGTATTCAAGGCTCCCTCAGTTG	61.72580645	0	17	24	41	11
1260	19863	19888	25	GAGGTGATAGAGGTTTGTGGTGGTTG	59.53846154	12269	19912	19942	30	TACTGAAGTCATTGAGAGCCTTTGCGAGATG	61.72580645	0	12	29	41	24
1261	19864	19889	25	AGGTGATAGAGGTTTGTGGTGGTTGG	59.53846154	12269	19912	19942	30	TACTGAAGTCATTGAGAGCCTTTGCGAGATG	61.72580645	0	12	29	41	23
1537	26651	26676	25	GTCCTCACTGCCGTCTTGTTGACCAA	61.11538462	12638	26690	26720	30	ATCATCATCTAACCAATCTTCTTCTTGCTCT	57.75806452	0	12	29	41	14
186	1164	1189	25	GCAGCATTGTTAGCAGGATTGCGGGT	61.11538462	11129	1199	1229	30	ATCTTTTGGTGTATTCAAGGCTCCCTCAGTT	60.40322581	0	17	25	42	10
1535	26649	26674	25	TTGTCCTCACTGCCGTCTTGTTGACC	61.11538462	12637	26689	26719	30	TATCATCATCTAACCAATCTTCTTCTTGCTC	57.75806452	0	15	27	42	15
1536	26650	26675	25	TGTCCTCACTGCCGTCTTGTTGACCA	61.11538462	12637	26689	26719	30	TATCATCATCTAACCAATCTTCTTCTTGCTC	57.75806452	0	15	27	42	14
1537	26651	26676	25	GTCCTCACTGCCGTCTTGTTGACCAA	61.11538462	12628	26680	26710	30	TTTGTTGACTATCATCATCTAACCAATCTTC	56.43548387	0	12	30	42	4
921	13310	13335	25	AATCACCAGCATTTGTCCAGTCACAT	56.38461538	11882	13349	13379	30	TAAAGTCAGTAACATTATCGCTACCAACACA	57.75806452	0	30	13	43	14
1262	19865	19890	25	GGTGATAGAGGTTTGTGGTGGTTGGT	59.53846154	12269	19912	19942	30	TACTGAAGTCATTGAGAGCCTTTGCGAGATG	61.72580645	0	14	29	43	22
1535	26649	26674	25	TTGTCCTCACTGCCGTCTTGTTGACC	61.11538462	12638	26690	26720	30	ATCATCATCTAACCAATCTTCTTCTTGCTCT	57.75806452	0	15	29	44	16
1536	26650	26675	25	TGTCCTCACTGCCGTCTTGTTGACCA	61.11538462	12638	26690	26720	30	ATCATCATCTAACCAATCTTCTTCTTGCTCT	57.75806452	0	15	29	44	15
1537	26651	26676	25	GTCCTCACTGCCGTCTTGTTGACCAA	61.11538462	12626	26678	26708	30	AGTTTGTTGACTATCATCATCTAACCAATCT	56.43548387	0	12	32	44	2
1535	26649	26674	25	TTGTCCTCACTGCCGTCTTGTTGACC	61.11538462	12628	26680	26710	30	TTTGTTGACTATCATCATCTAACCAATCTTC	56.43548387	0	15	30	45	6
1535	26649	26674	25	TTGTCCTCACTGCCGTCTTGTTGACC	61.11538462	12629	26681	26711	30	TTGTTGACTATCATCATCTAACCAATCTTCT	56.43548387	0	15	30	45	7
1536	26650	26675	25	TGTCCTCACTGCCGTCTTGTTGACCA	61.11538462	12628	26680	26710	30	TTTGTTGACTATCATCATCTAACCAATCTTC	56.43548387	0	15	30	45	5
1257	19860	19885	25	GCTGAGGTGATAGAGGTTTGTGGTGG	61.11538462	12267	19910	19940	30	GTTACTGAAGTCATTGAGAGCCTTTGCGAGA	61.72580645	0	6	41	47	25
1535	26649	26674	25	TTGTCCTCACTGCCGTCTTGTTGACC	61.11538462	12627	26679	26709	30	GTTTGTTGACTATCATCATCTAACCAATCTT	56.43548387	0	15	32	47	5
799	10226	10251	25	CCTGTTGTCCATCAAAGTGTCCCTTA	57.96153846	11794	10276	10306	30	TCTAAACTCTGAAGTCTTGTAAAAGTGTTCC	57.75806452	0	11	37	48	25
799	10226	10251	25	CCTGTTGTCCATCAAAGTGTCCCTTA	57.96153846	11793	10275	10305	30	TTCTAAACTCTGAAGTCTTGTAAAAGTGTTC	56.43548387	0	11	38	49	24
1257	19860	19885	25	GCTGAGGTGATAGAGGTTTGTGGTGG	61.11538462	12265	19908	19938	30	GAGTTACTGAAGTCATTGAGAGCCTTTGCGA	61.72580645	0	6	43	49	23
1257	19860	19885	25	GCTGAGGTGATAGAGGTTTGTGGTGG	61.11538462	12266	19909	19939	30	AGTTACTGAAGTCATTGAGAGCCTTTGCGAG	61.72580645	0	6	43	49	24
1258	19861	19886	25	CTGAGGTGATAGAGGTTTGTGGTGGT	59.53846154	12267	19910	19940	30	GTTACTGAAGTCATTGAGAGCCTTTGCGAGA	61.72580645	0	8	41	49	24
1258	19861	19886	25	CTGAGGTGATAGAGGTTTGTGGTGGT	59.53846154	12268	19911	19941	30	TTACTGAAGTCATTGAGAGCCTTTGCGAGAT	60.40322581	0	8	41	49	25
800	10227	10252	25	CTGTTGTCCATCAAAGTGTCCCTTAT	56.38461538	11794	10276	10306	30	TCTAAACTCTGAAGTCTTGTAAAAGTGTTCC	57.75806452	0	14	37	51	24
1258	19861	19886	25	CTGAGGTGATAGAGGTTTGTGGTGGT	59.53846154	12265	19908	19938	30	GAGTTACTGAAGTCATTGAGAGCCTTTGCGA	61.72580645	0	8	43	51	22
1258	19861	19886	25	CTGAGGTGATAGAGGTTTGTGGTGGT	59.53846154	12266	19909	19939	30	AGTTACTGAAGTCATTGAGAGCCTTTGCGAG	61.72580645	0	8	43	51	23
800	10227	10252	25	CTGTTGTCCATCAAAGTGTCCCTTAT	56.38461538	11793	10275	10305	30	TTCTAAACTCTGAAGTCTTGTAAAAGTGTTC	56.43548387	0	14	38	52	23
1259	19862	19887	25	TGAGGTGATAGAGGTTTGTGGTGGTT	57.96153846	12267	19910	19940	30	GTTACTGAAGTCATTGAGAGCCTTTGCGAGA	61.72580645	0	11	41	52	23
1259	19862	19887	25	TGAGGTGATAGAGGTTTGTGGTGGTT	57.96153846	12268	19911	19941	30	TTACTGAAGTCATTGAGAGCCTTTGCGAGAT	60.40322581	0	11	41	52	24
1260	19863	19888	25	GAGGTGATAGAGGTTTGTGGTGGTTG	59.53846154	12267	19910	19940	30	GTTACTGAAGTCATTGAGAGCCTTTGCGAGA	61.72580645	0	12	41	53	22
1260	19863	19888	25	GAGGTGATAGAGGTTTGTGGTGGTTG	59.53846154	12268	19911	19941	30	TTACTGAAGTCATTGAGAGCCTTTGCGAGAT	60.40322581	0	12	41	53	23
1261	19864	19889	25	AGGTGATAGAGGTTTGTGGTGGTTGG	59.53846154	12267	19910	19940	30	GTTACTGAAGTCATTGAGAGCCTTTGCGAGA	61.72580645	0	12	41	53	21
1261	19864	19889	25	AGGTGATAGAGGTTTGTGGTGGTTGG	59.53846154	12268	19911	19941	30	TTACTGAAGTCATTGAGAGCCTTTGCGAGAT	60.40322581	0	12	41	53	22
800	10227	10252	25	CTGTTGTCCATCAAAGTGTCCCTTAT	56.38461538	11795	10277	10307	30	CTAAACTCTGAAGTCTTGTAAAAGTGTTCCA	57.75806452	0	14	40	54	25
1257	19860	19885	25	GCTGAGGTGATAGAGGTTTGTGGTGG	61.11538462	12262	19905	19935	30	CCTGAGTTACTGAAGTCATTGAGAGCCTTTG	61.72580645	0	6	48	54	20
1257	19860	19885	25	GCTGAGGTGATAGAGGTTTGTGGTGG	61.11538462	12264	19907	19937	30	TGAGTTACTGAAGTCATTGAGAGCCTTTGCG	61.72580645	0	6	48	54	22
1259	19862	19887	25	TGAGGTGATAGAGGTTTGTGGTGGTT	57.96153846	12265	19908	19938	30	GAGTTACTGAAGTCATTGAGAGCCTTTGCGA	61.72580645	0	11	43	54	21
1259	19862	19887	25	TGAGGTGATAGAGGTTTGTGGTGGTT	57.96153846	12266	19909	19939	30	AGTTACTGAAGTCATTGAGAGCCTTTGCGAG	61.72580645	0	11	43	54	22
1537	26651	26676	25	GTCCTCACTGCCGTCTTGTTGACCAA	61.11538462	12639	26691	26721	30	TCATCATCTAACCAATCTTCTTCTTGCTCTT	57.75806452	0	12	42	54	15
1258	19861	19886	25	CTGAGGTGATAGAGGTTTGTGGTGGT	59.53846154	12263	19906	19936	30	CTGAGTTACTGAAGTCATTGAGAGCCTTTGC	61.72580645	0	8	47	55	20
1260	19863	19888	25	GAGGTGATAGAGGTTTGTGGTGGTTG	59.53846154	12265	19908	19938	30	GAGTTACTGAAGTCATTGAGAGCCTTTGCGA	61.72580645	0	12	43	55	20
1260	19863	19888	25	GAGGTGATAGAGGTTTGTGGTGGTTG	59.53846154	12266	19909	19939	30	AGTTACTGAAGTCATTGAGAGCCTTTGCGAG	61.72580645	0	12	43	55	21
1261	19864	19889	25	AGGTGATAGAGGTTTGTGGTGGTTGG	59.53846154	12265	19908	19938	30	GAGTTACTGAAGTCATTGAGAGCCTTTGCGA	61.72580645	0	12	43	55	19
1261	19864	19889	25	AGGTGATAGAGGTTTGTGGTGGTTGG	59.53846154	12266	19909	19939	30	AGTTACTGAAGTCATTGAGAGCCTTTGCGAG	61.72580645	0	12	43	55	20
1262	19865	19890	25	GGTGATAGAGGTTTGTGGTGGTTGGT	59.53846154	12267	19910	19940	30	GTTACTGAAGTCATTGAGAGCCTTTGCGAGA	61.72580645	0	14	41	55	20
1262	19865	19890	25	GGTGATAGAGGTTTGTGGTGGTTGGT	59.53846154	12268	19911	19941	30	TTACTGAAGTCATTGAGAGCCTTTGCGAGAT	60.40322581	0	14	41	55	21
1258	19861	19886	25	CTGAGGTGATAGAGGTTTGTGGTGGT	59.53846154	12262	19905	19935	30	CCTGAGTTACTGAAGTCATTGAGAGCCTTTG	61.72580645	0	8	48	56	19
1258	19861	19886	25	CTGAGGTGATAGAGGTTTGTGGTGGT	59.53846154	12264	19907	19937	30	TGAGTTACTGAAGTCATTGAGAGCCTTTGCG	61.72580645	0	8	48	56	21
1263	19866	19891	25	GTGATAGAGGTTTGTGGTGGTTGGTA	57.96153846	12269	19912	19942	30	TACTGAAGTCATTGAGAGCCTTTGCGAGATG	61.72580645	0	27	29	56	21
1262	19865	19890	25	GGTGATAGAGGTTTGTGGTGGTTGGT	59.53846154	12265	19908	19938	30	GAGTTACTGAAGTCATTGAGAGCCTTTGCGA	61.72580645	0	14	43	57	18
1262	19865	19890	25	GGTGATAGAGGTTTGTGGTGGTTGGT	59.53846154	12266	19909	19939	30	AGTTACTGAAGTCATTGAGAGCCTTTGCGAG	61.72580645	0	14	43	57	19
1535	26649	26674	25	TTGTCCTCACTGCCGTCTTGTTGACC	61.11538462	12639	26691	26721	30	TCATCATCTAACCAATCTTCTTCTTGCTCTT	57.75806452	0	15	42	57	17
1536	26650	26675	25	TGTCCTCACTGCCGTCTTGTTGACCA	61.11538462	12639	26691	26721	30	TCATCATCTAACCAATCTTCTTCTTGCTCTT	57.75806452	0	15	42	57	16
663	6582	6607	25	ATGTCAAGAATCTCAAGTGTCTGTGG	56.38461538	11574	6620	6650	30	ATCAGTAGTGTCAGCAATGTCTCTGCCAAAT	60.40322581	0	29	29	58	13
1259	19862	19887	25	TGAGGTGATAGAGGTTTGTGGTGGTT	57.96153846	12263	19906	19936	30	CTGAGTTACTGAAGTCATTGAGAGCCTTTGC	61.72580645	0	11	47	58	19
1264	19867	19892	25	TGATAGAGGTTTGTGGTGGTTGGTAA	56.38461538	12269	19912	19942	30	TACTGAAGTCATTGAGAGCCTTTGCGAGATG	61.72580645	0	29	29	58	20
663	6582	6607	25	ATGTCAAGAATCTCAAGTGTCTGTGG	56.38461538	11571	6617	6647	30	AGCATCAGTAGTGTCAGCAATGTCTCTGCCA	63.0483871	0	29	30	59	10
664	6583	6608	25	TGTCAAGAATCTCAAGTGTCTGTGGA	56.38461538	11572	6618	6648	30	GCATCAGTAGTGTCAGCAATGTCTCTGCCAA	63.0483871	0	32	27	59	10
799	10226	10251	25	CCTGTTGTCCATCAAAGTGTCCCTTA	57.96153846	11792	10274	10304	30	TTTCTAAACTCTGAAGTCTTGTAAAAGTGTT	55.11290323	0	11	48	59	23
1259	19862	19887	25	TGAGGTGATAGAGGTTTGTGGTGGTT	57.96153846	12262	19905	19935	30	CCTGAGTTACTGAAGTCATTGAGAGCCTTTG	61.72580645	0	11	48	59	18
1259	19862	19887	25	TGAGGTGATAGAGGTTTGTGGTGGTT	57.96153846	12264	19907	19937	30	TGAGTTACTGAAGTCATTGAGAGCCTTTGCG	61.72580645	0	11	48	59	20
1260	19863	19888	25	GAGGTGATAGAGGTTTGTGGTGGTTG	59.53846154	12263	19906	19936	30	CTGAGTTACTGAAGTCATTGAGAGCCTTTGC	61.72580645	0	12	47	59	18
1260	19863	19888	25	GAGGTGATAGAGGTTTGTGGTGGTTG	59.53846154	12262	19905	19935	30	CCTGAGTTACTGAAGTCATTGAGAGCCTTTG	61.72580645	0	12	48	60	17
1260	19863	19888	25	GAGGTGATAGAGGTTTGTGGTGGTTG	59.53846154	12264	19907	19937	30	TGAGTTACTGAAGTCATTGAGAGCCTTTGCG	61.72580645	0	12	48	60	19
1261	19864	19889	25	AGGTGATAGAGGTTTGTGGTGGTTGG	59.53846154	12262	19905	19935	30	CCTGAGTTACTGAAGTCATTGAGAGCCTTTG	61.72580645	0	12	48	60	16
1261	19864	19889	25	AGGTGATAGAGGTTTGTGGTGGTTGG	59.53846154	12264	19907	19937	30	TGAGTTACTGAAGTCATTGAGAGCCTTTGCG	61.72580645	0	12	48	60	18
664	6583	6608	25	TGTCAAGAATCTCAAGTGTCTGTGGA	56.38461538	11574	6620	6650	30	ATCAGTAGTGTCAGCAATGTCTCTGCCAAAT	60.40322581	0	32	29	61	12
1262	19865	19890	25	GGTGATAGAGGTTTGTGGTGGTTGGT	59.53846154	12263	19906	19936	30	CTGAGTTACTGAAGTCATTGAGAGCCTTTGC	61.72580645	0	14	47	61	16
1265	19868	19893	25	GATAGAGGTTTGTGGTGGTTGGTAAA	56.38461538	12269	19912	19942	30	TACTGAAGTCATTGAGAGCCTTTGCGAGATG	61.72580645	0	32	29	61	19
664	6583	6608	25	TGTCAAGAATCTCAAGTGTCTGTGGA	56.38461538	11571	6617	6647	30	AGCATCAGTAGTGTCAGCAATGTCTCTGCCA	63.0483871	0	32	30	62	9
1262	19865	19890	25	GGTGATAGAGGTTTGTGGTGGTTGGT	59.53846154	12262	19905	19935	30	CCTGAGTTACTGAAGTCATTGAGAGCCTTTG	61.72580645	0	14	48	62	15
1262	19865	19890	25	GGTGATAGAGGTTTGTGGTGGTTGGT	59.53846154	12264	19907	19937	30	TGAGTTACTGAAGTCATTGAGAGCCTTTGCG	61.72580645	0	14	48	62	17
1535	26649	26674	25	TTGTCCTCACTGCCGTCTTGTTGACC	61.11538462	12640	26692	26722	30	CATCATCTAACCAATCTTCTTCTTGCTCTTC	59.08064516	0	15	48	63	18
1536	26650	26675	25	TGTCCTCACTGCCGTCTTGTTGACCA	61.11538462	12640	26692	26722	30	CATCATCTAACCAATCTTCTTCTTGCTCTTC	59.08064516	0	15	48	63	17
666	6615	6640	25	ACAGCATCAGTAGTGTCAGCAATGTC	57.96153846	11578	6661	6691	30	GCAGAAACTTTTTGTTAGACTCAGTAAGAAC	57.75806452	0	21	43	64	21
665	6584	6609	25	GTCAAGAATCTCAAGTGTCTGTGGAT	56.38461538	11572	6618	6648	30	GCATCAGTAGTGTCAGCAATGTCTCTGCCAA	63.0483871	0	40	27	67	9
666	6615	6640	25	ACAGCATCAGTAGTGTCAGCAATGTC	57.96153846	11577	6660	6690	30	GGCAGAAACTTTTTGTTAGACTCAGTAAGAA	57.75806452	0	21	46	67	20
484	4188	4213	25	AAGATAGAGAAAAGGGGCTTCAAGGC	57.96153846	11417	4214	4244	30	CAGCAGCAACGAGCAAAAGGTGTGAGTAAAC	63.0483871	0	50	18	68	1
484	4188	4213	25	AAGATAGAGAAAAGGGGCTTCAAGGC	57.96153846	11418	4215	4245	30	AGCAGCAACGAGCAAAAGGTGTGAGTAAACT	61.72580645	0	50	18	68	2
665	6584	6609	25	GTCAAGAATCTCAAGTGTCTGTGGAT	56.38461538	11573	6619	6649	30	CATCAGTAGTGTCAGCAATGTCTCTGCCAAA	61.72580645	0	40	28	68	10
1263	19866	19891	25	GTGATAGAGGTTTGTGGTGGTTGGTA	57.96153846	12267	19910	19940	30	GTTACTGAAGTCATTGAGAGCCTTTGCGAGA	61.72580645	0	27	41	68	19
1263	19866	19891	25	GTGATAGAGGTTTGTGGTGGTTGGTA	57.96153846	12268	19911	19941	30	TTACTGAAGTCATTGAGAGCCTTTGCGAGAT	60.40322581	0	27	41	68	20
484	4188	4213	25	AAGATAGAGAAAAGGGGCTTCAAGGC	57.96153846	11420	4217	4247	30	CAGCAACGAGCAAAAGGTGTGAGTAAACTGT	61.72580645	0	50	19	69	4
484	4188	4213	25	AAGATAGAGAAAAGGGGCTTCAAGGC	57.96153846	11421	4218	4248	30	AGCAACGAGCAAAAGGTGTGAGTAAACTGTT	60.40322581	0	50	19	69	5
665	6584	6609	25	GTCAAGAATCTCAAGTGTCTGTGGAT	56.38461538	11570	6616	6646	30	CAGCATCAGTAGTGTCAGCAATGTCTCTGCC	64.37096774	0	40	29	69	7
665	6584	6609	25	GTCAAGAATCTCAAGTGTCTGTGGAT	56.38461538	11574	6620	6650	30	ATCAGTAGTGTCAGCAATGTCTCTGCCAAAT	60.40322581	0	40	29	69	11
484	4188	4213	25	AAGATAGAGAAAAGGGGCTTCAAGGC	57.96153846	11419	4216	4246	30	GCAGCAACGAGCAAAAGGTGTGAGTAAACTG	63.0483871	0	50	20	70	3
484	4188	4213	25	AAGATAGAGAAAAGGGGCTTCAAGGC	57.96153846	11422	4219	4249	30	GCAACGAGCAAAAGGTGTGAGTAAACTGTTA	60.40322581	0	50	20	70	6
665	6584	6609	25	GTCAAGAATCTCAAGTGTCTGTGGAT	56.38461538	11571	6617	6647	30	AGCATCAGTAGTGTCAGCAATGTCTCTGCCA	63.0483871	0	40	30	70	8
1263	19866	19891	25	GTGATAGAGGTTTGTGGTGGTTGGTA	57.96153846	12265	19908	19938	30	GAGTTACTGAAGTCATTGAGAGCCTTTGCGA	61.72580645	0	27	43	70	17
1263	19866	19891	25	GTGATAGAGGTTTGTGGTGGTTGGTA	57.96153846	12266	19909	19939	30	AGTTACTGAAGTCATTGAGAGCCTTTGCGAG	61.72580645	0	27	43	70	18
1264	19867	19892	25	TGATAGAGGTTTGTGGTGGTTGGTAA	56.38461538	12267	19910	19940	30	GTTACTGAAGTCATTGAGAGCCTTTGCGAGA	61.72580645	0	29	41	70	18
1264	19867	19892	25	TGATAGAGGTTTGTGGTGGTTGGTAA	56.38461538	12268	19911	19941	30	TTACTGAAGTCATTGAGAGCCTTTGCGAGAT	60.40322581	0	29	41	70	19
666	6615	6640	25	ACAGCATCAGTAGTGTCAGCAATGTC	57.96153846	11576	6659	6689	30	AGGCAGAAACTTTTTGTTAGACTCAGTAAGA	57.75806452	0	21	50	71	19
1265	19868	19893	25	GATAGAGGTTTGTGGTGGTTGGTAAA	56.38461538	12268	19911	19941	30	TTACTGAAGTCATTGAGAGCCTTTGCGAGAT	60.40322581	0	32	41	73	18
1263	19866	19891	25	GTGATAGAGGTTTGTGGTGGTTGGTA	57.96153846	12263	19906	19936	30	CTGAGTTACTGAAGTCATTGAGAGCCTTTGC	61.72580645	0	27	47	74	15
1537	26651	26676	25	GTCCTCACTGCCGTCTTGTTGACCAA	61.11538462	12641	26693	26723	30	ATCATCTAACCAATCTTCTTCTTGCTCTTCT	57.75806452	0	12	72	84	17
666	6615	6640	25	ACAGCATCAGTAGTGTCAGCAATGTC	57.96153846	11575	6658	6688	30	AAGGCAGAAACTTTTTGTTAGACTCAGTAAG	57.75806452	0	21	64	85	18
483	4187	4212	25	AAAGATAGAGAAAAGGGGCTTCAAGG	56.38461538	11416	4213	4243	30	CCAGCAGCAACGAGCAAAAGGTGTGAGTAAA	63.0483871	0	69	18	87	1
483	4187	4212	25	AAAGATAGAGAAAAGGGGCTTCAAGG	56.38461538	11417	4214	4244	30	CAGCAGCAACGAGCAAAAGGTGTGAGTAAAC	63.0483871	0	69	18	87	2
483	4187	4212	25	AAAGATAGAGAAAAGGGGCTTCAAGG	56.38461538	11418	4215	4245	30	AGCAGCAACGAGCAAAAGGTGTGAGTAAACT	61.72580645	0	69	18	87	3
1535	26649	26674	25	TTGTCCTCACTGCCGTCTTGTTGACC	61.11538462	12641	26693	26723	30	ATCATCTAACCAATCTTCTTCTTGCTCTTCT	57.75806452	0	15	72	87	19
1536	26650	26675	25	TGTCCTCACTGCCGTCTTGTTGACCA	61.11538462	12641	26693	26723	30	ATCATCTAACCAATCTTCTTCTTGCTCTTCT	57.75806452	0	15	72	87	18
483	4187	4212	25	AAAGATAGAGAAAAGGGGCTTCAAGG	56.38461538	11420	4217	4247	30	CAGCAACGAGCAAAAGGTGTGAGTAAACTGT	61.72580645	0	69	19	88	5
483	4187	4212	25	AAAGATAGAGAAAAGGGGCTTCAAGG	56.38461538	11421	4218	4248	30	AGCAACGAGCAAAAGGTGTGAGTAAACTGTT	60.40322581	0	69	19	88	6
483	4187	4212	25	AAAGATAGAGAAAAGGGGCTTCAAGG	56.38461538	11419	4216	4246	30	GCAGCAACGAGCAAAAGGTGTGAGTAAACTG	63.0483871	0	69	20	89	4
483	4187	4212	25	AAAGATAGAGAAAAGGGGCTTCAAGG	56.38461538	11422	4219	4249	30	GCAACGAGCAAAAGGTGTGAGTAAACTGTTA	60.40322581	0	69	20	89	7
1200	19269	19294	25	GCTGCTTGTGCTGTTTGCCTGTCAAC	61.11538462	12200	19299	19329	30	GGTCCATAAAAGTTACCTTCTAAGTCTGTGC	60.40322581	0	50	56	106	5
1200	19269	19294	25	GCTGCTTGTGCTGTTTGCCTGTCAAC	61.11538462	12201	19300	19330	30	GTCCATAAAAGTTACCTTCTAAGTCTGTGCC	60.40322581	0	50	57	107	6
1200	19269	19294	25	GCTGCTTGTGCTGTTTGCCTGTCAAC	61.11538462	12203	19302	19332	30	CCATAAAAGTTACCTTCTAAGTCTGTGCCAG	60.40322581	0	50	60	110	8
796	10223	10248	25	CACCCTGTTGTCCATCAAAGTGTCCC	61.11538462	11791	10268	10298	30	CCACATTTTCTAAACTCTGAAGTCTTGTAAA	56.43548387	0	12	100	112	20
797	10224	10249	25	ACCCTGTTGTCCATCAAAGTGTCCCT	59.53846154	11791	10268	10298	30	CCACATTTTCTAAACTCTGAAGTCTTGTAAA	56.43548387	0	12	100	112	19
800	10227	10252	25	CTGTTGTCCATCAAAGTGTCCCTTAT	56.38461538	11791	10268	10298	30	CCACATTTTCTAAACTCTGAAGTCTTGTAAA	56.43548387	0	14	100	114	16
1537	26651	26676	25	GTCCTCACTGCCGTCTTGTTGACCAA	61.11538462	12642	26694	26724	30	TCATCTAACCAATCTTCTTCTTGCTCTTCTT	57.75806452	0	12	102	114	18
795	10222	10247	25	TCACCCTGTTGTCCATCAAAGTGTCC	59.53846154	11791	10268	10298	30	CCACATTTTCTAAACTCTGAAGTCTTGTAAA	56.43548387	0	15	100	115	21
798	10225	10250	25	CCCTGTTGTCCATCAAAGTGTCCCTT	59.53846154	11790	10267	10297	30	GCCACATTTTCTAAACTCTGAAGTCTTGTAA	57.75806452	0	11	105	116	17
796	10223	10248	25	CACCCTGTTGTCCATCAAAGTGTCCC	61.11538462	11790	10267	10297	30	GCCACATTTTCTAAACTCTGAAGTCTTGTAA	57.75806452	0	12	105	117	19
797	10224	10249	25	ACCCTGTTGTCCATCAAAGTGTCCCT	59.53846154	11790	10267	10297	30	GCCACATTTTCTAAACTCTGAAGTCTTGTAA	57.75806452	0	12	105	117	18
1535	26649	26674	25	TTGTCCTCACTGCCGTCTTGTTGACC	61.11538462	12642	26694	26724	30	TCATCTAACCAATCTTCTTCTTGCTCTTCTT	57.75806452	0	15	102	117	20
1536	26650	26675	25	TGTCCTCACTGCCGTCTTGTTGACCA	61.11538462	12642	26694	26724	30	TCATCTAACCAATCTTCTTCTTGCTCTTCTT	57.75806452	0	15	102	117	19
799	10226	10251	25	CCTGTTGTCCATCAAAGTGTCCCTTA	57.96153846	11789	10266	10296	30	AGCCACATTTTCTAAACTCTGAAGTCTTGTA	57.75806452	0	11	107	118	15
796	10223	10248	25	CACCCTGTTGTCCATCAAAGTGTCCC	61.11538462	11789	10266	10296	30	AGCCACATTTTCTAAACTCTGAAGTCTTGTA	57.75806452	0	12	107	119	18
797	10224	10249	25	ACCCTGTTGTCCATCAAAGTGTCCCT	59.53846154	11789	10266	10296	30	AGCCACATTTTCTAAACTCTGAAGTCTTGTA	57.75806452	0	12	107	119	17
800	10227	10252	25	CTGTTGTCCATCAAAGTGTCCCTTAT	56.38461538	11790	10267	10297	30	GCCACATTTTCTAAACTCTGAAGTCTTGTAA	57.75806452	0	14	105	119	15
795	10222	10247	25	TCACCCTGTTGTCCATCAAAGTGTCC	59.53846154	11790	10267	10297	30	GCCACATTTTCTAAACTCTGAAGTCTTGTAA	57.75806452	0	15	105	120	20
800	10227	10252	25	CTGTTGTCCATCAAAGTGTCCCTTAT	56.38461538	11789	10266	10296	30	AGCCACATTTTCTAAACTCTGAAGTCTTGTA	57.75806452	0	14	107	121	14
795	10222	10247	25	TCACCCTGTTGTCCATCAAAGTGTCC	59.53846154	11789	10266	10296	30	AGCCACATTTTCTAAACTCTGAAGTCTTGTA	57.75806452	0	15	107	122	19
798	10225	10250	25	CCCTGTTGTCCATCAAAGTGTCCCTT	59.53846154	11788	10265	10295	30	AAGCCACATTTTCTAAACTCTGAAGTCTTGT	57.75806452	0	11	115	126	15
799	10226	10251	25	CCTGTTGTCCATCAAAGTGTCCCTTA	57.96153846	11788	10265	10295	30	AAGCCACATTTTCTAAACTCTGAAGTCTTGT	57.75806452	0	11	115	126	14
797	10224	10249	25	ACCCTGTTGTCCATCAAAGTGTCCCT	59.53846154	11788	10265	10295	30	AAGCCACATTTTCTAAACTCTGAAGTCTTGT	57.75806452	0	12	115	127	16
800	10227	10252	25	CTGTTGTCCATCAAAGTGTCCCTTAT	56.38461538	11788	10265	10295	30	AAGCCACATTTTCTAAACTCTGAAGTCTTGT	57.75806452	0	14	115	129	13
798	10225	10250	25	CCCTGTTGTCCATCAAAGTGTCCCTT	59.53846154	11787	10264	10294	30	AAAGCCACATTTTCTAAACTCTGAAGTCTTG	57.75806452	0	11	123	134	14
796	10223	10248	25	CACCCTGTTGTCCATCAAAGTGTCCC	61.11538462	11787	10264	10294	30	AAAGCCACATTTTCTAAACTCTGAAGTCTTG	57.75806452	0	12	123	135	16
797	10224	10249	25	ACCCTGTTGTCCATCAAAGTGTCCCT	59.53846154	11787	10264	10294	30	AAAGCCACATTTTCTAAACTCTGAAGTCTTG	57.75806452	0	12	123	135	15
800	10227	10252	25	CTGTTGTCCATCAAAGTGTCCCTTAT	56.38461538	11787	10264	10294	30	AAAGCCACATTTTCTAAACTCTGAAGTCTTG	57.75806452	0	14	123	137	12
795	10222	10247	25	TCACCCTGTTGTCCATCAAAGTGTCC	59.53846154	11787	10264	10294	30	AAAGCCACATTTTCTAAACTCTGAAGTCTTG	57.75806452	0	15	123	138	17
482	4183	4208	25	GCATAAAGATAGAGAAAAGGGGCTTC	56.38461538	11415	4212	4242	30	GCCAGCAGCAACGAGCAAAAGGTGTGAGTAA	64.37096774	0	127	14	141	4
482	4183	4208	25	GCATAAAGATAGAGAAAAGGGGCTTC	56.38461538	11416	4213	4243	30	CCAGCAGCAACGAGCAAAAGGTGTGAGTAAA	63.0483871	0	127	18	145	5
482	4183	4208	25	GCATAAAGATAGAGAAAAGGGGCTTC	56.38461538	11417	4214	4244	30	CAGCAGCAACGAGCAAAAGGTGTGAGTAAAC	63.0483871	0	127	18	145	6
482	4183	4208	25	GCATAAAGATAGAGAAAAGGGGCTTC	56.38461538	11418	4215	4245	30	AGCAGCAACGAGCAAAAGGTGTGAGTAAACT	61.72580645	0	127	18	145	7
482	4183	4208	25	GCATAAAGATAGAGAAAAGGGGCTTC	56.38461538	11420	4217	4247	30	CAGCAACGAGCAAAAGGTGTGAGTAAACTGT	61.72580645	0	127	19	146	9
482	4183	4208	25	GCATAAAGATAGAGAAAAGGGGCTTC	56.38461538	11421	4218	4248	30	AGCAACGAGCAAAAGGTGTGAGTAAACTGTT	60.40322581	0	127	19	146	10
482	4183	4208	25	GCATAAAGATAGAGAAAAGGGGCTTC	56.38461538	11419	4216	4246	30	GCAGCAACGAGCAAAAGGTGTGAGTAAACTG	63.0483871	0	127	20	147	8
482	4183	4208	25	GCATAAAGATAGAGAAAAGGGGCTTC	56.38461538	11422	4219	4249	30	GCAACGAGCAAAAGGTGTGAGTAAACTGTTA	60.40322581	0	127	20	147	11
34	463	488	25	GCTGTTTCTTCTGTCTCTGCGGTAAG	59.53846154	11044	513	543	30	TTTTTGTCCTTTTTAGGCTCTGTTGGTGGGA	60.40322581	0	109	59	168	25
1535	26649	26674	25	TTGTCCTCACTGCCGTCTTGTTGACC	61.11538462	12643	26695	26725	30	CATCTAACCAATCTTCTTCTTGCTCTTCTTC	59.08064516	0	15	167	182	21
1536	26650	26675	25	TGTCCTCACTGCCGTCTTGTTGACCA	61.11538462	12643	26695	26725	30	CATCTAACCAATCTTCTTCTTGCTCTTCTTC	59.08064516	0	15	167	182	20
34	463	488	25	GCTGTTTCTTCTGTCTCTGCGGTAAG	59.53846154	11043	512	542	30	CTTTTTGTCCTTTTTAGGCTCTGTTGGTGGG	61.72580645	0	109	81	190	24
1537	26651	26676	25	GTCCTCACTGCCGTCTTGTTGACCAA	61.11538462	12644	26696	26726	30	ATCTAACCAATCTTCTTCTTGCTCTTCTTCA	57.75806452	0	12	182	194	20
1535	26649	26674	25	TTGTCCTCACTGCCGTCTTGTTGACC	61.11538462	12644	26696	26726	30	ATCTAACCAATCTTCTTCTTGCTCTTCTTCA	57.75806452	0	15	182	197	22
1536	26650	26675	25	TGTCCTCACTGCCGTCTTGTTGACCA	61.11538462	12644	26696	26726	30	ATCTAACCAATCTTCTTCTTGCTCTTCTTCA	57.75806452	0	15	182	197	21
33	462	487	25	TGCTGTTTCTTCTGTCTCTGCGGTAA	57.96153846	11043	512	542	30	CTTTTTGTCCTTTTTAGGCTCTGTTGGTGGG	61.72580645	0	117	81	198	25
1537	26651	26676	25	GTCCTCACTGCCGTCTTGTTGACCAA	61.11538462	12645	26697	26727	30	TCTAACCAATCTTCTTCTTGCTCTTCTTCAG	59.08064516	0	12	189	201	21
1535	26649	26674	25	TTGTCCTCACTGCCGTCTTGTTGACC	61.11538462	12645	26697	26727	30	TCTAACCAATCTTCTTCTTGCTCTTCTTCAG	59.08064516	0	15	189	204	23
1536	26650	26675	25	TGTCCTCACTGCCGTCTTGTTGACCA	61.11538462	12645	26697	26727	30	TCTAACCAATCTTCTTCTTGCTCTTCTTCAG	59.08064516	0	15	189	204	22
1535	26649	26674	25	TTGTCCTCACTGCCGTCTTGTTGACC	61.11538462	12646	26698	26728	30	CTAACCAATCTTCTTCTTGCTCTTCTTCAGG	60.40322581	0	15	191	206	24
1536	26650	26675	25	TGTCCTCACTGCCGTCTTGTTGACCA	61.11538462	12646	26698	26728	30	CTAACCAATCTTCTTCTTGCTCTTCTTCAGG	60.40322581	0	15	191	206	23
1537	26651	26676	25	GTCCTCACTGCCGTCTTGTTGACCAA	61.11538462	12647	26699	26729	30	TAACCAATCTTCTTCTTGCTCTTCTTCAGGT	59.08064516	0	12	194	206	23
1536	26650	26675	25	TGTCCTCACTGCCGTCTTGTTGACCA	61.11538462	12647	26699	26729	30	TAACCAATCTTCTTCTTGCTCTTCTTCAGGT	59.08064516	0	15	194	209	24
34	463	488	25	GCTGTTTCTTCTGTCTCTGCGGTAAG	59.53846154	11042	511	541	30	TCTTTTTGTCCTTTTTAGGCTCTGTTGGTGG	60.40322581	0	109	116	225	23
33	462	487	25	TGCTGTTTCTTCTGTCTCTGCGGTAA	57.96153846	11042	511	541	30	TCTTTTTGTCCTTTTTAGGCTCTGTTGGTGG	60.40322581	0	117	116	233	24
32	461	486	25	TTGCTGTTTCTTCTGTCTCTGCGGTA	57.96153846	11042	511	541	30	TCTTTTTGTCCTTTTTAGGCTCTGTTGGTGG	60.40322581	0	131	116	247	25
34	463	488	25	GCTGTTTCTTCTGTCTCTGCGGTAAG	59.53846154	11041	510	540	30	TTCTTTTTGTCCTTTTTAGGCTCTGTTGGTG	59.08064516	0	109	158	267	22
33	462	487	25	TGCTGTTTCTTCTGTCTCTGCGGTAA	57.96153846	11041	510	540	30	TTCTTTTTGTCCTTTTTAGGCTCTGTTGGTG	59.08064516	0	117	158	275	23
32	461	486	25	TTGCTGTTTCTTCTGTCTCTGCGGTA	57.96153846	11041	510	540	30	TTCTTTTTGTCCTTTTTAGGCTCTGTTGGTG	59.08064516	0	131	158	289	24
34	463	488	25	GCTGTTTCTTCTGTCTCTGCGGTAAG	59.53846154	11040	509	539	30	CTTCTTTTTGTCCTTTTTAGGCTCTGTTGGT	59.08064516	0	109	182	291	21
33	462	487	25	TGCTGTTTCTTCTGTCTCTGCGGTAA	57.96153846	11040	509	539	30	CTTCTTTTTGTCCTTTTTAGGCTCTGTTGGT	59.08064516	0	117	182	299	22
34	463	488	25	GCTGTTTCTTCTGTCTCTGCGGTAAG	59.53846154	11039	508	538	30	TCTTCTTTTTGTCCTTTTTAGGCTCTGTTGG	59.08064516	0	109	199	308	20
31	460	485	25	TTTGCTGTTTCTTCTGTCTCTGCGGT	57.96153846	11041	510	540	30	TTCTTTTTGTCCTTTTTAGGCTCTGTTGGTG	59.08064516	0	154	158	312	25
32	461	486	25	TTGCTGTTTCTTCTGTCTCTGCGGTA	57.96153846	11040	509	539	30	CTTCTTTTTGTCCTTTTTAGGCTCTGTTGGT	59.08064516	0	131	182	313	23
33	462	487	25	TGCTGTTTCTTCTGTCTCTGCGGTAA	57.96153846	11039	508	538	30	TCTTCTTTTTGTCCTTTTTAGGCTCTGTTGG	59.08064516	0	117	199	316	21
32	461	486	25	TTGCTGTTTCTTCTGTCTCTGCGGTA	57.96153846	11039	508	538	30	TCTTCTTTTTGTCCTTTTTAGGCTCTGTTGG	59.08064516	0	131	199	330	22
31	460	485	25	TTTGCTGTTTCTTCTGTCTCTGCGGT	57.96153846	11040	509	539	30	CTTCTTTTTGTCCTTTTTAGGCTCTGTTGGT	59.08064516	0	154	182	336	24
31	460	485	25	TTTGCTGTTTCTTCTGTCTCTGCGGT	57.96153846	11039	508	538	30	TCTTCTTTTTGTCCTTTTTAGGCTCTGTTGG	59.08064516	0	154	199	353	23
30	459	484	25	GTTTGCTGTTTCTTCTGTCTCTGCGG	59.53846154	11040	509	539	30	CTTCTTTTTGTCCTTTTTAGGCTCTGTTGGT	59.08064516	0	173	182	355	25
34	463	488	25	GCTGTTTCTTCTGTCTCTGCGGTAAG	59.53846154	11038	507	537	30	TTCTTCTTTTTGTCCTTTTTAGGCTCTGTTG	57.75806452	0	109	247	356	19
33	462	487	25	TGCTGTTTCTTCTGTCTCTGCGGTAA	57.96153846	11038	507	537	30	TTCTTCTTTTTGTCCTTTTTAGGCTCTGTTG	57.75806452	0	117	247	364	20
34	463	488	25	GCTGTTTCTTCTGTCTCTGCGGTAAG	59.53846154	11037	506	536	30	CTTCTTCTTTTTGTCCTTTTTAGGCTCTGTT	57.75806452	0	109	256	365	18
30	459	484	25	GTTTGCTGTTTCTTCTGTCTCTGCGG	59.53846154	11039	508	538	30	TCTTCTTTTTGTCCTTTTTAGGCTCTGTTGG	59.08064516	0	173	199	372	24
33	462	487	25	TGCTGTTTCTTCTGTCTCTGCGGTAA	57.96153846	11037	506	536	30	CTTCTTCTTTTTGTCCTTTTTAGGCTCTGTT	57.75806452	0	117	256	373	19
29	458	483	25	AGTTTGCTGTTTCTTCTGTCTCTGCG	57.96153846	11039	508	538	30	TCTTCTTTTTGTCCTTTTTAGGCTCTGTTGG	59.08064516	0	175	199	374	25
32	461	486	25	TTGCTGTTTCTTCTGTCTCTGCGGTA	57.96153846	11038	507	537	30	TTCTTCTTTTTGTCCTTTTTAGGCTCTGTTG	57.75806452	0	131	247	378	21
33	462	487	25	TGCTGTTTCTTCTGTCTCTGCGGTAA	57.96153846	11036	505	535	30	CCTTCTTCTTTTTGTCCTTTTTAGGCTCTGT	59.08064516	0	117	263	380	18
32	461	486	25	TTGCTGTTTCTTCTGTCTCTGCGGTA	57.96153846	11037	506	536	30	CTTCTTCTTTTTGTCCTTTTTAGGCTCTGTT	57.75806452	0	131	256	387	20
32	461	486	25	TTGCTGTTTCTTCTGTCTCTGCGGTA	57.96153846	11036	505	535	30	CCTTCTTCTTTTTGTCCTTTTTAGGCTCTGT	59.08064516	0	131	263	394	19
31	460	485	25	TTTGCTGTTTCTTCTGTCTCTGCGGT	57.96153846	11038	507	537	30	TTCTTCTTTTTGTCCTTTTTAGGCTCTGTTG	57.75806452	0	154	247	401	22
31	460	485	25	TTTGCTGTTTCTTCTGTCTCTGCGGT	57.96153846	11037	506	536	30	CTTCTTCTTTTTGTCCTTTTTAGGCTCTGTT	57.75806452	0	154	256	410	21
31	460	485	25	TTTGCTGTTTCTTCTGTCTCTGCGGT	57.96153846	11036	505	535	30	CCTTCTTCTTTTTGTCCTTTTTAGGCTCTGT	59.08064516	0	154	263	417	20
30	459	484	25	GTTTGCTGTTTCTTCTGTCTCTGCGG	59.53846154	11038	507	537	30	TTCTTCTTTTTGTCCTTTTTAGGCTCTGTTG	57.75806452	0	173	247	420	23
29	458	483	25	AGTTTGCTGTTTCTTCTGTCTCTGCG	57.96153846	11038	507	537	30	TTCTTCTTTTTGTCCTTTTTAGGCTCTGTTG	57.75806452	0	175	247	422	24
28	457	482	25	CAGTTTGCTGTTTCTTCTGTCTCTGC	57.96153846	11038	507	537	30	TTCTTCTTTTTGTCCTTTTTAGGCTCTGTTG	57.75806452	0	180	247	427	25
30	459	484	25	GTTTGCTGTTTCTTCTGTCTCTGCGG	59.53846154	11037	506	536	30	CTTCTTCTTTTTGTCCTTTTTAGGCTCTGTT	57.75806452	0	173	256	429	22
29	458	483	25	AGTTTGCTGTTTCTTCTGTCTCTGCG	57.96153846	11037	506	536	30	CTTCTTCTTTTTGTCCTTTTTAGGCTCTGTT	57.75806452	0	175	256	431	23
28	457	482	25	CAGTTTGCTGTTTCTTCTGTCTCTGC	57.96153846	11036	505	535	30	CCTTCTTCTTTTTGTCCTTTTTAGGCTCTGT	59.08064516	0	180	263	443	23
43	472	497	25	TCTGTCTCTGCGGTAAGGCTTGAGTT	59.53846154	11053	522	552	30	TTTTTAGGCTCTGTTGGTGGGAATGTTTTGT	59.08064516	0	3	5555	5558	25
42	471	496	25	TTCTGTCTCTGCGGTAAGGCTTGAGT	59.53846154	11052	521	551	30	CTTTTTAGGCTCTGTTGGTGGGAATGTTTTG	60.40322581	0	3	5557	5560	25
43	472	497	25	TCTGTCTCTGCGGTAAGGCTTGAGTT	59.53846154	11052	521	551	30	CTTTTTAGGCTCTGTTGGTGGGAATGTTTTG	60.40322581	0	3	5557	5560	24
44	473	498	25	CTGTCTCTGCGGTAAGGCTTGAGTTT	59.53846154	11054	523	553	30	TTTTAGGCTCTGTTGGTGGGAATGTTTTGTA	59.08064516	0	7	5554	5561	25
45	474	499	25	TGTCTCTGCGGTAAGGCTTGAGTTTC	59.53846154	11054	523	553	30	TTTTAGGCTCTGTTGGTGGGAATGTTTTGTA	59.08064516	0	7	5554	5561	24
44	473	498	25	CTGTCTCTGCGGTAAGGCTTGAGTTT	59.53846154	11053	522	552	30	TTTTTAGGCTCTGTTGGTGGGAATGTTTTGT	59.08064516	0	7	5555	5562	24
45	474	499	25	TGTCTCTGCGGTAAGGCTTGAGTTTC	59.53846154	11053	522	552	30	TTTTTAGGCTCTGTTGGTGGGAATGTTTTGT	59.08064516	0	7	5555	5562	23
44	473	498	25	CTGTCTCTGCGGTAAGGCTTGAGTTT	59.53846154	11052	521	551	30	CTTTTTAGGCTCTGTTGGTGGGAATGTTTTG	60.40322581	0	7	5557	5564	23
46	475	500	25	GTCTCTGCGGTAAGGCTTGAGTTTCA	59.53846154	11052	521	551	30	CTTTTTAGGCTCTGTTGGTGGGAATGTTTTG	60.40322581	0	8	5557	5565	21
48	477	502	25	CTCTGCGGTAAGGCTTGAGTTTCATC	59.53846154	11054	523	553	30	TTTTAGGCTCTGTTGGTGGGAATGTTTTGTA	59.08064516	0	12	5554	5566	21
48	477	502	25	CTCTGCGGTAAGGCTTGAGTTTCATC	59.53846154	11053	522	552	30	TTTTTAGGCTCTGTTGGTGGGAATGTTTTGT	59.08064516	0	12	5555	5567	20
47	476	501	25	TCTCTGCGGTAAGGCTTGAGTTTCAT	57.96153846	11052	521	551	30	CTTTTTAGGCTCTGTTGGTGGGAATGTTTTG	60.40322581	0	12	5557	5569	20
45	474	499	25	TGTCTCTGCGGTAAGGCTTGAGTTTC	59.53846154	11055	524	554	30	TTTAGGCTCTGTTGGTGGGAATGTTTTGTAT	59.08064516	0	7	5563	5570	25
50	479	504	25	CTGCGGTAAGGCTTGAGTTTCATCAG	59.53846154	11054	523	553	30	TTTTAGGCTCTGTTGGTGGGAATGTTTTGTA	59.08064516	0	17	5554	5571	19
51	480	505	25	TGCGGTAAGGCTTGAGTTTCATCAGC	59.53846154	11054	523	553	30	TTTTAGGCTCTGTTGGTGGGAATGTTTTGTA	59.08064516	0	17	5554	5571	18
50	479	504	25	CTGCGGTAAGGCTTGAGTTTCATCAG	59.53846154	11053	522	552	30	TTTTTAGGCTCTGTTGGTGGGAATGTTTTGT	59.08064516	0	17	5555	5572	18
51	480	505	25	TGCGGTAAGGCTTGAGTTTCATCAGC	59.53846154	11053	522	552	30	TTTTTAGGCTCTGTTGGTGGGAATGTTTTGT	59.08064516	0	17	5555	5572	17
48	477	502	25	CTCTGCGGTAAGGCTTGAGTTTCATC	59.53846154	11057	526	556	30	TAGGCTCTGTTGGTGGGAATGTTTTGTATGC	61.72580645	0	12	5561	5573	24
48	477	502	25	CTCTGCGGTAAGGCTTGAGTTTCATC	59.53846154	11058	527	557	30	AGGCTCTGTTGGTGGGAATGTTTTGTATGCG	63.0483871	0	12	5561	5573	25
49	478	503	25	TCTGCGGTAAGGCTTGAGTTTCATCA	57.96153846	11052	521	551	30	CTTTTTAGGCTCTGTTGGTGGGAATGTTTTG	60.40322581	0	16	5557	5573	18
50	479	504	25	CTGCGGTAAGGCTTGAGTTTCATCAG	59.53846154	11060	529	559	30	GCTCTGTTGGTGGGAATGTTTTGTATGCGTC	63.0483871	0	17	5556	5573	25
51	480	505	25	TGCGGTAAGGCTTGAGTTTCATCAGC	59.53846154	11060	529	559	30	GCTCTGTTGGTGGGAATGTTTTGTATGCGTC	63.0483871	0	17	5556	5573	24
49	478	503	25	TCTGCGGTAAGGCTTGAGTTTCATCA	57.96153846	11059	528	558	30	GGCTCTGTTGGTGGGAATGTTTTGTATGCGT	63.0483871	0	16	5558	5574	25
50	479	504	25	CTGCGGTAAGGCTTGAGTTTCATCAG	59.53846154	11052	521	551	30	CTTTTTAGGCTCTGTTGGTGGGAATGTTTTG	60.40322581	0	17	5557	5574	17
48	477	502	25	CTCTGCGGTAAGGCTTGAGTTTCATC	59.53846154	11055	524	554	30	TTTAGGCTCTGTTGGTGGGAATGTTTTGTAT	59.08064516	0	12	5563	5575	22
50	479	504	25	CTGCGGTAAGGCTTGAGTTTCATCAG	59.53846154	11059	528	558	30	GGCTCTGTTGGTGGGAATGTTTTGTATGCGT	63.0483871	0	17	5558	5575	24
51	480	505	25	TGCGGTAAGGCTTGAGTTTCATCAGC	59.53846154	11059	528	558	30	GGCTCTGTTGGTGGGAATGTTTTGTATGCGT	63.0483871	0	17	5558	5575	23
50	479	504	25	CTGCGGTAAGGCTTGAGTTTCATCAG	59.53846154	11056	525	555	30	TTAGGCTCTGTTGGTGGGAATGTTTTGTATG	60.40322581	0	17	5561	5578	21
50	479	504	25	CTGCGGTAAGGCTTGAGTTTCATCAG	59.53846154	11057	526	556	30	TAGGCTCTGTTGGTGGGAATGTTTTGTATGC	61.72580645	0	17	5561	5578	22
51	480	505	25	TGCGGTAAGGCTTGAGTTTCATCAGC	59.53846154	11057	526	556	30	TAGGCTCTGTTGGTGGGAATGTTTTGTATGC	61.72580645	0	17	5561	5578	21
51	480	505	25	TGCGGTAAGGCTTGAGTTTCATCAGC	59.53846154	11058	527	557	30	AGGCTCTGTTGGTGGGAATGTTTTGTATGCG	63.0483871	0	17	5561	5578	22
50	479	504	25	CTGCGGTAAGGCTTGAGTTTCATCAG	59.53846154	11055	524	554	30	TTTAGGCTCTGTTGGTGGGAATGTTTTGTAT	59.08064516	0	17	5563	5580	20
51	480	505	25	TGCGGTAAGGCTTGAGTTTCATCAGC	59.53846154	11055	524	554	30	TTTAGGCTCTGTTGGTGGGAATGTTTTGTAT	59.08064516	0	17	5563	5580	19
52	489	514	25	GCTTGAGTTTCATCAGCCTTCTTCTT	56.38461538	11061	530	560	30	CTCTGTTGGTGGGAATGTTTTGTATGCGTCA	61.72580645	0	37	5553	5590	16
52	489	514	25	GCTTGAGTTTCATCAGCCTTCTTCTT	56.38461538	11060	529	559	30	GCTCTGTTGGTGGGAATGTTTTGTATGCGTC	63.0483871	0	37	5556	5593	15
405	2890	2915	25	CAGGTCCTTGATGTCACAGCGTCCTA	61.11538462	13197	2917	2948	31	ATGGTGTCCAGCAATACGAAGATGTCCACGAA	63.10625	0	11	4	15	2
405	2890	2915	25	CAGGTCCTTGATGTCACAGCGTCCTA	61.11538462	13198	2918	2949	31	TGGTGTCCAGCAATACGAAGATGTCCACGAAG	64.3875	0	11	4	15	3
402	2887	2912	25	AGGCAGGTCCTTGATGTCACAGCGTC	62.69230769	13197	2917	2948	31	ATGGTGTCCAGCAATACGAAGATGTCCACGAA	63.10625	0	12	4	16	5
405	2890	2915	25	CAGGTCCTTGATGTCACAGCGTCCTA	61.11538462	13196	2916	2947	31	GATGGTGTCCAGCAATACGAAGATGTCCACGA	64.3875	0	11	5	16	1
401	2886	2911	25	TAGGCAGGTCCTTGATGTCACAGCGT	61.11538462	13198	2918	2949	31	TGGTGTCCAGCAATACGAAGATGTCCACGAAG	64.3875	0	13	4	17	7
402	2887	2912	25	AGGCAGGTCCTTGATGTCACAGCGTC	62.69230769	13196	2916	2947	31	GATGGTGTCCAGCAATACGAAGATGTCCACGA	64.3875	0	12	5	17	4
403	2888	2913	25	GGCAGGTCCTTGATGTCACAGCGTCC	64.26923077	13197	2917	2948	31	ATGGTGTCCAGCAATACGAAGATGTCCACGAA	63.10625	0	13	4	17	4
404	2889	2914	25	GCAGGTCCTTGATGTCACAGCGTCCT	62.69230769	13197	2917	2948	31	ATGGTGTCCAGCAATACGAAGATGTCCACGAA	63.10625	0	13	4	17	3
404	2889	2914	25	GCAGGTCCTTGATGTCACAGCGTCCT	62.69230769	13198	2918	2949	31	TGGTGTCCAGCAATACGAAGATGTCCACGAAG	64.3875	0	13	4	17	4
399	2884	2909	25	TTTAGGCAGGTCCTTGATGTCACAGC	59.53846154	13197	2917	2948	31	ATGGTGTCCAGCAATACGAAGATGTCCACGAA	63.10625	0	14	4	18	8
400	2885	2910	25	TTAGGCAGGTCCTTGATGTCACAGCG	61.11538462	13197	2917	2948	31	ATGGTGTCCAGCAATACGAAGATGTCCACGAA	63.10625	0	14	4	18	7
403	2888	2913	25	GGCAGGTCCTTGATGTCACAGCGTCC	64.26923077	13196	2916	2947	31	GATGGTGTCCAGCAATACGAAGATGTCCACGA	64.3875	0	13	5	18	3
399	2884	2909	25	TTTAGGCAGGTCCTTGATGTCACAGC	59.53846154	13196	2916	2947	31	GATGGTGTCCAGCAATACGAAGATGTCCACGA	64.3875	0	14	5	19	7
400	2885	2910	25	TTAGGCAGGTCCTTGATGTCACAGCG	61.11538462	13196	2916	2947	31	GATGGTGTCCAGCAATACGAAGATGTCCACGA	64.3875	0	14	5	19	6
402	2887	2912	25	AGGCAGGTCCTTGATGTCACAGCGTC	62.69230769	13194	2914	2945	31	TAGATGGTGTCCAGCAATACGAAGATGTCCAC	63.10625	0	12	7	19	2
402	2887	2912	25	AGGCAGGTCCTTGATGTCACAGCGTC	62.69230769	13195	2915	2946	31	AGATGGTGTCCAGCAATACGAAGATGTCCACG	64.3875	0	12	7	19	3
401	2886	2911	25	TAGGCAGGTCCTTGATGTCACAGCGT	61.11538462	13194	2914	2945	31	TAGATGGTGTCCAGCAATACGAAGATGTCCAC	63.10625	0	13	7	20	3
403	2888	2913	25	GGCAGGTCCTTGATGTCACAGCGTCC	64.26923077	13194	2914	2945	31	TAGATGGTGTCCAGCAATACGAAGATGTCCAC	63.10625	0	13	7	20	1
403	2888	2913	25	GGCAGGTCCTTGATGTCACAGCGTCC	64.26923077	13195	2915	2946	31	AGATGGTGTCCAGCAATACGAAGATGTCCACG	64.3875	0	13	7	20	2
404	2889	2914	25	GCAGGTCCTTGATGTCACAGCGTCCT	62.69230769	13195	2915	2946	31	AGATGGTGTCCAGCAATACGAAGATGTCCACG	64.3875	0	13	7	20	1
399	2884	2909	25	TTTAGGCAGGTCCTTGATGTCACAGC	59.53846154	13194	2914	2945	31	TAGATGGTGTCCAGCAATACGAAGATGTCCAC	63.10625	0	14	7	21	5
399	2884	2909	25	TTTAGGCAGGTCCTTGATGTCACAGC	59.53846154	13195	2915	2946	31	AGATGGTGTCCAGCAATACGAAGATGTCCACG	64.3875	0	14	7	21	6
400	2885	2910	25	TTAGGCAGGTCCTTGATGTCACAGCG	61.11538462	13195	2915	2946	31	AGATGGTGTCCAGCAATACGAAGATGTCCACG	64.3875	0	14	7	21	5
398	2883	2908	25	CTTTAGGCAGGTCCTTGATGTCACAG	59.53846154	13197	2917	2948	31	ATGGTGTCCAGCAATACGAAGATGTCCACGAA	63.10625	0	21	4	25	9
398	2883	2908	25	CTTTAGGCAGGTCCTTGATGTCACAG	59.53846154	13194	2914	2945	31	TAGATGGTGTCCAGCAATACGAAGATGTCCAC	63.10625	0	21	7	28	6
398	2883	2908	25	CTTTAGGCAGGTCCTTGATGTCACAG	59.53846154	13195	2915	2946	31	AGATGGTGTCCAGCAATACGAAGATGTCCACG	64.3875	0	21	7	28	7
189	1167	1192	25	GCATTGTTAGCAGGATTGCGGGTGCC	62.69230769	13044	1199	1230	31	ATCTTTTGGTGTATTCAAGGCTCCCTCAGTTG	61.825	0	10	25	35	7
188	1166	1191	25	AGCATTGTTAGCAGGATTGCGGGTGC	61.11538462	13044	1199	1230	31	ATCTTTTGGTGTATTCAAGGCTCCCTCAGTTG	61.825	0	11	25	36	8
1535	26649	26674	25	TTGTCCTCACTGCCGTCTTGTTGACC	61.11538462	14351	26683	26714	31	GTTGACTATCATCATCTAACCAATCTTCTTCT	57.98125	0	15	22	37	9
1537	26651	26676	25	GTCCTCACTGCCGTCTTGTTGACCAA	61.11538462	14350	26682	26713	31	TGTTGACTATCATCATCTAACCAATCTTCTTC	57.98125	0	12	25	37	6
187	1165	1190	25	CAGCATTGTTAGCAGGATTGCGGGTG	61.11538462	13044	1199	1230	31	ATCTTTTGGTGTATTCAAGGCTCCCTCAGTTG	61.825	0	13	25	38	9
190	1168	1193	25	CATTGTTAGCAGGATTGCGGGTGCCA	61.11538462	13045	1200	1231	31	TCTTTTGGTGTATTCAAGGCTCCCTCAGTTGC	63.10625	0	12	26	38	7
1537	26651	26676	25	GTCCTCACTGCCGTCTTGTTGACCAA	61.11538462	14355	26687	26718	31	ACTATCATCATCTAACCAATCTTCTTCTTGCT	57.98125	0	12	26	38	11
187	1165	1190	25	CAGCATTGTTAGCAGGATTGCGGGTG	61.11538462	13045	1200	1231	31	TCTTTTGGTGTATTCAAGGCTCCCTCAGTTGC	63.10625	0	13	26	39	10
1535	26649	26674	25	TTGTCCTCACTGCCGTCTTGTTGACC	61.11538462	14352	26684	26715	31	TTGACTATCATCATCTAACCAATCTTCTTCTT	56.7	0	15	24	39	10
1535	26649	26674	25	TTGTCCTCACTGCCGTCTTGTTGACC	61.11538462	14353	26685	26716	31	TGACTATCATCATCTAACCAATCTTCTTCTTG	57.98125	0	15	24	39	11
1535	26649	26674	25	TTGTCCTCACTGCCGTCTTGTTGACC	61.11538462	14350	26682	26713	31	TGTTGACTATCATCATCTAACCAATCTTCTTC	57.98125	0	15	25	40	8
1536	26650	26675	25	TGTCCTCACTGCCGTCTTGTTGACCA	61.11538462	14350	26682	26713	31	TGTTGACTATCATCATCTAACCAATCTTCTTC	57.98125	0	15	25	40	7
1535	26649	26674	25	TTGTCCTCACTGCCGTCTTGTTGACC	61.11538462	14354	26686	26717	31	GACTATCATCATCTAACCAATCTTCTTCTTGC	59.2625	0	15	26	41	12
1535	26649	26674	25	TTGTCCTCACTGCCGTCTTGTTGACC	61.11538462	14355	26687	26718	31	ACTATCATCATCTAACCAATCTTCTTCTTGCT	57.98125	0	15	26	41	13
186	1164	1189	25	GCAGCATTGTTAGCAGGATTGCGGGT	61.11538462	13044	1199	1230	31	ATCTTTTGGTGTATTCAAGGCTCCCTCAGTTG	61.825	0	17	25	42	10
186	1164	1189	25	GCAGCATTGTTAGCAGGATTGCGGGT	61.11538462	13045	1200	1231	31	TCTTTTGGTGTATTCAAGGCTCCCTCAGTTGC	63.10625	0	17	26	43	11
921	13310	13335	25	AATCACCAGCATTTGTCCAGTCACAT	56.38461538	13701	13349	13380	31	TAAAGTCAGTAACATTATCGCTACCAACACAT	57.98125	0	30	13	43	14
1535	26649	26674	25	TTGTCCTCACTGCCGTCTTGTTGACC	61.11538462	14356	26688	26719	31	CTATCATCATCTAACCAATCTTCTTCTTGCTC	59.2625	0	15	28	43	14
1536	26650	26675	25	TGTCCTCACTGCCGTCTTGTTGACCA	61.11538462	14356	26688	26719	31	CTATCATCATCTAACCAATCTTCTTCTTGCTC	59.2625	0	15	28	43	13
1537	26651	26676	25	GTCCTCACTGCCGTCTTGTTGACCAA	61.11538462	14348	26680	26711	31	TTTGTTGACTATCATCATCTAACCAATCTTCT	56.7	0	12	31	43	4
1537	26651	26676	25	GTCCTCACTGCCGTCTTGTTGACCAA	61.11538462	14346	26678	26709	31	AGTTTGTTGACTATCATCATCTAACCAATCTT	56.7	0	12	33	45	2
1537	26651	26676	25	GTCCTCACTGCCGTCTTGTTGACCAA	61.11538462	14357	26689	26720	31	TATCATCATCTAACCAATCTTCTTCTTGCTCT	57.98125	0	12	33	45	13
1535	26649	26674	25	TTGTCCTCACTGCCGTCTTGTTGACC	61.11538462	14348	26680	26711	31	TTTGTTGACTATCATCATCTAACCAATCTTCT	56.7	0	15	31	46	6
1535	26649	26674	25	TTGTCCTCACTGCCGTCTTGTTGACC	61.11538462	14349	26681	26712	31	TTGTTGACTATCATCATCTAACCAATCTTCTT	56.7	0	15	31	46	7
1536	26650	26675	25	TGTCCTCACTGCCGTCTTGTTGACCA	61.11538462	14348	26680	26711	31	TTTGTTGACTATCATCATCTAACCAATCTTCT	56.7	0	15	31	46	5
1535	26649	26674	25	TTGTCCTCACTGCCGTCTTGTTGACC	61.11538462	14347	26679	26710	31	GTTTGTTGACTATCATCATCTAACCAATCTTC	57.98125	0	15	32	47	5
1535	26649	26674	25	TTGTCCTCACTGCCGTCTTGTTGACC	61.11538462	14357	26689	26720	31	TATCATCATCTAACCAATCTTCTTCTTGCTCT	57.98125	0	15	33	48	15
1536	26650	26675	25	TGTCCTCACTGCCGTCTTGTTGACCA	61.11538462	14357	26689	26720	31	TATCATCATCTAACCAATCTTCTTCTTGCTCT	57.98125	0	15	33	48	14
1257	19860	19885	25	GCTGAGGTGATAGAGGTTTGTGGTGG	61.11538462	14036	19909	19940	31	AGTTACTGAAGTCATTGAGAGCCTTTGCGAGA	61.825	0	6	43	49	24
1257	19860	19885	25	GCTGAGGTGATAGAGGTTTGTGGTGG	61.11538462	14037	19910	19941	31	GTTACTGAAGTCATTGAGAGCCTTTGCGAGAT	61.825	0	6	43	49	25
1258	19861	19886	25	CTGAGGTGATAGAGGTTTGTGGTGGT	59.53846154	14038	19911	19942	31	TTACTGAAGTCATTGAGAGCCTTTGCGAGATG	61.825	0	8	41	49	25
1257	19860	19885	25	GCTGAGGTGATAGAGGTTTGTGGTGG	61.11538462	14035	19908	19939	31	GAGTTACTGAAGTCATTGAGAGCCTTTGCGAG	63.10625	0	6	44	50	23
1258	19861	19886	25	CTGAGGTGATAGAGGTTTGTGGTGGT	59.53846154	14036	19909	19940	31	AGTTACTGAAGTCATTGAGAGCCTTTGCGAGA	61.825	0	8	43	51	23
1258	19861	19886	25	CTGAGGTGATAGAGGTTTGTGGTGGT	59.53846154	14037	19910	19941	31	GTTACTGAAGTCATTGAGAGCCTTTGCGAGAT	61.825	0	8	43	51	24
1258	19861	19886	25	CTGAGGTGATAGAGGTTTGTGGTGGT	59.53846154	14035	19908	19939	31	GAGTTACTGAAGTCATTGAGAGCCTTTGCGAG	63.10625	0	8	44	52	22
1259	19862	19887	25	TGAGGTGATAGAGGTTTGTGGTGGTT	57.96153846	14038	19911	19942	31	TTACTGAAGTCATTGAGAGCCTTTGCGAGATG	61.825	0	11	41	52	24
799	10226	10251	25	CCTGTTGTCCATCAAAGTGTCCCTTA	57.96153846	13627	10275	10306	31	TTCTAAACTCTGAAGTCTTGTAAAAGTGTTCC	57.98125	0	11	42	53	24
1260	19863	19888	25	GAGGTGATAGAGGTTTGTGGTGGTTG	59.53846154	14038	19911	19942	31	TTACTGAAGTCATTGAGAGCCTTTGCGAGATG	61.825	0	12	41	53	23
1261	19864	19889	25	AGGTGATAGAGGTTTGTGGTGGTTGG	59.53846154	14038	19911	19942	31	TTACTGAAGTCATTGAGAGCCTTTGCGAGATG	61.825	0	12	41	53	22
799	10226	10251	25	CCTGTTGTCCATCAAAGTGTCCCTTA	57.96153846	13628	10276	10307	31	TCTAAACTCTGAAGTCTTGTAAAAGTGTTCCA	57.98125	0	11	43	54	25
1257	19860	19885	25	GCTGAGGTGATAGAGGTTTGTGGTGG	61.11538462	14034	19907	19938	31	TGAGTTACTGAAGTCATTGAGAGCCTTTGCGA	61.825	0	6	48	54	22
1259	19862	19887	25	TGAGGTGATAGAGGTTTGTGGTGGTT	57.96153846	14036	19909	19940	31	AGTTACTGAAGTCATTGAGAGCCTTTGCGAGA	61.825	0	11	43	54	22
1259	19862	19887	25	TGAGGTGATAGAGGTTTGTGGTGGTT	57.96153846	14037	19910	19941	31	GTTACTGAAGTCATTGAGAGCCTTTGCGAGAT	61.825	0	11	43	54	23
1257	19860	19885	25	GCTGAGGTGATAGAGGTTTGTGGTGG	61.11538462	14032	19905	19936	31	CCTGAGTTACTGAAGTCATTGAGAGCCTTTGC	63.10625	0	6	49	55	20
1259	19862	19887	25	TGAGGTGATAGAGGTTTGTGGTGGTT	57.96153846	14035	19908	19939	31	GAGTTACTGAAGTCATTGAGAGCCTTTGCGAG	63.10625	0	11	44	55	21
1260	19863	19888	25	GAGGTGATAGAGGTTTGTGGTGGTTG	59.53846154	14036	19909	19940	31	AGTTACTGAAGTCATTGAGAGCCTTTGCGAGA	61.825	0	12	43	55	21
1260	19863	19888	25	GAGGTGATAGAGGTTTGTGGTGGTTG	59.53846154	14037	19910	19941	31	GTTACTGAAGTCATTGAGAGCCTTTGCGAGAT	61.825	0	12	43	55	22
1261	19864	19889	25	AGGTGATAGAGGTTTGTGGTGGTTGG	59.53846154	14036	19909	19940	31	AGTTACTGAAGTCATTGAGAGCCTTTGCGAGA	61.825	0	12	43	55	20
1261	19864	19889	25	AGGTGATAGAGGTTTGTGGTGGTTGG	59.53846154	14037	19910	19941	31	GTTACTGAAGTCATTGAGAGCCTTTGCGAGAT	61.825	0	12	43	55	21
1262	19865	19890	25	GGTGATAGAGGTTTGTGGTGGTTGGT	59.53846154	14038	19911	19942	31	TTACTGAAGTCATTGAGAGCCTTTGCGAGATG	61.825	0	14	41	55	21
800	10227	10252	25	CTGTTGTCCATCAAAGTGTCCCTTAT	56.38461538	13627	10275	10306	31	TTCTAAACTCTGAAGTCTTGTAAAAGTGTTCC	57.98125	0	14	42	56	23
1258	19861	19886	25	CTGAGGTGATAGAGGTTTGTGGTGGT	59.53846154	14033	19906	19937	31	CTGAGTTACTGAAGTCATTGAGAGCCTTTGCG	63.10625	0	8	48	56	20
1258	19861	19886	25	CTGAGGTGATAGAGGTTTGTGGTGGT	59.53846154	14034	19907	19938	31	TGAGTTACTGAAGTCATTGAGAGCCTTTGCGA	61.825	0	8	48	56	21
1260	19863	19888	25	GAGGTGATAGAGGTTTGTGGTGGTTG	59.53846154	14035	19908	19939	31	GAGTTACTGAAGTCATTGAGAGCCTTTGCGAG	63.10625	0	12	44	56	20
1261	19864	19889	25	AGGTGATAGAGGTTTGTGGTGGTTGG	59.53846154	14035	19908	19939	31	GAGTTACTGAAGTCATTGAGAGCCTTTGCGAG	63.10625	0	12	44	56	19
800	10227	10252	25	CTGTTGTCCATCAAAGTGTCCCTTAT	56.38461538	13628	10276	10307	31	TCTAAACTCTGAAGTCTTGTAAAAGTGTTCCA	57.98125	0	14	43	57	24
1258	19861	19886	25	CTGAGGTGATAGAGGTTTGTGGTGGT	59.53846154	14032	19905	19936	31	CCTGAGTTACTGAAGTCATTGAGAGCCTTTGC	63.10625	0	8	49	57	19
1262	19865	19890	25	GGTGATAGAGGTTTGTGGTGGTTGGT	59.53846154	14036	19909	19940	31	AGTTACTGAAGTCATTGAGAGCCTTTGCGAGA	61.825	0	14	43	57	19
1262	19865	19890	25	GGTGATAGAGGTTTGTGGTGGTTGGT	59.53846154	14037	19910	19941	31	GTTACTGAAGTCATTGAGAGCCTTTGCGAGAT	61.825	0	14	43	57	20
1262	19865	19890	25	GGTGATAGAGGTTTGTGGTGGTTGGT	59.53846154	14035	19908	19939	31	GAGTTACTGAAGTCATTGAGAGCCTTTGCGAG	63.10625	0	14	44	58	18
663	6582	6607	25	ATGTCAAGAATCTCAAGTGTCTGTGG	56.38461538	13430	6617	6648	31	AGCATCAGTAGTGTCAGCAATGTCTCTGCCAA	63.10625	0	29	30	59	10
1259	19862	19887	25	TGAGGTGATAGAGGTTTGTGGTGGTT	57.96153846	14033	19906	19937	31	CTGAGTTACTGAAGTCATTGAGAGCCTTTGCG	63.10625	0	11	48	59	19
1259	19862	19887	25	TGAGGTGATAGAGGTTTGTGGTGGTT	57.96153846	14034	19907	19938	31	TGAGTTACTGAAGTCATTGAGAGCCTTTGCGA	61.825	0	11	48	59	20
1537	26651	26676	25	GTCCTCACTGCCGTCTTGTTGACCAA	61.11538462	14358	26690	26721	31	ATCATCATCTAACCAATCTTCTTCTTGCTCTT	57.98125	0	12	47	59	14
799	10226	10251	25	CCTGTTGTCCATCAAAGTGTCCCTTA	57.96153846	13626	10274	10305	31	TTTCTAAACTCTGAAGTCTTGTAAAAGTGTTC	56.7	0	11	49	60	23
1259	19862	19887	25	TGAGGTGATAGAGGTTTGTGGTGGTT	57.96153846	14032	19905	19936	31	CCTGAGTTACTGAAGTCATTGAGAGCCTTTGC	63.10625	0	11	49	60	18
1260	19863	19888	25	GAGGTGATAGAGGTTTGTGGTGGTTG	59.53846154	14033	19906	19937	31	CTGAGTTACTGAAGTCATTGAGAGCCTTTGCG	63.10625	0	12	48	60	18
1260	19863	19888	25	GAGGTGATAGAGGTTTGTGGTGGTTG	59.53846154	14034	19907	19938	31	TGAGTTACTGAAGTCATTGAGAGCCTTTGCGA	61.825	0	12	48	60	19
1261	19864	19889	25	AGGTGATAGAGGTTTGTGGTGGTTGG	59.53846154	14034	19907	19938	31	TGAGTTACTGAAGTCATTGAGAGCCTTTGCGA	61.825	0	12	48	60	18
1260	19863	19888	25	GAGGTGATAGAGGTTTGTGGTGGTTG	59.53846154	14032	19905	19936	31	CCTGAGTTACTGAAGTCATTGAGAGCCTTTGC	63.10625	0	12	49	61	17
1261	19864	19889	25	AGGTGATAGAGGTTTGTGGTGGTTGG	59.53846154	14032	19905	19936	31	CCTGAGTTACTGAAGTCATTGAGAGCCTTTGC	63.10625	0	12	49	61	16
1537	26651	26676	25	GTCCTCACTGCCGTCTTGTTGACCAA	61.11538462	14359	26691	26722	31	TCATCATCTAACCAATCTTCTTCTTGCTCTTC	59.2625	0	12	49	61	15
664	6583	6608	25	TGTCAAGAATCTCAAGTGTCTGTGGA	56.38461538	13430	6617	6648	31	AGCATCAGTAGTGTCAGCAATGTCTCTGCCAA	63.10625	0	32	30	62	9
664	6583	6608	25	TGTCAAGAATCTCAAGTGTCTGTGGA	56.38461538	13431	6618	6649	31	GCATCAGTAGTGTCAGCAATGTCTCTGCCAAA	63.10625	0	32	30	62	10
1262	19865	19890	25	GGTGATAGAGGTTTGTGGTGGTTGGT	59.53846154	14033	19906	19937	31	CTGAGTTACTGAAGTCATTGAGAGCCTTTGCG	63.10625	0	14	48	62	16
1262	19865	19890	25	GGTGATAGAGGTTTGTGGTGGTTGGT	59.53846154	14034	19907	19938	31	TGAGTTACTGAAGTCATTGAGAGCCTTTGCGA	61.825	0	14	48	62	17
1535	26649	26674	25	TTGTCCTCACTGCCGTCTTGTTGACC	61.11538462	14358	26690	26721	31	ATCATCATCTAACCAATCTTCTTCTTGCTCTT	57.98125	0	15	47	62	16
1536	26650	26675	25	TGTCCTCACTGCCGTCTTGTTGACCA	61.11538462	14358	26690	26721	31	ATCATCATCTAACCAATCTTCTTCTTGCTCTT	57.98125	0	15	47	62	15
1262	19865	19890	25	GGTGATAGAGGTTTGTGGTGGTTGGT	59.53846154	14032	19905	19936	31	CCTGAGTTACTGAAGTCATTGAGAGCCTTTGC	63.10625	0	14	49	63	15
1535	26649	26674	25	TTGTCCTCACTGCCGTCTTGTTGACC	61.11538462	14359	26691	26722	31	TCATCATCTAACCAATCTTCTTCTTGCTCTTC	59.2625	0	15	49	64	17
1536	26650	26675	25	TGTCCTCACTGCCGTCTTGTTGACCA	61.11538462	14359	26691	26722	31	TCATCATCTAACCAATCTTCTTCTTGCTCTTC	59.2625	0	15	49	64	16
666	6615	6640	25	ACAGCATCAGTAGTGTCAGCAATGTC	57.96153846	13435	6660	6691	31	GGCAGAAACTTTTTGTTAGACTCAGTAAGAAC	59.2625	0	21	46	67	20
1263	19866	19891	25	GTGATAGAGGTTTGTGGTGGTTGGTA	57.96153846	14038	19911	19942	31	TTACTGAAGTCATTGAGAGCCTTTGCGAGATG	61.825	0	27	41	68	20
484	4188	4213	25	AAGATAGAGAAAAGGGGCTTCAAGGC	57.96153846	13296	4214	4245	31	CAGCAGCAACGAGCAAAAGGTGTGAGTAAACT	63.10625	0	50	19	69	1
484	4188	4213	25	AAGATAGAGAAAAGGGGCTTCAAGGC	57.96153846	13299	4217	4248	31	CAGCAACGAGCAAAAGGTGTGAGTAAACTGTT	61.825	0	50	19	69	4
484	4188	4213	25	AAGATAGAGAAAAGGGGCTTCAAGGC	57.96153846	13298	4216	4247	31	GCAGCAACGAGCAAAAGGTGTGAGTAAACTGT	63.10625	0	50	20	70	3
484	4188	4213	25	AAGATAGAGAAAAGGGGCTTCAAGGC	57.96153846	13300	4218	4249	31	AGCAACGAGCAAAAGGTGTGAGTAAACTGTTA	60.54375	0	50	20	70	5
665	6584	6609	25	GTCAAGAATCTCAAGTGTCTGTGGAT	56.38461538	13430	6617	6648	31	AGCATCAGTAGTGTCAGCAATGTCTCTGCCAA	63.10625	0	40	30	70	8
665	6584	6609	25	GTCAAGAATCTCAAGTGTCTGTGGAT	56.38461538	13431	6618	6649	31	GCATCAGTAGTGTCAGCAATGTCTCTGCCAAA	63.10625	0	40	30	70	9
1263	19866	19891	25	GTGATAGAGGTTTGTGGTGGTTGGTA	57.96153846	14036	19909	19940	31	AGTTACTGAAGTCATTGAGAGCCTTTGCGAGA	61.825	0	27	43	70	18
1263	19866	19891	25	GTGATAGAGGTTTGTGGTGGTTGGTA	57.96153846	14037	19910	19941	31	GTTACTGAAGTCATTGAGAGCCTTTGCGAGAT	61.825	0	27	43	70	19
1264	19867	19892	25	TGATAGAGGTTTGTGGTGGTTGGTAA	56.38461538	14038	19911	19942	31	TTACTGAAGTCATTGAGAGCCTTTGCGAGATG	61.825	0	29	41	70	19
484	4188	4213	25	AAGATAGAGAAAAGGGGCTTCAAGGC	57.96153846	13297	4215	4246	31	AGCAGCAACGAGCAAAAGGTGTGAGTAAACTG	63.10625	0	50	21	71	2
665	6584	6609	25	GTCAAGAATCTCAAGTGTCTGTGGAT	56.38461538	13432	6619	6650	31	CATCAGTAGTGTCAGCAATGTCTCTGCCAAAT	61.825	0	40	31	71	10
1263	19866	19891	25	GTGATAGAGGTTTGTGGTGGTTGGTA	57.96153846	14035	19908	19939	31	GAGTTACTGAAGTCATTGAGAGCCTTTGCGAG	63.10625	0	27	44	71	17
666	6615	6640	25	ACAGCATCAGTAGTGTCAGCAATGTC	57.96153846	13434	6659	6690	31	AGGCAGAAACTTTTTGTTAGACTCAGTAAGAA	57.98125	0	21	51	72	19
[truncated: 516,887 more rows]
